# Supplementary material for: Metabolic profiling shows pre‐existing mitochondrial dysfunction contributes to muscle loss in a model of ICU‐acquired weakness
Source: J Cachexia Sarcopenia Muscle. 2020 Jul 16;11(5):1321–35. doi: 10.1002/jcsm.12597 (PMC7567140; doi:10.1002/jcsm.12597)
Supplement: Supplementary file 2 — Data S1. Excel file containing the following tables: Table S1. Metabolites that differ (p<0.05) with time identified by 2‐way ANOVA Table S2. Metabolites that differ (p<0.05) with phenotype identified by 2‐way ANOVA Table S3. Metabolites in light green and cyan clusters day 0 Table S4. Metabolites in plasma before surgery that associate with RFCSA before surgery Table S5. Metabolites in plasma before surgery that associate with GDF‐15 before surgery Table S6. Metabolites in the red and turquoise modules on day 1 Table S7. Metabolites in the turquoise modules on day 3 Table S8. Metabolites correlated with GDF‐15 on day 3 Table S9. Metabolites correlated with GDF‐15 on day 7 Table S10. Metabolites in the turquoise module on day 1 in the subset of samples analysed by SOMAscan® assay Table S11. Metabolites in the turquoise module on day 0 in the subset of samples analysed by SOMAscan® assay [file JCSM-11-1321-s002.xlsx]

## Sheet: Table S1
ANOVA for all metabolites associated with time p<0.05
metabolite	general classification	pathway ot type	TIME (raw.p)	TIME (adj.p)	Phenotype (raw.p)	Phenotype (adj.p)		fold change day 1	fold change day 3	fold change day 7		fold change NW day 1	fold change NW day 3	fold change NW day 7	fold change W day 1	fold change W day 3	fold change W day 7	relative fold change W/NW d1	relative fold change W/NW d3	relative fold change W/NW d7
lidocaine	Xenobiotics	Drug - Analgesics, Anesthetics	3.1039e-29	2.6134e-26	0.33977	0.58029		30.9391	0.834576	0.0305354		31.8069	0.216389	0.0499357	30.1677	1.38408	0.0132906	0.948466	6.39624	0.266154
1-linoleoyl-GPE (18:2)*	Lipid	Lysophospholipid	2.1205e-21	5.9516e-19	0.0022007	0.023097		0.195606	0.657175	1.03039		0.205155	0.641088	1.20863	0.187119	0.671473	0.87195	0.912084	1.0474	0.721437
3-(N-acetyl-L-cystein-S-yl) acetaminophen	Xenobiotics	Drug - Analgesics, Anesthetics	1.488e-21	5.9516e-19	0.080385	0.26336		289.798	566.532	266.546		354.738	499.746	278.909	232.073	625.897	255.555	0.654211	1.25243	0.916267
2-methoxyacetaminophen glucuronide*	Xenobiotics	Drug - Analgesics, Anesthetics	2.1732e-20	4.5746e-18	0.26239	0.50294		382.51	520.387	503.816		482.768	557.834	546.294	293.392	487.1	466.058	0.607729	0.873199	0.853126
4-acetamidophenylglucuronide	Xenobiotics	Drug - Analgesics, Anesthetics	2.0344e-19	3.4259e-17	0.34636	0.5868		4088.21	6995.2	5370.91		6461.41	9255.86	7619.28	1978.7	4985.72	3372.37	0.306233	0.538656	0.44261
uridine	Nucleotide	Pyrimidine Metabolism, Uracil containing	3.863e-19	5.4211e-17	0.13517	0.34628		0.274575	0.422123	0.8896		0.298009	0.491604	0.873362	0.253744	0.360361	0.904034	0.851466	0.733031	1.03512
1-arachidonoyl-GPE (20:4n6)*	Lipid	Lysophospholipid	4.7219e-19	5.6798e-17	0.061123	0.22474		0.202974	0.627926	0.937893		0.204133	0.642151	1.02579	0.201943	0.615282	0.85976	0.989274	0.958158	0.838142
3-(methylthio)acetaminophen sulfate*	Xenobiotics	Drug - Analgesics, Anesthetics	1.092e-18	1.1493e-16	0.059574	0.2232		64.4041	632.814	362.396		91.7508	694.798	397.261	40.0958	577.718	331.406	0.437008	0.831491	0.834226
N-acetylputrescine	Amino Acid	Polyamine Metabolism	1.6328e-18	1.5276e-16	0.010303	0.072296		4.5343	1.86951	1.34882		3.94257	1.49048	1.26653	5.06029	2.20643	1.42196	1.2835	1.48035	1.12272
1-oleoyl-GPE (18:1)	Lipid	Lysophospholipid	4.5303e-18	3.4677e-16	0.4903	0.7057		0.229624	0.651396	1.11697		0.247952	0.678734	1.29091	0.213332	0.627095	0.962359	0.860376	0.923919	0.745491
4-acetamidophenol	Xenobiotics	Drug - Analgesics, Anesthetics	4.1318e-18	3.4677e-16	0.717	0.85877		1512.44	1552.64	885.422		2325.4	1378.97	1173.42	789.804	1707.01	629.425	0.339642	1.23788	0.536403
4-acetamidobenzoate	Xenobiotics	Chemical	1.263e-17	8.8618e-16	0.018833	0.10753		86.9544	8.18231	1.08525		101.01	7.37847	1.14732	74.4606	8.89684	1.03008	0.73716	1.20578	0.897813
4-acetaminophen sulfate	Xenobiotics	Drug - Analgesics, Anesthetics	1.4078e-17	9.1183e-16	0.39748	0.62349		5250.96	7162.5	4370.52		7522.91	8070.92	5444.16	3231.45	6355.02	3416.17	0.429548	0.787398	0.627493
2-methoxyacetaminophen sulfate*	Xenobiotics	Drug - Analgesics, Anesthetics	2.2396e-17	1.347e-15	0.1499	0.36287		139.137	269.15	148.505		167.419	154.496	128.961	113.997	371.064	165.878	0.680907	2.40176	1.28626
mannitol/sorbitol	Carbohydrate	Fructose, Mannose and Galactose Metabolism	3.8639e-17	2.1689e-15	0.0011298	0.015344		134.539	36.4108	3.29724		157.705	8.97768	2.01872	113.946	60.7958	4.4337	0.722527	6.77188	2.1963
propyl 4-hydroxybenzoate sulfate	Xenobiotics	Benzoate Metabolism	5.9584e-17	3.1356e-15	0.012336	0.082435		0.06904	0.0546018	0.0327762		0.0335169	0.0158428	0.0220989	0.100616	0.0890542	0.0422672	3.00195	5.62112	1.91264
nervonoylcarnitine (C24:1)*	Lipid	Fatty Acid Metabolism(Acyl Carnitine)	8.2002e-17	4.0615e-15	0.81803	0.90721		0.533286	1.15873	1.89471		0.528724	1.2136	1.84135	0.537341	1.10995	1.94214	1.0163	0.914593	1.05474
3-(cystein-S-yl)acetaminophen*	Xenobiotics	Drug - Analgesics, Anesthetics	9.4266e-17	4.4095e-15	0.60754	0.79068		111.751	222.767	131.117		131.395	197.778	152.352	94.2897	244.979	112.243	0.717603	1.23866	0.736735
methyl-4-hydroxybenzoate sulfate	Xenobiotics	Benzoate Metabolism	1.1107e-16	4.9222e-15	1.2471e-05	0.00105		0.318356	0.257607	0.0388459		0.218008	0.0340269	0.0278743	0.407555	0.456344	0.0485984	1.86945	13.4113	1.74348
1-palmitoyl-2-arachidonoyl-GPI (16:0/20:4)*	Lipid	Phosphatidylinositol (PI)	2.3556e-16	9.9173e-15	0.50474	0.72211		0.422486	1.05031	1.61472		0.383689	1.01296	1.64234	0.456972	1.08351	1.59017	1.191	1.06964	0.968232
2-hydroxyacetaminophen sulfate*	Xenobiotics	Drug - Analgesics, Anesthetics	4.3971e-16	1.763e-14	0.51768	0.73013		297.84	445.334	429.774		283.44	334.579	349.878	310.64	543.783	500.793	1.09597	1.62527	1.43134
1-palmitoyl-GPE (16:0)	Lipid	Lysophospholipid	4.6131e-15	1.7655e-13	0.45979	0.67565		0.305823	0.675064	0.943051		0.309399	0.72951	0.948533	0.302645	0.626667	0.938179	0.97817	0.859024	0.989084
morphine-3-glucuronide	Xenobiotics	Drug - Analgesics, Anesthetics	6.7858e-15	2.3807e-13	9.3596e-08	4.6654e-05		74.964	56.8248	4.65157		50.6857	13.2486	1	96.5446	95.5591	7.89741	1.90477	7.21275	7.89741
pro-hydroxy-pro	Amino Acid	Urea cycle; Arginine and Proline Metabolism	6.6104e-15	2.3807e-13	0.042499	0.17904		16.0306	5.59014	1.90535		10.2957	2.95057	1.7399	21.1284	7.93643	2.05242	2.05216	2.68979	1.17962
1-(1-enyl-palmitoyl)-GPC (P-16:0)*	Lipid	Lysoplasmalogen	7.408e-15	2.495e-13	0.03059	0.14552		0.167711	0.372316	0.743543		0.160635	0.389256	0.723462	0.174002	0.357258	0.761393	1.08321	0.917797	1.05243
nicotinamide	Cofactors and Vitamins	Nicotinate and Nicotinamide Metabolism	1.3304e-14	4.3085e-13	0.17756	0.40517		0.145765	0.13479	0.253478		0.132165	0.127486	0.321936	0.157854	0.141283	0.192627	1.19436	1.10823	0.598339
stearoylcarnitine (C18)	Lipid	Fatty Acid Metabolism(Acyl Carnitine)	3.0099e-14	9.3865e-13	0.18001	0.40745		0.439245	0.836742	1.13214		0.448667	0.927478	1.09948	0.43087	0.756088	1.16117	0.960333	0.815209	1.0561
ximenoylcarnitine (C26:1)*	Lipid	Fatty Acid Metabolism(Acyl Carnitine)	7.2962e-14	2.1941e-12	0.43628	0.65747		0.618257	1.17659	2.10015		0.592975	1.24272	2.04996	0.640729	1.11781	2.14476	1.08053	0.899489	1.04625
gamma-glutamylisoleucine*	Peptide	Gamma-glutamyl Amino Acid	7.7378e-14	2.2466e-12	0.27215	0.51356		0.593829	1.56899	1.60685		0.627404	1.44347	1.49305	0.563984	1.68057	1.70801	0.898915	1.16425	1.14397
2-palmitoyl-GPC (16:0)*	Lipid	Lysophospholipid	8.1314e-14	2.2822e-12	0.11705	0.32735		0.250091	0.524612	0.806967		0.248205	0.547546	0.780971	0.251768	0.504226	0.830075	1.01436	0.920883	1.06288
1-stearoyl-GPE (18:0)	Lipid	Lysophospholipid	1.2008e-13	3.2615e-12	0.05127	0.20132		0.339239	0.674255	0.923135		0.346085	0.723534	0.932552	0.333153	0.630451	0.914765	0.962635	0.87135	0.980927
5-hydroxyindole sulfate	Amino Acid	Tryptophan Metabolism	1.2991e-13	3.4182e-12	0.80597	0.90243		0.137383	0.320897	0.0766505		0.0918158	0.230408	0.0595052	0.177888	0.401332	0.0918908	1.93744	1.74183	1.54425
1-palmitoyl-GPC (16:0)	Lipid	Lysophospholipid	2.7399e-13	6.9909e-12	0.11021	0.31456		0.267859	0.52969	0.830188		0.277437	0.559796	0.832016	0.259346	0.502929	0.828562	0.934795	0.898413	0.99585
oleoylcarnitine (C18:1)	Lipid	Fatty Acid Metabolism(Acyl Carnitine)	3.6297e-13	8.9889e-12	0.021838	0.11421		0.470464	0.801774	1.09886		0.480547	0.76749	0.982189	0.461501	0.832248	1.20256	0.960366	1.08438	1.22437
1-(1-enyl-stearoyl)-GPE (P-18:0)*	Lipid	Lysoplasmalogen	4.0357e-13	9.7088e-12	0.021322	0.11421		0.316339	0.526494	0.779174		0.315254	0.53875	0.839536	0.317304	0.515599	0.725519	1.0065	0.957029	0.864191
1-stearoyl-GPC (18:0)	Lipid	Lysophospholipid	4.2027e-13	9.8296e-12	0.00175	0.020623		0.324403	0.634834	0.880469		0.324628	0.616843	0.827982	0.324203	0.650825	0.927125	0.99869	1.05509	1.11974
1-palmitoleoyl-GPC (16:1)*	Lipid	Lysophospholipid	5.8793e-13	1.3379e-11	0.18764	0.41619		0.216295	0.488669	0.791708		0.22693	0.516362	0.918261	0.206842	0.464054	0.679216	0.911478	0.898698	0.739676
lignoceroylcarnitine (C24)*	Lipid	Fatty Acid Metabolism(Acyl Carnitine)	9.3983e-13	2.0825e-11	0.63837	0.8095		0.667559	0.945121	1.51678		0.612488	0.90768	1.41902	0.716511	0.978402	1.60367	1.16984	1.07792	1.13013
palmitoylcarnitine (C16)	Lipid	Fatty Acid Metabolism(Acyl Carnitine)	1.2913e-12	2.7878e-11	0.047363	0.19173		0.464539	0.789979	1.07166		0.474	0.815676	0.992526	0.456129	0.767138	1.14199	0.962299	0.940493	1.15059
sphingomyelin (d18:1/24:1, d18:2/24:0)*	Lipid	Sphingomyelins	1.5853e-12	3.337e-11	0.092998	0.28886		0.678555	0.91525	1.13039		0.670747	0.918662	1.08792	0.685495	0.912218	1.16815	1.02199	0.992986	1.07375
2-stearoyl-GPE (18:0)*	Lipid	Lysophospholipid	1.789e-12	3.6739e-11	0.24303	0.48149		0.215175	0.531914	0.93829		0.203599	0.586273	0.947851	0.225465	0.483595	0.929791	1.1074	0.824863	0.980947
glutamine	Amino Acid	Glutamate Metabolism	2.0196e-12	4.0488e-11	0.017359	0.10366		0.710225	0.681308	0.696135		0.728623	0.701642	0.773942	0.693872	0.663234	0.626972	0.952305	0.94526	0.810102
N-ethylglycinexylidide	Xenobiotics	Drug - Analgesics, Anesthetics	2.2406e-12	4.3874e-11	0.55792	0.76218		19.528	7.04424	0.36558		20.3208	0.459658	0.261087	18.8233	12.8972	0.458462	0.926306	28.0582	1.75597
glycerophosphorylcholine (GPC)	Lipid	Phospholipid Metabolism	2.8864e-12	5.5235e-11	0.0042767	0.039141		0.41077	0.684697	1.09624		0.431454	0.766929	1.15068	0.392385	0.611602	1.04785	0.909449	0.797469	0.91063
triclosan sulfate	Xenobiotics	Bacterial/Fungal	3.9799e-12	7.4468e-11	0.10974	0.31456		1.36034	8.81044	8.88871		0.923973	7.80464	6.54758	1.74822	9.70447	10.9697	1.89207	1.24342	1.67538
1-linolenoyl-GPC (18:3)*	Lipid	Lysophospholipid	5.3638e-12	9.8181e-11	0.020977	0.11373		0.266373	0.613844	0.862592		0.280634	0.64088	1.03639	0.253696	0.589812	0.708105	0.904008	0.920316	0.683241
1-palmitoyl-2-arachidonoyl-GPE (16:0/20:4)*	Lipid	Phosphatidylethanolamine (PE)	5.6549e-12	1.0131e-10	0.31347	0.55334		0.998709	2.00366	2.01543		0.963646	1.9748	1.97903	1.02988	2.02931	2.04778	1.06873	1.02761	1.03474
phenylacetylglycine	Peptide	Acetylated Peptides	5.9205e-12	1.0386e-10	0.0039311	0.037614		4.40399	16.696	14.564		6.47805	18.0237	19.1905	2.56037	15.5159	10.4515	0.395238	0.860862	0.544618
methionine sulfoxide	Amino Acid	Methionine, Cysteine, SAM and Taurine Metabolism	6.7097e-12	1.153e-10	0.12792	0.34193		2.10584	2.52477	1.63861		1.90892	2.23012	1.65141	2.28088	2.78668	1.62723	1.19485	1.24956	0.985358
1-linoleoyl-GPC (18:2)	Lipid	Lysophospholipid	8.7418e-12	1.4721e-10	0.0074484	0.059165		0.398801	0.776281	0.923303		0.451419	0.816779	0.948829	0.35203	0.740282	0.900614	0.779829	0.906344	0.949185
arachidonoylcarnitine (C20:4)	Lipid	Fatty Acid Metabolism(Acyl Carnitine)	9.1859e-12	1.5166e-10	0.40649	0.62828		0.322687	0.443223	0.852197		0.326871	0.407568	0.765466	0.318967	0.474916	0.929291	0.97582	1.16524	1.21402
1-(1-enyl-palmitoyl)-GPE (P-16:0)*	Lipid	Lysoplasmalogen	1.1967e-11	1.9377e-10	0.01061	0.073829		0.379642	0.55469	0.827861		0.33555	0.527096	0.839243	0.418834	0.579218	0.817743	1.2482	1.09889	0.974382
isoleucylglycine	Peptide	Dipeptide	1.3136e-11	2.0869e-10	0.12392	0.33658		17.4882	7.17441	2.68969		16.711	5.36316	2.44246	18.179	8.7844	2.90944	1.08785	1.63791	1.19119
6-oxopiperidine-2-carboxylate	Amino Acid	Lysine Metabolism	1.6865e-11	2.5819e-10	0.025206	0.12709		0.958486	3.17213	3.65487		0.982628	3.29524	3.13276	0.937026	3.0627	4.11896	0.953592	0.929432	1.3148
arachidoylcarnitine (C20)*	Lipid	Fatty Acid Metabolism(Acyl Carnitine)	1.6826e-11	2.5819e-10	0.62121	0.79879		0.407446	0.723491	1.15363		0.407705	0.818967	1.21004	0.407215	0.638624	1.10348	0.9988	0.779793	0.911935
trans-4-hydroxyproline	Amino Acid	Urea cycle; Arginine and Proline Metabolism	1.7187e-11	2.5842e-10	0.64521	0.81205		2.95917	2.34176	1.30192		2.59692	2.24096	1.39441	3.28117	2.43136	1.21971	1.26348	1.08496	0.874716
sphingomyelin (d18:2/24:1, d18:1/24:2)*	Lipid	Sphingomyelins	2.403e-11	3.5496e-10	0.361	0.59674		0.678341	0.902809	1.12593		0.671182	0.916084	1.08136	0.684705	0.891008	1.16554	1.02015	0.972627	1.07785
N-stearoyl-sphingosine (d18:1/18:0)*	Lipid	Ceramides	3.0908e-11	4.487e-10	0.80239	0.89961		0.926437	2.18696	2.00279		0.914611	2.29497	1.82486	0.93695	2.09095	2.16095	1.02442	0.911099	1.18418
retinol (Vitamin A)	Cofactors and Vitamins	Vitamin A Metabolism	3.1491e-11	4.4942e-10	0.92556	0.95607		0.655603	0.518281	0.892439		0.567973	0.459666	0.886192	0.733496	0.570382	0.897992	1.29143	1.24086	1.01332
phenyllactate (PLA)	Amino Acid	Phenylalanine Metabolism	7.6673e-11	1.0713e-09	0.020143	0.11232		1.9498	2.59992	1.97093		1.60608	1.93997	1.73054	2.25532	3.18654	2.18462	1.40424	1.64258	1.26239
glycerate	Carbohydrate	Glycolysis, Gluconeogenesis, and Pyruvate Metabolism	7.7614e-11	1.0713e-09	0.9509	0.96932		0.486321	0.410597	0.542453		0.462318	0.401348	0.463429	0.507658	0.418819	0.612697	1.09807	1.04353	1.32209
mannose	Carbohydrate	Fructose, Mannose and Galactose Metabolism	8.1982e-11	1.1134e-09	6.4785e-06	0.0006061		1.54673	1.9403	1.50151		1.76738	2.28201	1.64981	1.35059	1.63656	1.36969	0.764179	0.717157	0.83021
4-aminophenol sulfate (2)	Xenobiotics	Drug - Analgesics, Anesthetics	9.299e-11	1.2428e-09	0.27264	0.51356		10.8288	34.356	13.3743		12.0301	19.9432	15.8145	9.7609	47.1675	11.2053	0.811373	2.3651	0.708544
1-oleoyl-GPC (18:1)	Lipid	Lysophospholipid	1.0138e-10	1.3338e-09	0.26188	0.50294		0.466473	0.785341	0.988324		0.504289	0.814519	1.03769	0.43286	0.759405	0.944444	0.858357	0.932335	0.910142
allo-threonine	Amino Acid	Glycine, Serine and Threonine Metabolism	1.1057e-10	1.4323e-09	0.48365	0.69939		7.78934	13.3968	6.59525		4.48793	7.59538	3.84317	10.7239	18.5536	9.04153	2.3895	2.44275	2.35262
glycochenodeoxycholate sulfate	Lipid	Primary Bile Acid Metabolism	1.537e-10	1.9608e-09	0.21894	0.4442		0.846167	8.7404	14.5575		0.924944	4.89377	7.23998	0.776144	12.1596	21.062	0.839125	2.48472	2.90913
glycochenodeoxycholate	Lipid	Primary Bile Acid Metabolism	1.6034e-10	2.015e-09	0.014269	0.093136		0.725242	14.7881	14.427		1.11944	16.6369	18.6329	0.374846	13.1447	10.6884	0.334853	0.790096	0.573632
1-stearoyl-2-arachidonoyl-GPI (18:0/20:4)	Lipid	Phosphatidylinositol (PI)	1.8988e-10	2.3511e-09	0.1504	0.36287		0.530274	0.795891	1.07643		0.502016	0.78054	1.02525	0.555391	0.809536	1.12191	1.10632	1.03715	1.09428
ferulic acid 4-sulfate	Xenobiotics	Food Component/Plant	2.031e-10	2.4784e-09	0.031827	0.14888		4.21684	13.7636	13.1903		4.27345	16.4516	17.6898	4.16651	11.3744	9.19079	0.974976	0.691386	0.519552
1-linoleoyl-GPA (18:2)*	Lipid	Lysophospholipid	2.3908e-10	2.8758e-09	0.072572	0.24639		0.380893	0.865685	0.993454		0.481065	0.918835	1.18697	0.291851	0.818441	0.821437	0.606677	0.890738	0.692043
myo-inositol	Lipid	Inositol Metabolism	3.072e-10	3.6431e-09	0.008771	0.064219		3.22604	1.94185	1.07152		2.88294	1.36328	1.19641	3.53102	2.45614	0.960503	1.2248	1.80165	0.802822
linolenoylcarnitine (C18:3)*	Lipid	Fatty Acid Metabolism(Acyl Carnitine)	3.414e-10	3.9925e-09	0.70477	0.85139		0.39084	0.538944	0.860009		0.353382	0.478058	0.705968	0.424135	0.593064	0.996934	1.20022	1.24057	1.41215
2-hydroxy-3-methylvalerate	Amino Acid	Leucine, Isoleucine and Valine Metabolism	3.4719e-10	4.0045e-09	0.089314	0.27956		1.18211	2.0985	2.58637		1.21149	2.12046	2.23145	1.15599	2.07897	2.90185	0.954184	0.98043	1.30043
isoleucine	Amino Acid	Leucine, Isoleucine and Valine Metabolism	3.8628e-10	4.3367e-09	0.084278	0.26982		0.685578	1.18454	1.1884		0.724084	1.20326	1.21988	0.65135	1.16791	1.16041	0.89955	0.970616	0.951244
xanthurenate	Amino Acid	Tryptophan Metabolism	3.815e-10	4.3367e-09	0.26639	0.50568		0.281818	0.784437	1.56534		0.20753	0.733852	1.40166	0.347852	0.829401	1.71084	1.67615	1.1302	1.22059
1,2-dipalmitoyl-GPC (16:0/16:0)	Lipid	Phosphatidylcholine (PC)	3.9201e-10	4.343e-09	0.45711	0.67323		0.909375	1.27338	1.32034		0.940325	1.33093	1.3208	0.881863	1.22222	1.31993	0.937827	0.918321	0.99934
cysteinylglycine disulfide*	Amino Acid	Glutathione Metabolism	4.581e-10	5.0094e-09	0.37313	0.60502		1.79766	1.70379	1.66904		1.80104	1.75691	1.72957	1.79465	1.65657	1.61523	0.996457	0.942889	0.933887
1-palmitoyl-2-linoleoyl-GPE (16:0/18:2)	Lipid	Phosphatidylethanolamine (PE)	5.1924e-10	5.6051e-09	0.95509	0.97242		1.09387	2.33329	2.3716		1.17528	2.32999	2.15149	1.02151	2.33622	2.56725	0.86916	1.00268	1.19324
N-acetylisoleucine	Amino Acid	Leucine, Isoleucine and Valine Metabolism	8.4236e-10	8.978e-09	0.018626	0.10753		0.85922	1.42333	1.64615		0.8115	1.2671	1.50299	0.901638	1.5622	1.7734	1.11108	1.23289	1.17992
N-methylalanine	Amino Acid	Alanine and Aspartate Metabolism	1.0308e-09	1.063e-08	0.27945	0.52035		10.962	34.142	6.58023		12.0236	31.9417	6.20142	10.0183	36.0978	6.91695	0.833215	1.13012	1.11538
xanthine	Nucleotide	Purine Metabolism, (Hypo)Xanthine/Inosine containing	1.039e-09	1.063e-08	0.28873	0.52735		0.364334	0.339071	0.556577		0.378024	0.37726	0.536406	0.352165	0.305126	0.574508	0.931595	0.808794	1.07103
guanidinoacetate	Amino Acid	Creatine Metabolism	1.0336e-09	1.063e-08	0.55923	0.76218		0.418084	0.192252	0.299823		0.356719	0.205642	0.314119	0.472631	0.180349	0.287114	1.32494	0.877006	0.914031
histidine	Amino Acid	Histidine Metabolism	1.0478e-09	1.063e-08	0.98418	0.98887		0.849785	0.753016	0.679217		0.826639	0.72866	0.720147	0.87036	0.774666	0.642836	1.05289	1.06314	0.892645
glycocholate	Lipid	Primary Bile Acid Metabolism	1.2039e-09	1.2067e-08	0.0653	0.237		0.699193	27.6468	26.2325		0.949795	22.9323	20.614	0.476435	31.8375	31.2268	0.501619	1.38833	1.51483
cortisol	Lipid	Corticosteroids	1.512e-09	1.4978e-08	0.1586	0.37938		3.00099	2.49537	2.49307		3.48318	2.83075	2.53375	2.57238	2.19724	2.45692	0.738513	0.776204	0.96968
1-(1-enyl-stearoyl)-2-arachidonoyl-GPE (P-18:0/20:4)*	Lipid	Plasmalogen	1.8898e-09	1.8503e-08	0.02853	0.13886		0.397455	0.547509	0.705		0.396656	0.633988	0.850231	0.398164	0.470639	0.575906	1.0038	0.742346	0.677352
citrulline	Amino Acid	Urea cycle; Arginine and Proline Metabolism	2.4611e-09	2.3819e-08	0.096641	0.29698		0.652371	0.60732	0.545569		0.594643	0.554597	0.583142	0.703685	0.654185	0.51217	1.18338	1.17957	0.878295
aspartate	Amino Acid	Alanine and Aspartate Metabolism	2.8168e-09	2.6649e-08	0.0059002	0.047769		0.715036	1.21203	1.32689		0.740349	1.29258	1.50588	0.692535	1.14043	1.1678	0.935417	0.882289	0.775493
hydantoin-5-propionate	Amino Acid	Histidine Metabolism	2.7895e-09	2.6649e-08	0.020286	0.11238		3.73641	6.02511	5.76116		1.88619	3.71632	4.52947	5.38106	8.07737	6.85601	2.85287	2.17348	1.51364
palmitoyl sphingomyelin (d18:1/16:0)	Lipid	Sphingomyelins	2.9626e-09	2.7717e-08	0.54507	0.74992		0.810181	0.974555	1.13488		0.82074	0.990423	1.11546	0.800796	0.96045	1.15215	0.975699	0.969737	1.03289
allantoin	Nucleotide	Purine Metabolism, (Hypo)Xanthine/Inosine containing	3.5576e-09	3.2918e-08	0.67454	0.83524		0.704542	0.69618	0.800817		0.658344	0.649759	0.779328	0.745606	0.737443	0.819918	1.13255	1.13495	1.05208
N-acetylglucosamine/N-acetylgalactosamine	Carbohydrate	Aminosugar Metabolism	3.6992e-09	3.3856e-08	0.083479	0.26896		2.79408	3.27082	2.70286		2.20028	2.66375	2.62988	3.3219	3.81044	2.76772	1.50977	1.43048	1.05241
1-stearoyl-2-linoleoyl-GPE (18:0/18:2)*	Lipid	Phosphatidylethanolamine (PE)	4.6089e-09	4.1319e-08	0.039005	0.16842		0.879099	1.83776	1.9558		0.888934	1.68021	1.64023	0.870356	1.97781	2.23632	0.979101	1.17712	1.36342
N-palmitoyl-sphinganine (d18:0/16:0)	Lipid	Dihydroceramides	4.6129e-09	4.1319e-08	0.82201	0.90721		0.713726	1.86425	1.56947		0.743537	1.9665	1.56743	0.687228	1.77336	1.57128	0.924269	0.901784	1.00246
3-carboxy-4-methyl-5-pentyl-2-furanpropionate (3-CMPFP)**	Lipid	Fatty Acid, Dicarboxylate	4.6975e-09	4.1634e-08	0.032964	0.15167		0.660842	0.601848	0.526516		0.624386	0.51617	0.462884	0.693247	0.678006	0.583077	1.11029	1.31353	1.25966
arginine	Amino Acid	Urea cycle; Arginine and Proline Metabolism	5.0138e-09	4.3975e-08	0.00015204	0.0049237		0.704317	0.771641	0.800677		0.680361	0.767273	0.803792	0.725611	0.775525	0.797908	1.06651	1.01076	0.99268
N-(2-furoyl)glycine	Xenobiotics	Food Component/Plant	9.412e-09	8.17e-08	0.98956	0.9931		3.66854	10.5403	9.85124		2.91063	10.4087	10.2811	4.34224	10.6573	9.46915	1.49185	1.02388	0.921027
margaroylcarnitine (C17)*	Lipid	Fatty Acid Metabolism(Acyl Carnitine)	1.1211e-08	9.6322e-08	0.35335	0.59267		0.572086	0.785218	1.14195		0.571783	0.748486	1.13907	0.572355	0.817868	1.14452	1.001	1.0927	1.00478
13-HODE + 9-HODE	Lipid	Fatty Acid, Monohydroxy	1.1432e-08	9.7226e-08	0.21417	0.4409		0.499215	0.339946	0.456457		0.477825	0.277914	0.473498	0.518227	0.395086	0.441308	1.08455	1.42161	0.932017
tartronate (hydroxymalonate)	Xenobiotics	Bacterial/Fungal	1.219e-08	1.0264e-07	0.79767	0.89856		0.329311	0.447614	0.399416		0.281406	0.269347	0.323032	0.371893	0.606074	0.467312	1.32156	2.25016	1.44664
ursodeoxycholate	Lipid	Secondary Bile Acid Metabolism	1.2904e-08	1.0739e-07	0.0086509	0.064219		0.189518	3.02364	5.08746		0.251408	5.2384	8.71547	0.134503	1.05497	1.86256	0.535	0.201391	0.213707
1-arachidonoyl-GPC (20:4n6)*	Lipid	Lysophospholipid	1.3009e-08	1.0739e-07	0.029092	0.14025		0.451914	0.739169	0.991715		0.514849	0.788539	1.11503	0.395972	0.695284	0.882101	0.769103	0.881737	0.791099
behenoyl sphingomyelin (d18:1/22:0)*	Lipid	Sphingomyelins	1.3365e-08	1.0926e-07	0.0017867	0.020623		0.651496	0.784525	0.953691		0.640683	0.783211	0.913057	0.661107	0.785692	0.989809	1.03188	1.00317	1.08406
ornithine	Amino Acid	Urea cycle; Arginine and Proline Metabolism	1.4376e-08	1.1639e-07	0.68195	0.83936		0.707266	1.08622	0.935051		0.705547	1.08804	0.995116	0.708794	1.08459	0.88166	1.0046	0.996826	0.885987
1-carboxyethylphenylalanine	Amino Acid	Phenylalanine Metabolism	2.048e-08	1.6423e-07	0.85334	0.91573		3.11712	3.12961	3.08822		2.57324	3.14904	3.09551	3.60057	3.11233	3.08174	1.39923	0.988344	0.995552
linoleoylcarnitine (C18:2)*	Lipid	Fatty Acid Metabolism(Acyl Carnitine)	2.1089e-08	1.6752e-07	0.6473	0.81347		0.448641	0.614491	0.935074		0.396651	0.52612	0.802727	0.494854	0.693043	1.05272	1.24758	1.31727	1.31143
1-carboxyethylisoleucine	Amino Acid	Leucine, Isoleucine and Valine Metabolism	2.236e-08	1.7595e-07	0.99119	0.99355		1.96703	3.0165	3.20208		2.15614	3.36842	3.66158	1.79894	2.70368	2.79364	0.834334	0.802654	0.762961
eicosenoylcarnitine (C20:1)*	Lipid	Fatty Acid Metabolism(Acyl Carnitine)	2.4439e-08	1.9054e-07	0.060239	0.22411		0.453958	1.42825	1.86803		0.415056	1.01056	1.03826	0.488538	1.79954	2.60561	1.17704	1.78074	2.5096
glycoursodeoxycholate	Lipid	Secondary Bile Acid Metabolism	2.5152e-08	1.9429e-07	0.0014347	0.018593		0.445551	5.96748	13.5516		0.669531	7.48415	25.1379	0.246457	4.61933	3.25265	0.368104	0.617215	0.129392
1-linoleoyl-2-arachidonoyl-GPC (18:2/20:4n6)*	Lipid	Phosphatidylcholine (PC)	2.7855e-08	2.1322e-07	0.0028308	0.028376		0.445131	0.608072	0.840681		0.399222	0.591791	0.743416	0.48594	0.622545	0.927139	1.21722	1.05197	1.24713
sphingomyelin (d18:2/23:1)*	Lipid	Sphingomyelins	2.8338e-08	2.1496e-07	0.8698	0.91686		0.577207	0.884747	1.1786		0.551061	0.889315	1.1779	0.600448	0.880685	1.17922	1.08962	0.990296	1.00112
cystathionine	Amino Acid	Methionine, Cysteine, SAM and Taurine Metabolism	2.8654e-08	2.1542e-07	0.66658	0.83019		5.01379	15.9388	10.9684		1.69977	9.14615	5.79421	7.95958	21.9767	15.5676	4.68274	2.40284	2.68676
sphingomyelin (d18:1/22:2, d18:2/22:1, d16:1/24:2)*	Lipid	Sphingomyelins	3.141e-08	2.3405e-07	0.21596	0.4421		0.73186	1.13567	1.31833		0.763873	1.21601	1.39185	0.703404	1.06425	1.25297	0.920839	0.875202	0.900214
sphingomyelin (d18:1/20:0, d16:1/22:0)*	Lipid	Sphingomyelins	3.3002e-08	2.4375e-07	0.021072	0.11373		0.661556	0.815653	0.965889		0.645935	0.814472	0.912364	0.675442	0.816703	1.01347	1.04568	1.00274	1.11081
gamma-glutamylcitrulline*	Peptide	Gamma-glutamyl Amino Acid	3.7265e-08	2.7285e-07	0.015875	0.097567		0.461114	0.358438	0.351465		0.457294	0.382262	0.447862	0.464509	0.337262	0.265779	1.01578	0.882281	0.59344
lactosyl-N-palmitoyl-sphingosine (d18:1/16:0)	Lipid	Lactosylceramides (LCER)	4.8181e-08	3.4973e-07	0.82649	0.90787		0.70229	0.998711	1.18481		0.692724	0.940816	1.07266	0.710793	1.05017	1.2845	1.02609	1.11624	1.19749
lignoceroyl sphingomyelin (d18:1/24:0)	Lipid	Sphingomyelins	4.9989e-08	3.5975e-07	0.0017655	0.020623		0.593113	0.725583	0.902829		0.55275	0.715743	0.849857	0.628991	0.734329	0.949916	1.13793	1.02597	1.11774
citrate	Energy	TCA Cycle	5.2071e-08	3.7156e-07	0.17736	0.40517		0.965578	0.728446	0.799987		1.00907	0.792829	0.774385	0.926922	0.671217	0.822744	0.918595	0.84661	1.06245
tricosanoyl sphingomyelin (d18:1/23:0)*	Lipid	Sphingomyelins	5.629e-08	3.9828e-07	0.014494	0.09316		0.557179	0.705594	0.866167		0.521624	0.689201	0.812347	0.588783	0.720165	0.914008	1.12875	1.04493	1.12514
N-palmitoyl-sphingosine (d18:1/16:0)	Lipid	Ceramides	5.7808e-08	4.0562e-07	0.80103	0.89929		0.89745	1.50576	1.76378		1.00036	1.5786	1.79621	0.805979	1.441	1.73496	0.805692	0.912834	0.9659
1-(1-enyl-palmitoyl)-2-arachidonoyl-GPE (P-16:0/20:4)*	Lipid	Plasmalogen	6.8049e-08	4.7353e-07	0.0019463	0.02101		0.522886	0.583364	0.766612		0.506621	0.608514	0.858165	0.537344	0.561009	0.685231	1.06064	0.921933	0.798484
1-(1-enyl-oleoyl)-GPE (P-18:1)*	Lipid	Lysoplasmalogen	7.8423e-08	5.4029e-07	0.018362	0.10753		0.333968	0.479339	0.816325		0.317843	0.455197	0.81931	0.348301	0.500799	0.813672	1.09582	1.10018	0.993119
1-methylnicotinamide	Cofactors and Vitamins	Nicotinate and Nicotinamide Metabolism	7.8927e-08	5.4029e-07	0.18593	0.41586		0.252605	0.658584	0.55454		0.283978	0.19466	0.414121	0.224719	1.07096	0.679356	0.791326	5.5017	1.64048
2-aminooctanoate	Lipid	Fatty Acid, Amino	8.1574e-08	5.4672e-07	0.00030328	0.0074232		0.530268	0.23339	0.356221		0.5617	0.216872	0.360355	0.502329	0.248072	0.352545	0.894302	1.14386	0.978327
taurochenodeoxycholate	Lipid	Primary Bile Acid Metabolism	8.1813e-08	5.4672e-07	0.078098	0.25788		1.41318	34.7725	32.5858		1.4603	31.2326	28.6154	1.37129	37.9192	36.1151	0.939042	1.21409	1.26209
homoarginine	Amino Acid	Urea cycle; Arginine and Proline Metabolism	8.0588e-08	5.4672e-07	0.29926	0.53655		0.885995	0.528495	0.349237		0.823315	0.464418	0.367761	0.941711	0.585453	0.332771	1.1438	1.26062	0.904858
myristoylcarnitine (C14)	Lipid	Fatty Acid Metabolism(Acyl Carnitine)	9.1806e-08	6.0866e-07	0.16028	0.38122		0.668401	1.05667	1.32634		0.693441	1.14136	1.17329	0.646142	0.98138	1.46239	0.931791	0.859833	1.2464
linolenate [alpha or gamma; (18:3n3 or 6)]	Lipid	Polyunsaturated Fatty Acid (n3 and n6)	9.3895e-08	6.1765e-07	0.27837	0.52035		0.420863	0.228241	0.302001		0.430053	0.201523	0.284487	0.412695	0.25199	0.317569	0.959638	1.25043	1.11629
taurocholate	Lipid	Primary Bile Acid Metabolism	1.1072e-07	7.2267e-07	0.85832	0.91573		4.68045	345.544	194.49		6.8208	528.011	278.02	2.77792	183.352	120.242	0.407272	0.347249	0.432494
1-stearoyl-2-linoleoyl-GPI (18:0/18:2)	Lipid	Phosphatidylinositol (PI)	1.1512e-07	7.2883e-07	0.00021749	0.0061042		0.563121	0.944323	1.00885		0.510562	0.868936	0.79963	0.609839	1.01133	1.19483	1.19445	1.16388	1.49423
propionylcarnitine (C3)	Lipid	Fatty Acid Metabolism (also BCAA Metabolism)	1.1438e-07	7.2883e-07	0.028131	0.13771		1.03149	1.69792	2.01695		0.941003	1.72958	1.75236	1.11193	1.66978	2.25215	1.18164	0.965423	1.28521
imidazole lactate	Amino Acid	Histidine Metabolism	1.141e-07	7.2883e-07	0.035994	0.16359		1.93328	3.08999	1.13167		1.62961	2.06565	0.915534	2.20321	4.00052	1.32379	1.35198	1.93669	1.44592
cerotoylcarnitine (C26)*	Lipid	Fatty Acid Metabolism(Acyl Carnitine)	1.1363e-07	7.2883e-07	0.35319	0.59267		0.665613	1.04027	1.49885		0.643785	1.03842	1.54247	0.685016	1.04192	1.46009	1.06405	1.00337	0.946594
leucine	Amino Acid	Leucine, Isoleucine and Valine Metabolism	1.1824e-07	7.43e-07	0.33863	0.57952		0.670523	1.02744	0.912662		0.600898	1.00372	0.86691	0.732412	1.04852	0.95333	1.21886	1.04463	1.09969
1-(1-enyl-stearoyl)-2-linoleoyl-GPE (P-18:0/18:2)*	Lipid	Plasmalogen	1.2157e-07	7.5826e-07	0.030987	0.14658		0.434224	0.5689	0.632182		0.377906	0.627091	0.628094	0.484284	0.517174	0.635815	1.28149	0.824719	1.01229
glycerol	Lipid	Glycerolipid Metabolism	1.3519e-07	8.3697e-07	0.62278	0.79879		0.532413	0.333319	0.392421		0.652429	0.389465	0.461017	0.425732	0.283412	0.331446	0.652534	0.727694	0.718945
1-(1-enyl-palmitoyl)-2-linoleoyl-GPE (P-16:0/18:2)*	Lipid	Plasmalogen	1.3623e-07	8.3726e-07	1.9857e-05	0.0013998		0.345465	0.395032	0.470566		0.362898	0.507606	0.513782	0.329968	0.294965	0.432151	0.909258	0.58109	0.841119
1-palmitoyl-2-stearoyl-GPC (16:0/18:0)	Lipid	Phosphatidylcholine (PC)	1.3826e-07	8.3753e-07	0.15657	0.37667		0.733595	0.981999	1.17014		0.700485	1.01004	1.14042	0.763025	0.957078	1.19655	1.08928	0.947569	1.04922
1-(1-enyl-palmitoyl)-2-arachidonoyl-GPC (P-16:0/20:4)*	Lipid	Plasmalogen	1.3742e-07	8.3753e-07	0.34625	0.5868		0.681842	0.609933	0.830323		0.660709	0.636148	0.860896	0.700627	0.58663	0.803147	1.06042	0.92216	0.93292
estrone 3-sulfate	Lipid	Estrogenic Steroids	1.4847e-07	8.9296e-07	0.51359	0.7268		10.9897	12.1041	1.50235		11.1106	15.0607	1.14229	10.8822	9.47592	1.82239	0.979445	0.62918	1.59539
isoursodeoxycholate	Lipid	Secondary Bile Acid Metabolism	1.5655e-07	9.3487e-07	0.003455	0.033438		0.0848776	1.94472	3.43259		0.0764454	3.04667	6.13623	0.0923728	0.965219	1.02935	1.20835	0.316811	0.167749
6-hydroxyindole sulfate	Xenobiotics	Chemical	1.7361e-07	1.0294e-06	0.064358	0.23459		0.463333	1.21037	1.31313		0.31662	0.971979	1.34476	0.593744	1.42227	1.28502	1.87526	1.46328	0.955577
thyroxine	Amino Acid	Tyrosine Metabolism	1.8657e-07	1.0985e-06	0.032183	0.14971		0.577734	0.755813	0.89671		0.554919	0.801575	0.931642	0.598013	0.715136	0.865659	1.07766	0.892164	0.929175
ceramide (d18:1/17:0, d17:1/18:0)*	Lipid	Ceramides	1.9643e-07	1.1486e-06	0.58767	0.77519		0.808163	1.64785	1.6		0.784136	1.73046	1.59314	0.829521	1.57442	1.60611	1.05788	0.909828	1.00814
threonine	Amino Acid	Glycine, Serine and Threonine Metabolism	2.0504e-07	1.1907e-06	0.1071	0.3126		0.681783	0.70674	0.676354		0.657248	0.720679	0.6985	0.703592	0.694351	0.656668	1.07051	0.963468	0.940112
stearidonate (18:4n3)	Lipid	Polyunsaturated Fatty Acid (n3 and n6)	2.295e-07	1.3236e-06	0.32597	0.56474		0.410547	0.233943	0.401413		0.411233	0.211731	0.450018	0.409937	0.253686	0.358209	0.996848	1.19815	0.795987
1-stearoyl-2-arachidonoyl-GPE (18:0/20:4)	Lipid	Phosphatidylethanolamine (PE)	2.4108e-07	1.3809e-06	0.28506	0.52292		0.951949	1.49648	1.57798		0.910522	1.42904	1.46384	0.988774	1.55642	1.67944	1.08594	1.08914	1.14728
adipoylcarnitine (C6-DC)	Lipid	Fatty Acid Metabolism(Acyl Carnitine)	2.4834e-07	1.4128e-06	0.0039792	0.037646		5.04154	4.52299	3.24601		5.7643	4.90256	3.74026	4.39908	4.18559	2.80669	0.763159	0.853755	0.750399
N-acetylphenylalanine	Amino Acid	Phenylalanine Metabolism	2.7712e-07	1.566e-06	3.6657e-06	0.00051442		1.43911	2.76686	2.35178		1.20382	1.91756	2.01529	1.64825	3.5218	2.65088	1.36918	1.8366	1.31538
oxalate (ethanedioate)	Cofactors and Vitamins	Ascorbate and Aldarate Metabolism	2.8864e-07	1.6095e-06	0.39741	0.62349		0.602452	0.722187	0.608233		0.534279	0.511274	0.583423	0.663049	0.909665	0.630287	1.24102	1.77921	1.08033
delta-CEHC*	Cofactors and Vitamins	Tocopherol Metabolism	2.8685e-07	1.6095e-06	0.85929	0.91573		4.41554	1.19627	1.30913		2.46105	0.63621	0.416229	6.15286	1.6941	2.10282	2.5001	2.6628	5.05208
dihomo-linoleoylcarnitine (C20:2)*	Lipid	Fatty Acid Metabolism(Acyl Carnitine)	2.9902e-07	1.6564e-06	0.58604	0.77519		0.414162	0.719895	1.1293		0.232164	0.444153	0.658374	0.575938	0.964998	1.5479	2.48074	2.17267	2.35109
sphingomyelin (d18:1/21:0, d17:1/22:0, d16:1/23:0)*	Lipid	Sphingomyelins	3.1754e-07	1.7475e-06	0.085041	0.27123		0.509268	0.632666	0.677256		0.427333	0.574323	0.629066	0.582098	0.684526	0.720092	1.36216	1.19188	1.1447
deoxycarnitine	Lipid	Carnitine Metabolism	3.6628e-07	2.0027e-06	0.11819	0.32735		1.36126	1.67233	1.52704		1.33477	1.65286	1.44973	1.38481	1.68964	1.59576	1.03749	1.02225	1.10073
1-oleoyl-2-docosahexaenoyl-GPC (18:1/22:6)*	Lipid	Phosphatidylcholine (PC)	4.0308e-07	2.1897e-06	0.4422	0.66134		0.71913	1.03991	0.997405		0.687109	0.891399	0.883813	0.747593	1.17191	1.09838	1.08803	1.31469	1.24277
N1,N12-diacetylspermine	Amino Acid	Polyamine Metabolism	4.0609e-07	2.1918e-06	0.0073039	0.05857		8.11517	10.8242	4.26514		3.77659	5.52076	3.07476	11.9717	15.5384	5.32325	3.16997	2.81453	1.73127
gamma-glutamylglutamine	Peptide	Gamma-glutamyl Amino Acid	4.337e-07	2.326e-06	0.0022219	0.023097		0.670333	0.552524	0.634824		0.714175	0.623748	0.763208	0.631363	0.489213	0.520705	0.884045	0.784313	0.682258
glucuronate	Carbohydrate	Aminosugar Metabolism	4.4108e-07	2.3506e-06	0.00088525	0.012979		2.69087	2.73009	1.99936		2.60723	1.76194	1.6539	2.76522	3.59068	2.30643	1.0606	2.03791	1.39454
1-palmitoyl-GPG (16:0)*	Lipid	Lysophospholipid	4.4898e-07	2.3776e-06	0.24558	0.48426		0.783536	2.5046	3.68622		0.91188	3.09549	4.64832	0.669452	1.97937	2.83101	0.734144	0.639438	0.60904
linoleate (18:2n6)	Lipid	Polyunsaturated Fatty Acid (n3 and n6)	4.595e-07	2.4181e-06	0.88286	0.92739		0.497508	0.312313	0.397316		0.499543	0.289075	0.347456	0.4957	0.332969	0.441636	0.992307	1.15185	1.27105
gamma-glutamylleucine	Peptide	Gamma-glutamyl Amino Acid	4.8318e-07	2.5269e-06	0.014939	0.094579		0.691147	1.1704	1.06337		0.690206	1.24866	1.14406	0.691983	1.10085	0.991641	1.00257	0.881623	0.866773
N-acetylkynurenine (2)	Amino Acid	Tryptophan Metabolism	4.9984e-07	2.5979e-06	0.001788	0.020623		0.927137	3.57117	5.05821		1.35277	1.91125	4.31158	0.548798	5.04665	5.72187	0.405685	2.6405	1.32709
4-hydroxyglutamate	Amino Acid	Glutamate Metabolism	5.2781e-07	2.7265e-06	0.13409	0.34628		15.028	14.6204	9.43323		10.0976	13.788	10.8595	19.4106	15.3604	8.16543	1.92229	1.11405	0.751915
N-palmitoyl-sphingadienine (d18:2/16:0)*	Lipid	Ceramides	5.7069e-07	2.93e-06	0.94777	0.9673		0.709166	1.15642	1.23316		0.629692	1.04418	1.07294	0.779811	1.25618	1.37557	1.2384	1.20303	1.28206
N-acetylleucine	Amino Acid	Leucine, Isoleucine and Valine Metabolism	5.8676e-07	2.9943e-06	4.9414e-05	0.0024475		0.884941	1.41226	1.48006		0.765614	1.32235	1.3137	0.991009	1.49218	1.62793	1.2944	1.12844	1.2392
behenoylcarnitine (C22)*	Lipid	Fatty Acid Metabolism(Acyl Carnitine)	6.0437e-07	3.0555e-06	0.21135	0.44083		0.77745	1.47284	2.31148		0.889628	1.42534	2.32352	0.677736	1.51505	2.30078	0.761819	1.06294	0.990214
1-stearoyl-2-oleoyl-GPI (18:0/18:1)*	Lipid	Phosphatidylinositol (PI)	6.0602e-07	3.0555e-06	0.81276	0.90495		0.436651	0.602109	0.859412		0.445308	0.593786	0.861627	0.428957	0.609508	0.857443	0.963282	1.02648	0.995144
palmitoleoylcarnitine (C16:1)*	Lipid	Fatty Acid Metabolism(Acyl Carnitine)	6.8484e-07	3.4323e-06	0.11445	0.32229		0.511999	0.771744	1.11787		0.515361	0.721051	0.811519	0.509011	0.816805	1.39017	0.987678	1.1328	1.71305
arachidonate (20:4n6)	Lipid	Polyunsaturated Fatty Acid (n3 and n6)	6.927e-07	3.4512e-06	0.73143	0.86376		0.54464	0.417312	0.575487		0.521322	0.386679	0.516408	0.565367	0.444542	0.628001	1.08449	1.14964	1.2161
N1-Methyl-2-pyridone-5-carboxamide	Cofactors and Vitamins	Nicotinate and Nicotinamide Metabolism	8.282e-07	4.102e-06	0.014782	0.094294		0.62912	0.525579	0.544623		0.483676	0.114572	0.342159	0.758403	0.890919	0.724591	1.568	7.77606	2.1177
ondansetron	Xenobiotics	Drug - Gastrointestinal	8.6594e-07	4.2639e-06	0.45271	0.67229		32.0411	16.1166	1.33281		35.6735	12.5854	1.70722	28.8123	19.2554	1	0.807669	1.52997	0.585747
1-palmitoyl-2-oleoyl-GPE (16:0/18:1)	Lipid	Phosphatidylethanolamine (PE)	1.0546e-06	5.1624e-06	0.26449	0.50389		1.08357	2.16917	2.2425		1.18715	2.31131	2.13249	0.99149	2.04282	2.34028	0.835183	0.883836	1.09744
morphine	Xenobiotics	Drug - Analgesics, Anesthetics	1.1197e-06	5.4497e-06	0.0023535	0.024166		13.3718	3.78217	0.941511		10.2767	1	1	16.1229	6.25521	0.88952	1.56888	6.25521	0.88952
margarate (17:0)	Lipid	Long Chain Fatty Acid	1.1306e-06	5.471e-06	0.68567	0.84037		0.599969	0.468983	0.548914		0.566171	0.461985	0.501418	0.630011	0.475203	0.591133	1.11276	1.02861	1.17892
catechol sulfate	Xenobiotics	Benzoate Metabolism	1.179e-06	5.6725e-06	0.51682	0.73013		0.161775	0.859755	0.833774		0.0919106	0.896279	1.00305	0.223876	0.82729	0.683307	2.4358	0.923028	0.681229
N-palmitoylserine	Lipid	Endocannabinoid	1.2443e-06	5.913e-06	0.18291	0.4129		2.03895	5.0717	4.95437		1.35331	4.2864	5.52322	2.64841	5.76975	4.44872	1.95698	1.34606	0.805458
1-palmitoyl-2-oleoyl-GPI (16:0/18:1)*	Lipid	Phosphatidylinositol (PI)	1.25e-06	5.913e-06	0.24073	0.48032		0.53544	0.873719	1.0561		0.487465	0.881417	1.0543	0.578084	0.866876	1.05769	1.1859	0.983503	1.00321
eicosapentaenoate (EPA; 20:5n3)	Lipid	Polyunsaturated Fatty Acid (n3 and n6)	1.2406e-06	5.913e-06	0.85997	0.91573		0.443555	0.315898	0.421458		0.442806	0.309236	0.404082	0.444221	0.32182	0.436904	1.0032	1.0407	1.08123
4-vinylguaiacol sulfate	Xenobiotics	Food Component/Plant	1.2977e-06	6.1043e-06	0.056686	0.21649		2.23153	12.0756	9.25782		2.23869	19.4833	8.48769	2.22516	5.49098	9.94238	0.993958	0.28183	1.17139
myristate (14:0)	Lipid	Long Chain Fatty Acid	1.3439e-06	6.2863e-06	0.49996	0.71714		0.580089	0.41912	0.572955		0.596696	0.412967	0.583417	0.565327	0.424589	0.563655	0.947429	1.02814	0.966127
3-indoxyl sulfate	Amino Acid	Tryptophan Metabolism	1.4342e-06	6.6719e-06	0.22962	0.46254		0.573307	1.31812	1.37271		0.401744	1.09716	1.50364	0.725808	1.51452	1.25633	1.80665	1.3804	0.835525
dihomo-linolenate (20:3n3 or n6)	Lipid	Polyunsaturated Fatty Acid (n3 and n6)	1.4614e-06	6.7608e-06	0.39355	0.62171		0.522194	0.439332	0.552816		0.45049	0.405918	0.454535	0.585932	0.469033	0.640176	1.30066	1.15549	1.40842
taurodeoxycholate	Lipid	Secondary Bile Acid Metabolism	1.4874e-06	6.8438e-06	0.083692	0.26896		3.05375	111.003	126.145		4.77683	109.512	98.71	1.52211	112.327	150.531	0.318645	1.02571	1.52498
hexadecadienoate (16:2n6)	Lipid	Polyunsaturated Fatty Acid (n3 and n6)	1.5172e-06	6.943e-06	0.68699	0.84077		0.495747	0.267566	0.434636		0.489725	0.26828	0.446898	0.5011	0.266931	0.423735	1.02323	0.99497	0.948169
docosahexaenoate (DHA; 22:6n3)	Lipid	Polyunsaturated Fatty Acid (n3 and n6)	1.6116e-06	7.3348e-06	0.48426	0.69939		0.49385	0.368043	0.43098		0.46206	0.330599	0.355057	0.522107	0.401326	0.498467	1.12996	1.21394	1.40391
sphingomyelin (d18:2/21:0, d16:2/23:0)*	Lipid	Sphingomyelins	1.698e-06	7.6867e-06	0.9348	0.96223		0.575938	0.872772	1.06701		0.561362	0.882063	1.08817	0.588894	0.864514	1.0482	1.04904	0.980105	0.963268
sphingomyelin (d18:1/20:1, d18:2/20:0)*	Lipid	Sphingomyelins	1.7293e-06	7.7863e-06	0.52034	0.73142		0.680255	0.861073	1.04652		0.679823	0.902322	1.03163	0.680639	0.824408	1.05975	1.0012	0.913653	1.02726
S-methylcysteine sulfoxide	Amino Acid	Methionine, Cysteine, SAM and Taurine Metabolism	1.7742e-06	7.9462e-06	0.25694	0.50023		0.575771	0.321399	0.55698		0.580364	0.386698	0.575914	0.571688	0.263355	0.54015	0.985052	0.681035	0.9379
serine	Amino Acid	Glycine, Serine and Threonine Metabolism	1.8677e-06	8.3207e-06	0.92655	0.95607		0.717321	0.810726	0.833381		0.76316	0.863809	0.888103	0.676576	0.763541	0.78474	0.886545	0.883924	0.883613
palmitate (16:0)	Lipid	Long Chain Fatty Acid	1.9037e-06	8.4364e-06	0.21675	0.4421		0.732569	0.623625	0.683319		0.717987	0.604032	0.622713	0.745532	0.64104	0.737192	1.03836	1.06127	1.18384
4-hydroxycoumarin	Xenobiotics	Drug - Cardiovascular	1.9241e-06	8.4821e-06	0.21389	0.4409		0.777753	0.266195	0.262478		0.76005	0.230334	0.272405	0.793489	0.298071	0.253655	1.044	1.29408	0.931168
4-hydroxyphenylpyruvate	Amino Acid	Tyrosine Metabolism	2.2e-06	9.6479e-06	0.73696	0.86788		1.22502	1.96866	1.99461		1.20803	2.0293	1.99189	1.24011	1.91475	1.99703	1.02656	0.943555	1.00258
N6,N6,N6-trimethyllysine	Amino Acid	Lysine Metabolism	2.4374e-06	1.0634e-05	0.0091955	0.066176		1.31129	2.64595	1.89286		1.06595	1.94151	1.61978	1.52938	3.27211	2.1356	1.43476	1.68534	1.31846
1-palmitoyl-2-linoleoyl-GPI (16:0/18:2)	Lipid	Phosphatidylinositol (PI)	2.4711e-06	1.0725e-05	0.059253	0.2232		0.660333	1.40232	1.4574		0.533097	1.29263	1.2079	0.773431	1.49981	1.67918	1.45083	1.16028	1.39017
N-acetyltryptophan	Amino Acid	Tryptophan Metabolism	2.4935e-06	1.0767e-05	0.163	0.38336		2.23352	2.99394	3.35122		1.83185	2.06642	2.96536	2.59056	3.8184	3.6942	1.41418	1.84784	1.24578
docosapentaenoate (n3 DPA; 22:5n3)	Lipid	Polyunsaturated Fatty Acid (n3 and n6)	2.6383e-06	1.1276e-05	0.23471	0.46942		0.482091	0.316326	0.406908		0.422285	0.278092	0.29346	0.535251	0.350312	0.50775	1.26751	1.2597	1.73022
stearoyl sphingomyelin (d18:1/18:0)	Lipid	Sphingomyelins	2.6279e-06	1.1276e-05	0.91335	0.94826		0.770082	1.17432	1.27807		0.803217	1.28126	1.21203	0.74063	1.07926	1.33676	0.92208	0.84234	1.10291
stearate (18:0)	Lipid	Long Chain Fatty Acid	2.7237e-06	1.1579e-05	0.40169	0.62519		0.817306	0.724785	0.748454		0.814022	0.716199	0.688961	0.820225	0.732416	0.801337	1.00762	1.02264	1.16311
dihomo-linoleate (20:2n6)	Lipid	Polyunsaturated Fatty Acid (n3 and n6)	2.7365e-06	1.1579e-05	0.97282	0.98216		0.57045	0.395343	0.468204		0.571806	0.379125	0.369135	0.569244	0.409759	0.556265	0.995521	1.0808	1.50694
glycosyl ceramide (d18:1/20:0, d16:1/22:0)*	Lipid	Hexosylceramides (HCER)	2.8149e-06	1.1851e-05	0.94765	0.9673		0.581617	0.584137	0.750931		0.558427	0.565394	0.695974	0.60223	0.600798	0.799782	1.07844	1.06262	1.14916
salicyluric glucuronide*	Xenobiotics	Drug - Analgesics, Anesthetics	2.905e-06	1.2169e-05	0.080969	0.26425		125.49	385.125	265.619		43.6157	68.9357	201.506	198.268	666.182	322.608	4.54579	9.66382	1.60098
5,6-dihydrouracil	Nucleotide	Pyrimidine Metabolism, Uracil containing	2.9616e-06	1.2287e-05	0.28074	0.52035		0.500387	0.796326	1.02768		0.397188	0.556834	0.850529	0.59212	1.00921	1.18515	1.49078	1.8124	1.39343
sphingomyelin (d18:2/23:0, d18:1/23:1, d17:1/24:1)*	Lipid	Sphingomyelins	2.9622e-06	1.2287e-05	0.54168	0.74777		0.549921	0.76383	0.918667		0.503443	0.672698	0.801497	0.591235	0.844836	1.02282	1.17438	1.25589	1.27613
pentadecanoate (15:0)	Lipid	Long Chain Fatty Acid	3.2723e-06	1.3506e-05	0.91759	0.95032		0.675557	0.558469	0.6935		0.641751	0.555269	0.703119	0.705607	0.561313	0.684951	1.0995	1.01088	0.974161
glycerophosphoethanolamine	Lipid	Phospholipid Metabolism	3.3796e-06	1.3881e-05	0.01352	0.089634		0.740401	0.947655	1.27518		0.702166	0.980765	1.41288	0.774388	0.918224	1.15278	1.10285	0.936232	0.815907
2-methylcitrate/homocitrate	Energy	TCA Cycle	3.4954e-06	1.4287e-05	0.068916	0.24331		4.47837	8.63816	10.1028		4.05667	6.46886	11.1213	4.85321	10.5664	9.19749	1.19635	1.63343	0.827018
glycosyl ceramide (d18:2/24:1, d18:1/24:2)*	Lipid	Hexosylceramides (HCER)	3.9162e-06	1.593e-05	0.73128	0.86376		0.604247	0.707191	1.08564		0.605674	0.724666	1.05567	0.602978	0.691656	1.11228	0.995549	0.954448	1.05362
10-heptadecenoate (17:1n7)	Lipid	Long Chain Fatty Acid	4.5772e-06	1.8529e-05	0.29464	0.53353		0.495163	0.311271	0.454309		0.496279	0.295563	0.440208	0.494171	0.325234	0.466844	0.995751	1.10039	1.06051
5-acetylamino-6-amino-3-methyluracil	Xenobiotics	Xanthine Metabolism	4.6323e-06	1.8662e-05	0.71399	0.85638		0.476402	0.269152	0.355076		0.304782	0.192585	0.425263	0.628953	0.337211	0.292686	2.06362	1.75097	0.688247
(N(1) + N(8))-acetylspermidine	Amino Acid	Polyamine Metabolism	4.8015e-06	1.9222e-05	0.0015704	0.019928		1.82385	1.48127	2.19669		1.7362	1.28579	2.11599	1.90176	1.65502	2.26842	1.09535	1.28717	1.07204
sphingomyelin (d18:2/24:2)*	Lipid	Sphingomyelins	4.8169e-06	1.9222e-05	0.12773	0.34193		0.620649	0.819431	1.13442		0.647346	0.871391	1.17982	0.596917	0.773244	1.09406	0.922099	0.887368	0.927313
sphingomyelin (d18:2/16:0, d18:1/16:1)*	Lipid	Sphingomyelins	4.9655e-06	1.9721e-05	0.70092	0.84917		0.876239	1.16213	1.26923		0.883048	1.16865	1.17323	0.870188	1.15635	1.35455	0.985437	0.989475	1.15455
2-hydroxypalmitate	Lipid	Fatty Acid, Monohydroxy	5.0619e-06	2.001e-05	0.52631	0.73613		0.706281	0.664372	0.669056		0.658682	0.668223	0.582874	0.748591	0.660948	0.745663	1.1365	0.989114	1.27929
creatine	Amino Acid	Creatine Metabolism	5.1178e-06	2.0136e-05	0.69352	0.84384		1.59872	2.85056	2.09849		1.67515	2.61875	1.86607	1.53078	3.05662	2.30509	0.913816	1.16721	1.23526
urate	Nucleotide	Purine Metabolism, (Hypo)Xanthine/Inosine containing	5.145e-06	2.0149e-05	0.53559	0.74508		0.732914	0.731926	0.822772		0.678137	0.615516	0.771692	0.781606	0.835401	0.868177	1.15258	1.35724	1.12503
glycine	Amino Acid	Glycine, Serine and Threonine Metabolism	5.1777e-06	2.0183e-05	0.60971	0.79107		1.02229	0.788997	0.811739		0.951899	0.785667	0.871691	1.08486	0.791958	0.758449	1.13968	1.00801	0.87009
5-oxoproline	Amino Acid	Glutathione Metabolism	5.3578e-06	2.0789e-05	0.86244	0.91573		0.959806	1.49909	1.27992		0.981571	1.4863	1.25797	0.94046	1.51046	1.29944	0.958117	1.01625	1.03296
9-hydroxystearate	Lipid	Fatty Acid, Monohydroxy	6.0397e-06	2.3328e-05	0.12991	0.34231		0.515434	0.385642	0.51373		0.4709	0.312285	0.543011	0.555021	0.450848	0.487702	1.17864	1.44371	0.898142
1-palmitoyl-2-docosahexaenoyl-GPE (16:0/22:6)*	Lipid	Phosphatidylethanolamine (PE)	6.5854e-06	2.5319e-05	0.12634	0.33986		1.27004	1.77149	1.88318		1.34673	1.75909	1.94741	1.20187	1.78251	1.82608	0.89243	1.01331	0.937697
cys-gly, oxidized	Amino Acid	Glutathione Metabolism	6.7256e-06	2.5717e-05	0.38657	0.61689		2.39017	1.78066	1.27114		2.07541	1.56814	1.21025	2.66996	1.96956	1.32526	1.28647	1.25598	1.09503
lactosyl-N-nervonoyl-sphingosine (d18:1/24:1)*	Lipid	Lactosylceramides (LCER)	6.7804e-06	2.5717e-05	0.42078	0.64132		0.620109	0.750437	1.06291		0.621745	0.719701	0.979399	0.618654	0.777758	1.13714	0.995028	1.08067	1.16106
1-carboxyethylleucine	Amino Acid	Leucine, Isoleucine and Valine Metabolism	6.7522e-06	2.5717e-05	0.58611	0.77519		2.0115	2.72208	2.41684		1.79296	2.8355	2.52817	2.20575	2.62126	2.31787	1.23023	0.924444	0.916818
glucose	Carbohydrate	Glycolysis, Gluconeogenesis, and Pyruvate Metabolism	6.8203e-06	2.5752e-05	0.078545	0.25834		1.3544	1.33752	1.15422		1.42772	1.36375	1.14263	1.28923	1.31421	1.16453	0.903	0.963677	1.01917
7-alpha-hydroxy-3-oxo-4-cholestenoate (7-Hoca)	Lipid	Sterol	7.0132e-06	2.6362e-05	0.16617	0.38974		0.641077	0.648527	0.770456		0.586917	0.612582	0.711136	0.689219	0.680478	0.823184	1.1743	1.11084	1.15756
palmitoleate (16:1n7)	Lipid	Long Chain Fatty Acid	7.5714e-06	2.8334e-05	0.25869	0.50023		0.45033	0.258107	0.391886		0.457993	0.239319	0.346581	0.443519	0.274807	0.432156	0.968396	1.14829	1.24691
5-methyluridine (ribothymidine)	Nucleotide	Pyrimidine Metabolism, Uracil containing	7.8496e-06	2.9245e-05	0.038132	0.1655		0.652607	0.621988	0.744826		0.629659	0.696233	0.734322	0.673004	0.555993	0.754162	1.06884	0.798574	1.02702
maltose	Carbohydrate	Glycogen Metabolism	8.1162e-06	3.0105e-05	0.13069	0.34231		8.48538	28.0117	14.8825		7.82454	5.84464	18.8454	9.07279	47.7157	11.36	1.15953	8.16402	0.602802
1-myristoyl-2-arachidonoyl-GPC (14:0/20:4)*	Lipid	Phosphatidylcholine (PC)	8.7865e-06	3.2448e-05	0.041213	0.17578		0.425737	0.461535	0.579904		0.359867	0.42161	0.646425	0.484289	0.497024	0.520773	1.34575	1.17887	0.805619
1-stearoyl-2-linoleoyl-GPC (18:0/18:2)*	Lipid	Phosphatidylcholine (PC)	8.8977e-06	3.2604e-05	0.00032688	0.0074318		0.830462	1.02149	1.0058		0.817693	0.977835	0.933689	0.841812	1.06029	1.06989	1.0295	1.08433	1.14588
cysteine-glutathione disulfide	Amino Acid	Glutathione Metabolism	8.9062e-06	3.2604e-05	0.001928	0.02101		1.17442	0.675896	0.368834		0.894372	0.733266	0.373723	1.42336	0.624901	0.364489	1.59146	0.852217	0.975292
4-acetamidobutanoate	Amino Acid	Polyamine Metabolism	9.0628e-06	3.3034e-05	0.0025387	0.025754		3.02594	2.25992	1.19153		2.21297	1.12586	1.09825	3.74857	3.26797	1.27445	1.69391	2.90265	1.16044
guaiacol sulfate	Xenobiotics	Benzoate Metabolism	1.009e-05	3.6618e-05	0.70816	0.85375		0.303881	0.764843	0.639363		0.129381	0.590485	0.79325	0.458992	0.919827	0.502576	3.5476	1.55775	0.633566
glutarate (C5-DC)	Lipid	Fatty Acid, Dicarboxylate	1.0439e-05	3.7726e-05	0.86189	0.91573		1.98895	1.17001	2.74875		1.73871	1.26945	2.662	2.21139	1.08161	2.82586	1.27186	0.852034	1.06156
formiminoglutamate	Amino Acid	Histidine Metabolism	1.0657e-05	3.8184e-05	0.0030133	0.02985		2.6368	2.24464	3.09937		1.52148	2.06731	2.95784	3.62821	2.40227	3.22518	2.38466	1.16203	1.09038
3-methylxanthine	Xenobiotics	Xanthine Metabolism	1.0655e-05	3.8184e-05	0.0081677	0.06252		0.640852	0.349501	0.596274		0.478061	0.298108	0.958654	0.785555	0.395184	0.274157	1.64321	1.32564	0.285981
gamma-glutamylglutamate	Peptide	Gamma-glutamyl Amino Acid	1.081e-05	3.8567e-05	0.10766	0.3126		0.751595	0.372885	0.620704		0.875287	0.559779	0.670764	0.641647	0.206756	0.576206	0.73307	0.369354	0.85903
myristoleate (14:1n5)	Lipid	Long Chain Fatty Acid	1.1169e-05	3.9681e-05	0.39817	0.62349		0.518216	0.296222	0.494836		0.507015	0.277659	0.46352	0.528173	0.312722	0.522673	1.04173	1.12628	1.12762
glycochenodeoxycholate glucuronide (1)	Lipid	Primary Bile Acid Metabolism	1.1366e-05	4.0212e-05	0.091377	0.28496		0.878148	5.15058	6.58486		1.07337	6.60705	5.20438	0.704614	3.85595	7.81195	0.656448	0.583611	1.50103
androstenediol (3beta,17beta) disulfate (2)	Lipid	Androgenic Steroids	1.1862e-05	4.1789e-05	0.40298	0.62603		0.865293	0.584645	0.397145		0.814845	0.573968	0.413973	0.910136	0.594135	0.382187	1.11694	1.03514	0.923217
sphingomyelin (d18:1/22:1, d18:2/22:0, d16:1/24:1)*	Lipid	Sphingomyelins	1.1919e-05	4.1815e-05	0.15005	0.36287		0.573878	0.693527	0.948188		0.494474	0.679437	0.761179	0.644458	0.706051	1.11442	1.30332	1.03917	1.46407
1-carboxyethylvaline	Amino Acid	Leucine, Isoleucine and Valine Metabolism	1.2449e-05	4.3494e-05	0.2038	0.43333		2.63755	2.46691	2.18305		2.05182	2.15549	2.1495	3.15819	2.74372	2.21287	1.53921	1.2729	1.02948
indole-3-carboxylate	Amino Acid	Tryptophan Metabolism	1.4488e-05	5.0409e-05	0.00058047	0.010144		0.561105	0.640732	0.797119		0.443383	0.624962	0.786685	0.665746	0.654749	0.806393	1.50152	1.04766	1.02505
ceramide (d18:1/14:0, d16:1/16:0)*	Lipid	Ceramides	1.6019e-05	5.5505e-05	0.46866	0.68154		0.727356	1.13034	1.07725		0.640087	1.05731	0.981412	0.804927	1.19525	1.16244	1.25753	1.13047	1.18446
sphingomyelin (d18:1/19:0, d19:1/18:0)*	Lipid	Sphingomyelins	1.7885e-05	6.1717e-05	0.81894	0.90721		0.603578	0.980401	1.07483		0.614351	1.03983	1.0487	0.594002	0.92758	1.09806	0.966878	0.892054	1.04707
asparagine	Amino Acid	Alanine and Aspartate Metabolism	1.8597e-05	6.3913e-05	0.032915	0.15167		0.758998	0.903103	0.899556		0.74317	0.916437	0.942233	0.773067	0.891251	0.861621	1.04023	0.972517	0.914445
choline	Lipid	Phospholipid Metabolism	1.9923e-05	6.8191e-05	0.83854	0.91221		0.787962	0.923666	1.23946		0.756508	0.931059	1.22621	0.815922	0.917093	1.25125	1.07854	0.985	1.02042
2-hydroxyhippurate (salicylurate)	Xenobiotics	Benzoate Metabolism	2.0545e-05	7.0035e-05	0.37364	0.60502		741.356	345.738	1012.77		412.527	181.673	318.506	1033.65	491.574	1629.9	2.50565	2.70581	5.11733
tetrahydrocortisol sulfate (1)	Lipid	Corticosteroids	2.1663e-05	7.2962e-05	0.11972	0.32999		17.6901	14.162	3.00284		14.9448	8.35936	2.55936	20.1304	19.3199	3.39705	1.34698	2.31117	1.3273
3beta,7alpha-dihydroxy-5-cholestenoate	Lipid	Sterol	2.1657e-05	7.2962e-05	0.41478	0.63615		0.588721	0.621671	0.678421		0.602267	0.682893	0.649792	0.57668	0.56725	0.70387	0.957516	0.830657	1.08322
1-arachidonoyl-GPI (20:4)*	Lipid	Lysophospholipid	2.1617e-05	7.2962e-05	0.88895	0.93097		0.660397	1.1386	1.27418		0.770473	1.37982	1.35835	0.562551	0.924191	1.19937	0.730137	0.669792	0.882956
S-methylcysteine	Amino Acid	Methionine, Cysteine, SAM and Taurine Metabolism	2.5076e-05	8.412e-05	0.20176	0.43333		0.681681	0.57107	0.742007		0.682204	0.696076	0.866613	0.681216	0.459953	0.631245	0.998551	0.660779	0.728404
pregnenediol sulfate (C21H34O5S)*	Lipid	Pregnenolone Steroids	2.5705e-05	8.5764e-05	0.023979	0.12311		3.08028	1.44486	0.794582		3.37356	1.8067	0.812133	2.81958	1.12322	0.77898	0.835789	0.621699	0.959178
ceramide (d18:2/24:1, d18:1/24:2)*	Lipid	Ceramides	2.577e-05	8.5764e-05	0.53395	0.74508		0.695271	1.09982	1.16725		0.588562	0.986802	0.934902	0.790124	1.20027	1.37378	1.34246	1.21633	1.46943
N-stearoyl-sphinganine (d18:0/18:0)*	Lipid	Dihydroceramides	2.7042e-05	8.9644e-05	0.11231	0.31949		0.739905	2.183	1.8684		0.911177	2.73939	2.02685	0.587663	1.68842	1.72756	0.644949	0.61635	0.852335
lysine	Amino Acid	Lysine Metabolism	2.7618e-05	9.1192e-05	0.11381	0.32157		0.7442	0.853301	0.852998		0.666807	0.811135	0.845335	0.812994	0.890782	0.85981	1.21923	1.09819	1.01712
cysteine	Amino Acid	Methionine, Cysteine, SAM and Taurine Metabolism	2.8283e-05	9.3023e-05	0.39986	0.62349		1.07433	0.78318	0.930237		0.974977	0.843019	1.04585	1.16265	0.729989	0.827471	1.19249	0.865921	0.791196
oleate/vaccenate (18:1)	Lipid	Long Chain Fatty Acid	2.8977e-05	9.4569e-05	0.30545	0.54375		0.639257	0.474094	0.551799		0.629681	0.441083	0.46725	0.647769	0.503437	0.626953	1.02873	1.14137	1.3418
N-palmitoyl-heptadecasphingosine (d17:1/16:0)*	Lipid	Ceramides	2.8873e-05	9.4569e-05	0.56822	0.76919		0.916552	1.90695	1.47725		0.49791	1.32225	1.00158	1.28868	2.42667	1.90007	2.58818	1.83526	1.89708
cinnamoylglycine	Xenobiotics	Food Component/Plant	3.0983e-05	0.00010073	0.26057	0.50206		0.275511	0.408726	0.242226		0.173653	0.294078	0.285734	0.366051	0.510636	0.203552	2.10795	1.7364	0.712383
gamma-glutamyl-alpha-lysine	Peptide	Gamma-glutamyl Amino Acid	3.1859e-05	0.00010317	0.00034423	0.0074318		0.699528	0.80752	0.840604		0.638221	0.80101	0.868024	0.754024	0.813307	0.81623	1.18145	1.01535	0.940331
biliverdin	Cofactors and Vitamins	Hemoglobin and Porphyrin Metabolism	3.2251e-05	0.00010404	0.024144	0.12321		0.944271	0.561025	0.663186		0.703755	0.48255	0.549213	1.15806	0.630781	0.764495	1.64555	1.30718	1.39198
2-hydroxydecanoate	Lipid	Fatty Acid, Monohydroxy	3.2493e-05	0.00010442	0.014399	0.09316		0.653065	0.893762	1.31528		0.696308	0.923048	1.66684	0.614627	0.867729	1.00278	0.882695	0.940068	0.601605
sphingomyelin (d18:0/18:0, d19:0/17:0)*	Lipid	Dihydrosphingomyelins	3.4981e-05	0.00011199	0.19658	0.42649		0.570905	1.34783	1.42218		0.614937	1.55683	1.33374	0.531765	1.16205	1.5008	0.864747	0.746422	1.12526
beta-alanine	Nucleotide	Pyrimidine Metabolism, Uracil containing	3.6856e-05	0.00011755	0.75379	0.8732		1.07238	1.21077	1.7843		1.00603	1.16794	2.01965	1.13135	1.24885	1.5751	1.12457	1.06927	0.779887
3beta-hydroxy-5-cholestenoate	Lipid	Sterol	3.8173e-05	0.00012129	0.015699	0.097197		0.605355	0.52714	0.622917		0.561934	0.524025	0.564564	0.643951	0.529908	0.674786	1.14596	1.01123	1.19523
N-acetyl-2-aminooctanoate*	Lipid	Fatty Acid, Amino	3.9639e-05	0.00012547	0.28347	0.52114		0.778894	0.483561	0.528909		0.681484	0.361364	0.526777	0.865481	0.592181	0.530805	1.26999	1.63874	1.00765
alpha-ketoglutarate	Energy	TCA Cycle	4.2357e-05	0.00013358	0.15985	0.38122		1.37523	0.85246	1.10617		1.29762	0.900655	1.19263	1.44423	0.80962	1.02931	1.11298	0.898924	0.863058
1,2-dilinoleoyl-GPC (18:2/18:2)	Lipid	Phosphatidylcholine (PC)	4.4021e-05	0.00013831	0.00040333	0.0078977		0.497378	0.732928	0.880217		0.484259	0.686136	0.769012	0.50904	0.774521	0.979066	1.05117	1.12881	1.27315
cholesterol	Lipid	Sterol	4.4551e-05	0.00013945	0.093312	0.28886		0.724451	0.989369	1.10907		0.703831	0.981994	1.052	0.74278	0.995924	1.15981	1.05534	1.01419	1.10248
deoxycholate	Lipid	Secondary Bile Acid Metabolism	4.5535e-05	0.000142	0.29327	0.5322		0.267475	1.52775	2.01738		0.240311	1.29001	0.939109	0.291621	1.73907	2.97584	1.21352	1.3481	3.1688
furosemide	Xenobiotics	Drug - Cardiovascular	4.7066e-05	0.00014624	0.45187	0.67229		4.70641	92.438	86.424		1.52882	163.532	42.1953	7.53094	29.2431	125.738	4.92598	0.178822	2.97991
picolinate	Amino Acid	Tryptophan Metabolism	4.813e-05	0.00014899	0.64513	0.81205		0.40012	0.805567	0.988241		0.293618	0.773411	0.793521	0.494787	0.834149	1.16133	1.68514	1.07853	1.46351
cholate	Lipid	Primary Bile Acid Metabolism	4.9185e-05	0.00015115	0.21147	0.44083		0.223184	1.99453	2.09614		0.274162	2.01447	1.8984	0.177869	1.9768	2.27191	0.648774	0.9813	1.19675
2'-O-methyluridine	Nucleotide	Pyrimidine Metabolism, Uracil containing	4.9097e-05	0.00015115	0.78648	0.89127		1.23734	1.63515	2.06761		0.963985	1.52343	1.70935	1.48032	1.73445	2.38606	1.53563	1.13852	1.39589
phosphate	Energy	Oxidative Phosphorylation	5.0667e-05	0.00015513	0.004411	0.039936		1.28559	0.883971	1.06064		1.28167	0.68437	1.09191	1.28907	1.06139	1.03284	1.00577	1.55091	0.945902
linoleoyl-linolenoyl-glycerol (18:2/18:3) [1]*	Lipid	Diacylglycerol	5.839e-05	0.00017813	0.22938	0.46254		1.87662	0.481685	0.548608		2.95453	0.32451	0.538817	0.918472	0.621397	0.557311	0.310869	1.91488	1.03432
5-acetylamino-6-formylamino-3-methyluracil	Xenobiotics	Xanthine Metabolism	5.9358e-05	0.00018043	0.3478	0.58805		0.38503	0.220024	0.30242		0.292466	0.188195	0.414361	0.46731	0.248316	0.202918	1.59782	1.31946	0.489713
phenylpyruvate	Amino Acid	Phenylalanine Metabolism	6.0108e-05	0.00018148	0.51952	0.73142		1.41096	2.01638	1.9088		1.30484	1.84063	1.76538	1.50529	2.1726	2.03628	1.15362	1.18035	1.15345
1-methylxanthine	Xenobiotics	Xanthine Metabolism	6.0133e-05	0.00018148	0.86897	0.91686		0.442444	0.303015	0.553029		0.479788	0.343436	0.842794	0.40925	0.267085	0.295459	0.852982	0.777684	0.350571
pregnenolone sulfate	Lipid	Pregnenolone Steroids	6.0485e-05	0.00018189	0.037028	0.16431		3.56827	1.07681	1.01432		3.88747	1.30226	0.943785	3.28454	0.876409	1.07702	0.844905	0.672993	1.14117
phenylacetate	Amino Acid	Phenylalanine Metabolism	6.346e-05	0.00019015	0.82334	0.90721		0.268173	0.857994	0.756936		0.260961	1.094	0.472021	0.274582	0.64821	1.01019	1.0522	0.592513	2.14015
sphingomyelin (d18:1/20:2, d18:2/20:1, d16:1/22:2)*	Lipid	Sphingomyelins	6.6132e-05	0.00019746	0.44652	0.66662		0.869339	1.63048	1.42262		0.902629	1.74925	1.47576	0.839747	1.5249	1.37538	0.930335	0.871744	0.931982
behenoyl dihydrosphingomyelin (d18:0/22:0)*	Lipid	Dihydrosphingomyelins	7.4073e-05	0.00022039	0.96345	0.97799		0.559482	0.598818	0.660855		0.555063	0.61623	0.630666	0.563411	0.583341	0.687689	1.01504	0.946628	1.09042
10-undecenoate (11:1n1)	Lipid	Medium Chain Fatty Acid	7.6013e-05	0.00022536	0.5964	0.78044		0.509925	0.579156	0.589933		0.498024	0.572016	0.512842	0.520503	0.585502	0.658458	1.04514	1.02358	1.28394
ranitidine	Xenobiotics	Drug - Gastrointestinal	7.7374e-05	0.00022859	0.27922	0.52035		268.626	487.208	382.9		278.631	350.016	255.575	259.732	609.157	496.079	0.932172	1.74037	1.94103
androstenediol (3alpha, 17alpha) monosulfate (2)	Lipid	Androgenic Steroids	7.7714e-05	0.00022879	0.38684	0.61689		1.36484	0.412601	0.324048		1.76148	0.574248	0.398091	1.01227	0.268915	0.258233	0.57467	0.46829	0.648678
1,2,3-benzenetriol sulfate (2)	Xenobiotics	Chemical	7.8165e-05	0.00022932	0.78434	0.89108		0.881473	14.2843	5.48831		0.90991	19.1271	8.6562	0.856196	9.9796	2.6724	0.940968	0.521753	0.308727
lanthionine	Amino Acid	Methionine, Cysteine, SAM and Taurine Metabolism	8.1428e-05	0.00023806	0.34261	0.58397		3.14086	5.98068	7.57445		2.27747	2.50155	7.68812	3.90832	9.07324	7.4734	1.71608	3.62704	0.97207
N-acetyl-beta-alanine	Nucleotide	Pyrimidine Metabolism, Uracil containing	8.2424e-05	0.00024014	0.070475	0.24331		1.45248	1.11494	1.59991		1.3071	0.986216	1.39323	1.5817	1.22936	1.78364	1.21008	1.24654	1.28022
5alpha-pregnan-3beta,20beta-diol monosulfate (1)	Lipid	Progestin Steroids	8.6976e-05	0.00025253	0.35762	0.59425		2.69363	1.92727	0.540024		3.17898	2.60795	0.656094	2.26221	1.32223	0.436851	0.711616	0.506998	0.665836
oleoyl-oleoyl-glycerol (18:1/18:1) [1]*	Lipid	Diacylglycerol	8.8116e-05	0.00025496	0.17889	0.40709		0.776416	1.17277	1.28452		0.773689	1.15977	1.15108	0.77884	1.18434	1.40313	1.00666	1.02119	1.21898
suberoylcarnitine (C8-DC)	Lipid	Fatty Acid Metabolism(Acyl Carnitine)	9.3531e-05	0.0002697	0.0050583	0.043021		3.98784	4.39879	3.32716		5.10059	5.37359	3.93973	2.99873	3.53229	2.78265	0.587917	0.657344	0.706305
isovalerylcarnitine (C5)	Amino Acid	Leucine, Isoleucine and Valine Metabolism	9.6712e-05	0.00027792	0.44195	0.66134		1.24929	1.6177	1.65188		1.10964	1.45661	1.52975	1.37343	1.76089	1.76044	1.23772	1.2089	1.1508
sphingosine	Lipid	Sphingosines	0.00010458	0.0002995	0.92495	0.95607		0.797566	1.20923	1.46925		0.847273	1.22818	1.65156	0.753382	1.19239	1.3072	0.889184	0.970863	0.791493
imidazole propionate	Amino Acid	Histidine Metabolism	0.00010789	0.00030794	0.019026	0.10753		3.7296	5.68105	19.5366		3.24799	4.18179	5.14829	4.15769	7.01372	32.3261	1.28008	1.6772	6.27901
theobromine	Xenobiotics	Xanthine Metabolism	0.00010922	0.00031067	0.35558	0.59405		0.360671	0.815277	0.914355		0.357062	1.49586	1.65648	0.363879	0.210309	0.254684	1.01909	0.140594	0.15375
glycosyl-N-behenoyl-sphingadienine (d18:2/22:0)*	Lipid	Hexosylceramides (HCER)	0.00011125	0.0003154	0.89406	0.93284		0.564265	0.661214	0.902287		0.502438	0.674038	0.76837	0.619222	0.649816	1.02132	1.23243	0.964064	1.32921
1-oleoyl-2-arachidonoyl-GPE (18:1/20:4)*	Lipid	Phosphatidylethanolamine (PE)	0.00011438	0.00032319	0.56679	0.76919		1.51789	3.90534	4.02918		1.73204	4.39113	4.24151	1.32753	3.47353	3.84044	0.766453	0.791033	0.905442
propionylglycine	Lipid	Fatty Acid Metabolism (also BCAA Metabolism)	0.00011623	0.0003273	0.65994	0.82443		0.810248	1.50335	3.00612		0.478496	1.3805	1.55814	1.10514	1.61254	4.29322	2.30961	1.16808	2.75535
2'-O-methylcytidine	Nucleotide	Pyrimidine Metabolism, Cytidine containing	0.00012196	0.0003423	0.9423	0.96601		2.45862	3.11397	4.2424		2.90335	3.42473	4.27879	2.0633	2.83774	4.21006	0.710662	0.828601	0.983936
4-hydroxyhippurate	Xenobiotics	Benzoate Metabolism	0.00012541	0.00035081	0.065739	0.23756		0.499559	0.767801	0.582814		0.272341	0.443528	0.53142	0.70153	1.05604	0.628497	2.57593	2.38101	1.18268
2-hydroxynervonate*	Lipid	Fatty Acid, Monohydroxy	0.00012943	0.00036087	0.42985	0.64979		0.765283	0.940461	1.30619		0.769144	0.950643	1.26645	0.76185	0.93141	1.34151	0.990516	0.979768	1.05927
7-methylxanthine	Xenobiotics	Xanthine Metabolism	0.00013104	0.00036414	0.02094	0.11373		3.85355	4.65922	3.17391		3.61792	3.43869	3.16557	4.063	5.74414	3.18132	1.12302	1.67044	1.00497
glucuronide of C8H16O2 (1)*	Partially Characterized Molecules	Partially Characterized Molecules	0.0001317	0.00036478	0.076194	0.25372		15.2587	18.2858	1.15775		6.24499	21.7845	1	23.2709	15.1759	1.29798	3.72634	0.696638	1.29798
(12 or 13)-methylmyristate (a15:0 or i15:0)	Lipid	Fatty Acid, Branched	0.00013492	0.00037246	0.13656	0.34738		0.658657	0.537551	0.713267		0.741832	0.574937	0.775592	0.584724	0.504318	0.657867	0.788216	0.87717	0.848213
inosine	Nucleotide	Purine Metabolism, (Hypo)Xanthine/Inosine containing	0.00013818	0.00038022	0.72071	0.86076		0.959774	2.32543	2.32075		1.05398	3.04234	2.78007	0.876038	1.68818	1.91247	0.831173	0.554894	0.687922
sphingomyelin (d18:1/17:0, d17:1/18:0, d19:1/16:0)	Lipid	Sphingomyelins	0.00014358	0.0003938	0.82306	0.90721		0.793875	1.09848	1.19436		0.841522	1.1634	1.2277	0.751522	1.04078	1.16473	0.893051	0.894601	0.948711
sphinganine	Lipid	Sphingolipid Synthesis	0.00015127	0.00041353	0.72991	0.86376		1.54753	1.52817	1.88026		1.22831	1.22918	1.58524	1.83127	1.79393	2.1425	1.49089	1.45946	1.35153
eicosenoate (20:1)	Lipid	Long Chain Fatty Acid	0.00015443	0.0004208	0.20684	0.43712		0.677191	0.498515	0.538084		0.695451	0.471776	0.419614	0.66096	0.522284	0.643391	0.950404	1.10706	1.53329
glycocholenate sulfate*	Lipid	Secondary Bile Acid Metabolism	0.00015598	0.00042366	0.84875	0.91573		0.50978	0.410874	0.58345		0.467303	0.418985	0.451883	0.547537	0.403665	0.700398	1.17169	0.963436	1.54995
12,13-DiHOME	Lipid	Fatty Acid, Dihydroxy	0.00015738	0.0004261	0.37842	0.61039		0.507623	0.352101	0.627014		0.703955	0.24404	0.826282	0.333106	0.448156	0.449887	0.473192	1.8364	0.544471
1-carboxyethyltyrosine	Amino Acid	Tyrosine Metabolism	0.00016212	0.00043751	0.8716	0.91736		2.95876	3.59456	2.98026		2.37605	3.12022	3.24258	3.47672	4.0162	2.74709	1.46324	1.28715	0.847191
N1-Methyl-4-pyridone-3-carboxamide	Cofactors and Vitamins	Nicotinate and Nicotinamide Metabolism	0.000166	0.00044627	0.010143	0.071765		0.773901	0.686731	0.642218		0.53398	0.145563	0.328455	0.987165	1.16777	0.921119	1.8487	8.02241	2.8044
oleoyl-oleoyl-glycerol (18:1/18:1) [2]*	Lipid	Diacylglycerol	0.00016642	0.00044627	0.32451	0.56474		0.771454	1.13847	1.28706		0.769947	1.12237	1.14609	0.772793	1.15279	1.41237	1.0037	1.02711	1.23234
cysteinylglycine	Amino Acid	Glutathione Metabolism	0.00017065	0.00045615	0.71329	0.85638		5.5982	3.92061	2.66432		4.3631	4.16266	3.60342	6.69607	3.70546	1.82957	1.5347	0.890167	0.50773
sphingomyelin (d18:0/20:0, d16:0/22:0)*	Lipid	Dihydrosphingomyelins	0.00017675	0.00047097	0.85228	0.91573		0.437202	0.448868	0.737971		0.448361	0.492783	0.678905	0.427282	0.409832	0.790473	0.952988	0.831667	1.16433
pyruvate	Carbohydrate	Glycolysis, Gluconeogenesis, and Pyruvate Metabolism	0.00018565	0.00049312	0.1925	0.4221		1.90773	1.36122	1.55106		1.91763	1.55487	1.53868	1.89894	1.18908	1.56207	0.990256	0.764748	1.0152
acisoga	Amino Acid	Polyamine Metabolism	0.00020094	0.00053205	0.11677	0.32735		1.53272	1.51428	2.16011		1.21788	1.02141	1.98422	1.81258	1.95239	2.31645	1.48831	1.91147	1.16743
tetradecanedioate (C14-DC)	Lipid	Fatty Acid, Dicarboxylate	0.00020515	0.00054149	0.50513	0.72211		0.634098	0.604402	0.633513		0.69747	0.630627	0.682944	0.577767	0.581091	0.589573	0.828376	0.921449	0.863282
6-bromotryptophan	Amino Acid	Tryptophan Metabolism	0.00021081	0.0005547	0.41423	0.63615		0.61253	0.645053	0.759019		0.57496	0.614497	0.841255	0.645925	0.672213	0.685921	1.12342	1.09392	0.815354
1-oleoyl-2-linoleoyl-GPE (18:1/18:2)*	Lipid	Phosphatidylethanolamine (PE)	0.00022306	0.00058509	0.70977	0.85375		1.16092	10.8223	12.9411		1.61885	12.9974	13.8419	0.753878	8.88896	12.1403	0.465688	0.683904	0.877068
caprate (10:0)	Lipid	Medium Chain Fatty Acid	0.0002294	0.00059987	0.35853	0.59425		0.790945	0.463247	0.473295		0.72143	0.519595	0.5075	0.852736	0.41316	0.442892	1.18201	0.795157	0.872694
sphingomyelin (d17:1/16:0, d18:1/15:0, d16:1/17:0)*	Lipid	Sphingomyelins	0.00023229	0.00060554	0.84583	0.91573		0.743928	0.931785	1.09031		0.767209	0.951678	1.11723	0.723233	0.914103	1.06638	0.942681	0.960517	0.954486
glycodeoxycholate sulfate	Lipid	Secondary Bile Acid Metabolism	0.0002612	0.0006788	0.74461	0.86957		0.777934	10.6762	15.8632		0.982601	15.05	23.9396	0.596008	6.78825	8.68424	0.606562	0.451045	0.362757
phosphoethanolamine	Lipid	Phospholipid Metabolism	0.00026326	0.00068204	0.28003	0.52035		0.856993	0.972223	3.21844		0.626134	1.18272	5.16339	1.0622	0.785112	1.48961	1.69644	0.663816	0.288494
gamma-glutamylthreonine	Peptide	Gamma-glutamyl Amino Acid	0.00026565	0.00068611	0.19805	0.42649		0.653069	0.77401	0.812082		0.656152	0.834154	0.928919	0.650329	0.72055	0.708228	0.991126	0.863809	0.762421
10-nonadecenoate (19:1n9)	Lipid	Long Chain Fatty Acid	0.00026934	0.00069353	0.17957	0.40745		0.642138	0.457852	0.568418		0.669551	0.456674	0.51446	0.617771	0.4589	0.616382	0.922665	1.00487	1.19811
5alpha-androstan-3beta,17alpha-diol disulfate	Lipid	Androgenic Steroids	0.0002798	0.00071826	0.35528	0.59405		0.624003	0.469502	0.32704		0.489334	0.452506	0.375478	0.743709	0.484609	0.283984	1.51984	1.07094	0.756327
ranitidine N-oxide*	Xenobiotics	Drug - Gastrointestinal	0.00028701	0.0007323	0.13288	0.34597		7.20254	14.0354	12.0011		6.09059	8.89829	5.77385	8.19095	18.6017	17.5365	1.34485	2.09048	3.03723
2-hydroxyarachidate*	Lipid	Fatty Acid, Monohydroxy	0.00028621	0.0007323	0.55201	0.75576		0.660465	0.999462	1.24753		0.662746	1.08784	1.24338	0.658438	0.920906	1.25121	0.993499	0.846547	1.0063
pregnanediol-3-glucuronide	Lipid	Progestin Steroids	0.00029099	0.00074022	0.57363	0.77334		2.47171	2.28063	0.893548		2.41261	3.02517	0.691058	2.52424	1.61882	1.07354	1.04627	0.535117	1.55347
stearoylcholine*	Lipid	Fatty Acid Metabolism (Acyl Choline)	0.00029499	0.00074814	0.013933	0.091655		1.68684	3.71749	9.26834		0.889644	2.37352	4.47581	2.39546	4.91213	13.5284	2.6926	2.06956	3.02256
homocitrulline	Amino Acid	Urea cycle; Arginine and Proline Metabolism	0.00029991	0.00075833	0.00026401	0.0071707		2.32885	2.92697	2.24204		2.03743	1.89172	1.45606	2.5879	3.84719	2.94069	1.27018	2.0337	2.01962
indolepropionate	Amino Acid	Tryptophan Metabolism	0.00030596	0.00077132	0.28207	0.52084		0.258228	0.299728	0.416492		0.185348	0.334025	0.481923	0.323011	0.269241	0.358331	1.74273	0.80605	0.743543
1-oleoyl-2-docosahexaenoyl-GPE (18:1/22:6)*	Lipid	Phosphatidylethanolamine (PE)	0.00031246	0.00078534	0.6929	0.84384		1.68863	4.47765	5.16954		0.951831	1.54852	2.08779	2.34356	7.08132	7.90888	2.46216	4.57295	3.78815
kynurenine	Amino Acid	Tryptophan Metabolism	0.00032141	0.00080545	0.76991	0.8832		1.3527	1.37744	1.46275		1.3299	1.23775	1.44998	1.37296	1.50161	1.47409	1.03238	1.21318	1.01663
3-methyl-2-oxovalerate	Amino Acid	Leucine, Isoleucine and Valine Metabolism	0.00033973	0.00084882	0.21678	0.4421		0.829641	1.26267	1.41066		0.859751	1.37495	1.34357	0.802876	1.16287	1.4703	0.933848	0.845759	1.09432
N1-methyladenosine	Nucleotide	Purine Metabolism, Adenine containing	0.00036573	0.00091107	0.00070757	0.011241		1.20214	1.3945	1.33999		1.10419	1.11605	1.17963	1.2892	1.64202	1.48253	1.16755	1.47128	1.25678
3-ureidopropionate	Nucleotide	Pyrimidine Metabolism, Uracil containing	0.0003701	0.00091926	0.051406	0.20132		0.929354	1.55937	4.66584		0.86966	1.56861	4.34387	0.982416	1.55115	4.95204	1.12965	0.988869	1.14001
5alpha-pregnan-diol disulfate	Lipid	Progestin Steroids	0.00040454	0.0010018	0.7743	0.88516		7.01285	2.41373	1.22426		6.22996	2.40098	1.48986	7.70875	2.42506	0.988168	1.23737	1.01003	0.663262
lactosyl-N-behenoyl-sphingosine (d18:1/22:0)*	Lipid	Lactosylceramides (LCER)	0.00040586	0.0010022	0.26665	0.50568		0.442055	0.686548	1.00376		0.396728	0.660281	1.06173	0.482345	0.709897	0.95223	1.21581	1.07514	0.896863
caffeic acid sulfate	Xenobiotics	Xanthine Metabolism	0.00041812	0.0010294	0.84519	0.91573		10.1301	31.6526	66.4098		9.65867	14.3106	109.727	10.5491	47.0677	27.906	1.09219	3.289	0.254323
N-acetylserine	Amino Acid	Glycine, Serine and Threonine Metabolism	0.00044683	0.0010969	6.461e-05	0.0027201		1.32102	1.68615	1.5224		1.05456	1.16311	1.39541	1.55788	2.15107	1.63528	1.47727	1.84941	1.17189
laurylcarnitine (C12)	Lipid	Fatty Acid Metabolism(Acyl Carnitine)	0.00044994	0.0011013	0.14767	0.36287		1.29814	1.49037	2.13112		1.32988	1.6423	1.72913	1.26992	1.35532	2.48845	0.954909	0.825259	1.43913
N-acetylalliin	Xenobiotics	Food Component/Plant	0.00047558	0.0011607	0.89193	0.93284		0.514009	0.463958	1.44889		0.391267	0.331164	1.45089	0.623112	0.581997	1.4471	1.59255	1.75743	0.997393
palmitoylcholine	Lipid	Fatty Acid Metabolism (Acyl Choline)	0.00048019	0.0011686	0.10821	0.31311		1.00897	1.97099	3.43386		0.882693	1.82789	2.73951	1.12121	2.0982	4.05105	1.27022	1.14788	1.47875
hypoxanthine	Nucleotide	Purine Metabolism, (Hypo)Xanthine/Inosine containing	0.00049414	0.001199	0.99316	0.99434		1.12074	2.00548	1.65588		1.05718	1.84175	1.83654	1.17723	2.15101	1.49529	1.11357	1.16791	0.814189
vanillylmandelate (VMA)	Amino Acid	Tyrosine Metabolism	0.00049594	0.0011999	0.31859	0.5591		2.59219	2.71753	1.47115		1.94393	1.39571	1.34069	3.16841	3.89249	1.58711	1.6299	2.7889	1.1838
linoleoyl-linolenoyl-glycerol (18:2/18:3) [2]*	Lipid	Diacylglycerol	0.00049747	0.0012002	0.049006	0.195		0.567834	0.574373	0.809323		0.496207	0.456949	0.595357	0.631502	0.67875	0.999516	1.27266	1.4854	1.67885
phenylalanine	Amino Acid	Phenylalanine Metabolism	0.00050391	0.0012123	0.70043	0.84917		1.23244	1.35126	1.25945		1.15909	1.27188	1.18537	1.29764	1.42182	1.32531	1.11954	1.11789	1.11806
5,6-dihydrothymine	Nucleotide	Pyrimidine Metabolism, Thymine containing	0.00050642	0.0012148	0.60757	0.79068		0.890787	0.977614	1.33631		0.885878	1.06244	1.39965	0.895151	0.902215	1.28001	1.01047	0.849193	0.914521
3-phenylpropionate (hydrocinnamate)	Xenobiotics	Benzoate Metabolism	0.00052031	0.0012446	0.93771	0.96404		0.33976	0.685437	0.530317		0.309618	0.80797	0.588128	0.366554	0.576518	0.47893	1.18389	0.713539	0.814329
palmitoyl dihydrosphingomyelin (d18:0/16:0)*	Lipid	Dihydrosphingomyelins	0.00052842	0.0012604	0.45509	0.67323		0.712041	0.96367	1.11536		0.777517	1.02379	1.11356	0.65384	0.910234	1.11696	0.840934	0.889086	1.00305
21-hydroxypregnenolone disulfate	Lipid	Pregnenolone Steroids	0.00053481	0.0012721	0.61471	0.79506		1.74204	0.93335	0.674907		1.62022	0.99776	0.70994	1.85032	0.876098	0.643767	1.14202	0.878065	0.906791
pyrraline	Xenobiotics	Food Component/Plant	0.00054977	0.001304	0.0050381	0.043021		0.474581	1.39938	3.09599		0.538679	1.35293	3.37598	0.417605	1.44066	2.84711	0.775239	1.06484	0.843344
4-methoxyphenol sulfate	Amino Acid	Tyrosine Metabolism	0.00056172	0.0013286	0.16748	0.3908		1.96522	3.11809	1.12391		1.12789	1.29611	0.880027	2.70952	4.73763	1.34069	2.4023	3.65527	1.52347
linoleoylcholine*	Lipid	Fatty Acid Metabolism (Acyl Choline)	0.00058159	0.0013717	0.021603	0.11421		0.968125	1.98062	3.54941		0.737502	1.69883	2.40367	1.17312	2.2311	4.56784	1.59067	1.31331	1.90036
N-acetylaspartate (NAA)	Amino Acid	Alanine and Aspartate Metabolism	0.00059252	0.0013936	0.050976	0.20132		1.76611	1.51772	1.12969		1.47151	1.15615	1.06028	2.02798	1.83912	1.19138	1.37816	1.59073	1.12365
1-(1-enyl-palmitoyl)-2-linoleoyl-GPC (P-16:0/18:2)*	Lipid	Plasmalogen	0.00064083	0.001503	0.056796	0.21649		0.67929	0.68052	0.907632		0.698254	0.749135	0.924428	0.662433	0.619528	0.892702	0.948699	0.826991	0.96568
7-methylguanine	Nucleotide	Purine Metabolism, Guanine containing	0.00064352	0.0015051	0.21318	0.4409		1.17413	0.996476	0.975224		1.15541	0.972685	1.06635	1.19077	1.01762	0.894219	1.03061	1.0462	0.838577
caprylate (8:0)	Lipid	Medium Chain Fatty Acid	0.00067096	0.001565	0.20261	0.43333		1.39701	0.608398	0.679984		0.886795	0.778053	0.931019	1.85053	0.457593	0.456842	2.08676	0.588126	0.490691
sucrose	Carbohydrate	Disaccharides and Oligosaccharides	0.00071799	0.00167	0.73718	0.86788		10.7307	22.445	31.0629		20.1404	34.5689	46.3628	2.36643	11.6682	17.463	0.117497	0.337535	0.37666
gamma-CEHC	Cofactors and Vitamins	Tocopherol Metabolism	0.00072167	0.001674	0.067078	0.23831		0.96464	0.796215	0.703447		0.65162	0.552115	0.422777	1.24288	1.01319	0.952931	1.90737	1.83511	2.25398
dihydroferulic acid	Xenobiotics	Food Component/Plant	0.00073714	0.0017051	0.60975	0.79107		3.03531	16.2314	13.9271		3.50241	16.3177	14.2487	2.62011	16.1547	13.6413	0.748088	0.99001	0.95737
3-hydroxybutyrate (BHBA)	Lipid	Ketone Bodies	0.00074816	0.0017259	0.087445	0.27576		0.576008	0.794184	0.412912		0.699683	1.09898	0.294725	0.466075	0.523256	0.517967	0.666123	0.47613	1.75746
octadecanedioylcarnitine (C18-DC)*	Lipid	Fatty Acid Metabolism(Acyl Carnitine)	0.00076079	0.0017502	0.25879	0.50023		1.52697	1.76331	1.90547		1.73021	1.92437	1.82415	1.34631	1.62015	1.97776	0.778119	0.841909	1.08421
2-aminophenol sulfate	Xenobiotics	Chemical	0.00076398	0.0017528	0.19385	0.42284		0.342136	0.838366	1.40223		0.18566	0.90025	1.3646	0.481225	0.783358	1.43567	2.59198	0.870156	1.05208
dihomo-linolenoyl-choline	Lipid	Fatty Acid Metabolism (Acyl Choline)	0.00080042	0.0018314	0.0087369	0.064219		1.22136	3.83713	7.42934		0.562443	1.73947	5.3066	1.80707	5.70172	9.31622	3.21289	3.27785	1.75559
glucuronide of C10H18O2 (7)*	Partially Characterized Molecules	Partially Characterized Molecules	0.00080705	0.0018416	0.51093	0.72425		3.35093	14.8421	24.6462		3.43902	9.37982	12.1751	3.27262	19.6974	35.7315	0.951614	2.09998	2.93481
1-linoleoyl-GPG (18:2)*	Lipid	Lysophospholipid	0.00081075	0.001845	0.33233	0.57223		0.706377	0.985922	1.77363		0.572316	0.697124	1.81006	0.825542	1.24263	1.74124	1.44246	1.78251	0.961982
1-(1-enyl-stearoyl)-2-oleoyl-GPE (P-18:0/18:1)	Lipid	Plasmalogen	0.00083645	0.0018933	0.46837	0.68154		0.63363	0.696888	0.734065		0.570728	0.71636	0.733032	0.689543	0.679579	0.734984	1.20818	0.948657	1.00266
docosahexaenoylcholine	Lipid	Fatty Acid Metabolism (Acyl Choline)	0.00083626	0.0018933	0.62423	0.79879		1.17573	2.85096	5.22278		1.10117	2.62514	5.26963	1.24201	3.05169	5.18113	1.1279	1.16249	0.983207
salicylate	Xenobiotics	Drug - Topical Agents	0.00084631	0.0019104	0.77342	0.88516		363.574	125.922	328.39		156.731	78.0026	106.367	547.434	168.516	525.744	3.49282	2.16039	4.94274
myristoleoylcarnitine (C14:1)*	Lipid	Fatty Acid Metabolism(Acyl Carnitine)	0.00085202	0.0019182	0.14859	0.36287		0.884226	1.20636	1.59404		0.995772	1.33755	1.20064	0.785073	1.08975	1.94373	0.788407	0.814736	1.61891
oleoylcholine	Lipid	Fatty Acid Metabolism (Acyl Choline)	0.00086389	0.0019397	0.10896	0.3142		1.11114	2.20412	3.99508		0.930167	1.95326	2.98413	1.272	2.42712	4.8937	1.36749	1.2426	1.63991
4-hydroxychlorothalonil	Xenobiotics	Chemical	0.00090522	0.0020271	0.03655	0.16431		0.694069	0.688558	0.775616		0.643576	0.67183	0.755073	0.738952	0.703428	0.793877	1.1482	1.04703	1.05139
5alpha-androstan-3alpha,17beta-diol monosulfate (2)	Lipid	Androgenic Steroids	0.00096436	0.0021538	0.027444	0.13514		0.64264	0.434732	0.425355		0.556855	0.435418	0.431903	0.718893	0.434123	0.419534	1.29099	0.997026	0.971363
beta-sitosterol	Lipid	Sterol	0.0010032	0.0022346	0.37183	0.60502		11.2057	8.24986	3.27941		13.568	5.63185	0.954534	9.10593	10.577	5.34597	0.671135	1.87807	5.60061
decanoylcarnitine (C10)	Lipid	Fatty Acid Metabolism(Acyl Carnitine)	0.0010342	0.0022977	0.085588	0.27194		1.95025	1.84298	2.49475		2.03844	2.02978	2.29153	1.87185	1.67694	2.67539	0.918278	0.826169	1.16751
arachidonoylcholine	Lipid	Fatty Acid Metabolism (Acyl Choline)	0.0010579	0.0023441	0.018907	0.10753		3.5421	2.68701	11.2066		0.834175	1.80334	2.95588	5.94914	3.47249	18.5407	7.13176	1.92559	6.27247
5-dodecenoate (12:1n7)	Lipid	Medium Chain Fatty Acid	0.0010798	0.0023863	0.5066	0.72298		0.650555	0.373337	0.589675		0.634988	0.343336	0.445777	0.664392	0.400004	0.717585	1.04631	1.16505	1.60974
succinimide	Xenobiotics	Chemical	0.0010998	0.0024241	0.33073	0.57065		4.82567	0.905975	0.921618		8.10459	0.74029	0.759686	1.91107	1.05325	1.06556	0.235801	1.42275	1.40263
nonadecanoate (19:0)	Lipid	Long Chain Fatty Acid	0.0011253	0.0024739	0.78525	0.89108		0.716897	0.696203	0.785217		0.747728	0.714944	0.779904	0.689492	0.679544	0.789939	0.922116	0.950487	1.01287
dihydrocaffeate sulfate (2)	Xenobiotics	Food Component/Plant	0.0012162	0.0026667	0.35661	0.59425		0.632855	6.18145	26.8841		0.773344	5.35746	47.3396	0.507977	6.91388	8.70141	0.656857	1.29051	0.183808
1-linoleoyl-2-linolenoyl-GPC (18:2/18:3)*	Lipid	Phosphatidylcholine (PC)	0.0012237	0.0026762	0.046737	0.19103		0.981137	1.25565	1.08266		0.301818	0.367561	0.466084	1.58498	2.04507	1.63073	5.25143	5.56389	3.49879
chenodeoxycholate	Lipid	Primary Bile Acid Metabolism	0.0012645	0.002752	0.14152	0.35438		0.59926	2.89135	3.57498		0.532028	2.70155	2.60396	0.659022	3.06006	4.43811	1.2387	1.13271	1.70437
3-hydroxyoctanoate	Lipid	Fatty Acid, Monohydroxy	0.0012649	0.002752	0.62366	0.79879		0.744219	0.890434	1.40087		0.802098	1.04817	1.10592	0.692772	0.750226	1.66306	0.8637	0.71575	1.50378
1-stearoyl-GPI (18:0)	Lipid	Lysophospholipid	0.0012728	0.0027621	0.26451	0.50389		0.892604	1.36793	1.60089		0.933552	1.40279	1.24653	0.856206	1.33695	1.91588	0.917149	0.953066	1.53697
beta-citrylglutamate	Amino Acid	Glutamate Metabolism	0.0013635	0.0029438	0.0046569	0.040845		1.87376	1.38569	1.4638		1.77983	1.15601	1.48832	1.95725	1.58986	1.44201	1.09968	1.37531	0.968882
2-aminoadipate	Amino Acid	Lysine Metabolism	0.0013633	0.0029438	0.56129	0.7635		0.813767	1.71515	1.55824		0.770811	2.00997	1.86601	0.851951	1.45309	1.28466	1.10527	0.722943	0.688456
glycosyl-N-palmitoyl-sphingosine (d18:1/16:0)	Lipid	Hexosylceramides (HCER)	0.0015009	0.003232	0.84744	0.91573		1.03443	1.01888	1.43437		1.19446	1.0684	1.44102	0.892189	0.974855	1.42845	0.746942	0.912444	0.991274
1-stearoyl-2-arachidonoyl-GPS (18:0/20:4)	Lipid	Phosphatidylserine (PS)	0.0015768	0.003387	0.31346	0.55334		2.94698	3.65604	15.4853		2.8552	3.25477	24.2421	3.02857	4.01272	7.70154	1.06072	1.23287	0.317693
1-stearoyl-2-docosahexaenoyl-GPE (18:0/22:6)*	Lipid	Phosphatidylethanolamine (PE)	0.0016975	0.0036286	0.69065	0.84321		1.34114	1.54199	1.64359		1.38003	1.48307	1.55755	1.30656	1.59435	1.72006	0.946767	1.07503	1.10433
glycosyl-N-(2-hydroxynervonoyl)-sphingosine (d18:1/24:1(2OH))*	Lipid	Hexosylceramides (HCER)	0.001698	0.0036286	0.79342	0.89553		0.77718	0.584405	0.939908		0.7032	0.545418	0.735321	0.84294	0.619061	1.12176	1.19872	1.13502	1.52554
fructose	Carbohydrate	Fructose, Mannose and Galactose Metabolism	0.0017183	0.0036628	0.24405	0.48238		1.50362	2.10948	1.66959		1.51794	2.51798	1.38577	1.4909	1.74638	1.92188	0.982189	0.693564	1.38687
sphingosine 1-phosphate	Lipid	Sphingosines	0.0017733	0.0037704	0.41864	0.63974		0.859405	0.877704	1.35346		0.905322	0.818857	1.70108	0.81859	0.930012	1.04447	0.904198	1.13574	0.614009
valine	Amino Acid	Leucine, Isoleucine and Valine Metabolism	0.0017888	0.0037939	0.86133	0.91573		0.745686	1.02003	0.938517		0.710294	1.03959	0.874262	0.777146	1.00265	0.995632	1.09412	0.964464	1.13883
paraxanthine	Xenobiotics	Xanthine Metabolism	0.0018086	0.0038263	0.143	0.35623		0.449199	0.63022	0.508193		0.477759	0.803163	0.750981	0.423813	0.476493	0.292382	0.887085	0.593271	0.389333
gluconate	Xenobiotics	Food Component/Plant	0.001837	0.0038766	6.4506e-06	0.0006061		1.82808	2.27846	1.41544		1.49782	1.43308	1.23484	2.12164	3.02991	1.57597	1.41648	2.11427	1.27625
dodecenedioate (C12:1-DC)*	Lipid	Fatty Acid, Dicarboxylate	0.0018775	0.0039521	0.30266	0.54018		0.639412	0.663395	0.729756		0.827632	0.634023	0.779557	0.472104	0.689504	0.685488	0.570428	1.08751	0.87933
2-hydroxystearate	Lipid	Fatty Acid, Monohydroxy	0.0019926	0.004184	0.6173	0.79719		0.585857	0.672631	0.586969		0.46827	0.650754	0.456191	0.690379	0.692077	0.703216	1.47432	1.0635	1.54149
glycerol 3-phosphate	Lipid	Glycerolipid Metabolism	0.002149	0.0045011	0.076238	0.25372		1.86081	0.740106	1.97633		2.75223	0.815293	2.72335	1.06844	0.673273	1.31232	0.388208	0.825805	0.481877
(16 or 17)-methylstearate (a19:0 or i19:0)	Lipid	Fatty Acid, Branched	0.0021654	0.0045243	0.14381	0.35718		0.791529	0.633615	0.692009		0.859909	0.646886	0.70047	0.730746	0.621819	0.684489	0.849795	0.961249	0.977186
gamma-glutamylvaline	Peptide	Gamma-glutamyl Amino Acid	0.002187	0.0045581	0.30281	0.54018		1.01431	1.48574	1.30104		0.996516	1.50771	1.39772	1.03013	1.46621	1.21511	1.03373	0.972474	0.869353
S-adenosylhomocysteine (SAH)	Amino Acid	Methionine, Cysteine, SAM and Taurine Metabolism	0.0022038	0.0045818	0.0053978	0.045449		2.06089	2.68026	1.72019		1.43037	1.36982	1.41935	2.62136	3.84509	1.98761	1.83265	2.807	1.40037
dodecadienoate (12:2)*	Lipid	Fatty Acid, Dicarboxylate	0.0022173	0.0045985	0.037663	0.16431		0.781542	0.587283	0.741403		0.670092	0.553886	0.538438	0.880609	0.61697	0.921817	1.31416	1.11389	1.71202
1-methyl-4-imidazoleacetate	Amino Acid	Histidine Metabolism	0.0022432	0.0046407	0.03758	0.16431		1.02793	1.67147	1.62285		0.904496	1.15481	1.65155	1.13765	2.13072	1.59735	1.25777	1.84509	0.967181
carnitine	Lipid	Carnitine Metabolism	0.0022694	0.0046833	0.0010597	0.014872		1.26122	1.25594	1.15022		1.25219	1.21953	1.13556	1.26925	1.2883	1.16325	1.01362	1.0564	1.02439
erythronate*	Carbohydrate	Aminosugar Metabolism	0.002302	0.0047391	0.00013062	0.0043992		1.44054	1.79344	1.41201		1.18081	1.19283	1.2234	1.67141	2.32732	1.57966	1.41547	1.95109	1.2912
N6-acetyllysine	Amino Acid	Lysine Metabolism	0.0023854	0.0048988	0.025614	0.12815		1.31797	1.38183	1.44896		1.28768	1.30308	1.54815	1.3449	1.45184	1.3608	1.04444	1.11416	0.878984
uracil	Nucleotide	Pyrimidine Metabolism, Uracil containing	0.0025387	0.0052009	0.015425	0.096208		0.560988	1.00356	1.61592		0.458046	0.430853	0.777589	0.652492	1.51263	2.36111	1.42451	3.51078	3.03645
malate	Energy	TCA Cycle	0.0025826	0.0052781	0.39077	0.62054		1.30574	1.04291	1.32394		1.31286	1.20521	1.35978	1.29942	0.898647	1.29209	0.989767	0.745633	0.950215
3-methylhistidine	Amino Acid	Histidine Metabolism	0.0026051	0.0053112	0.0046037	0.040845		0.525657	0.498367	1.45344		0.507479	0.474945	2.46682	0.541816	0.519187	0.552646	1.06766	1.09315	0.224031
arachidate (20:0)	Lipid	Long Chain Fatty Acid	0.0026775	0.0054456	0.7599	0.87769		0.807085	0.779814	0.860805		0.863828	0.805825	0.904656	0.756646	0.756692	0.821826	0.875921	0.939028	0.908441
sphingomyelin (d17:2/16:0, d18:2/15:0)*	Lipid	Sphingomyelins	0.0027064	0.0054911	0.62059	0.79879		0.590217	0.898123	0.987192		0.498638	0.854196	1.00015	0.671622	0.937169	0.975672	1.34691	1.09714	0.975523
1-palmitoyl-2-linoleoyl-GPC (16:0/18:2)	Lipid	Phosphatidylcholine (PC)	0.002719	0.0055034	0.069957	0.24331		0.980638	1.12512	1.02366		0.960018	1.10841	0.95384	0.998967	1.13998	1.08573	1.04057	1.02848	1.13827
4-methylguaiacol sulfate	Xenobiotics	Benzoate Metabolism	0.003076	0.0062111	0.53724	0.74523		0.82187	12.3064	10.9961		0.840549	8.81999	18.9166	0.805266	15.4054	3.95573	0.958023	1.74665	0.209114
beta-hydroxyisovalerate	Amino Acid	Leucine, Isoleucine and Valine Metabolism	0.0030977	0.0062332	0.14566	0.36073		1.02131	1.57596	1.48614		0.978316	1.45864	1.29661	1.05952	1.68024	1.6546	1.08301	1.15192	1.27609
7-methylurate	Xenobiotics	Xanthine Metabolism	0.0031018	0.0062332	0.46781	0.68154		1.50011	0.697342	0.91117		0.474822	0.441066	1.10673	2.41148	0.925143	0.737336	5.0787	2.09751	0.666227
1-oleoyl-GPG (18:1)*	Lipid	Lysophospholipid	0.0031118	0.0062384	0.73801	0.86788		0.870339	2.68306	1.89678		0.834975	2.5002	1.94497	0.901774	2.84559	1.85394	1.08	1.13815	0.953201
dimethylglycine	Amino Acid	Glycine, Serine and Threonine Metabolism	0.0032039	0.0064077	0.52532	0.73597		0.924134	0.969734	1.38702		0.877312	0.997662	1.42087	0.965754	0.94491	1.35693	1.10081	0.947125	0.954997
rocuronium	Xenobiotics	Drug - Neurological	0.003334	0.0066522	0.86698	0.91686		0.980532	0.761148	0.761148		0.71494	0.71494	0.71494	1.21661	0.802222	0.802222	1.7017	1.12208	1.12208
beta-guanidinopropanoate	Xenobiotics	Food Component/Plant	0.0033566	0.0066815	0.82707	0.90787		2.71869	9.16417	6.02196		3.1655	9.7189	10.0466	2.32152	8.67107	2.44447	0.73338	0.892186	0.243312
3-(4-hydroxyphenyl)lactate	Amino Acid	Tyrosine Metabolism	0.0035532	0.0070066	0.037162	0.16431		1.46273	1.68187	1.24179		1.29609	1.41546	1.09566	1.61086	1.91868	1.37168	1.24287	1.35552	1.25192
hexanoylcarnitine (C6)	Lipid	Fatty Acid Metabolism(Acyl Carnitine)	0.0035466	0.0070066	0.055355	0.21578		1.74848	1.54745	1.52101		1.68543	1.50893	1.27024	1.80453	1.58169	1.74392	1.07067	1.04822	1.37291
epiandrosterone sulfate	Lipid	Androgenic Steroids	0.0035406	0.0070066	0.45419	0.67323		0.71079	0.667288	0.375721		0.718641	0.754538	0.481142	0.703812	0.589732	0.282013	0.979365	0.78158	0.586134
17alpha-hydroxypregnanolone glucuronide	Lipid	Pregnenolone Steroids	0.0035505	0.0070066	0.58901	0.77519		15.1623	7.24527	4.39847		18.3349	13.0699	3.00039	12.3423	2.0678	5.6412	0.673159	0.15821	1.88016
1-arachidonoyl-GPA (20:4)	Lipid	Lysophospholipid	0.003583	0.0070487	0.884	0.92739		1.11569	1.98621	3.60658		1.21107	3.41702	5.5791	1.03091	0.714384	1.85322	0.851241	0.209067	0.332172
sphingomyelin (d17:1/14:0, d16:1/15:0)*	Lipid	Sphingomyelins	0.0035959	0.0070576	0.17076	0.39608		0.553113	0.878464	0.53172		0.302181	0.497862	0.592307	0.776163	1.21678	0.477865	2.56853	2.44401	0.806786
gamma-glutamylhistidine	Peptide	Gamma-glutamyl Amino Acid	0.0037113	0.0072672	0.18765	0.41619		1.0973	0.85301	0.744551		0.960006	0.903297	0.88287	1.21935	0.80831	0.6216	1.27015	0.894845	0.704067
taurine	Amino Acid	Methionine, Cysteine, SAM and Taurine Metabolism	0.0038241	0.0074708	0.037025	0.16431		0.739163	0.693148	0.725508		0.718362	0.731021	0.85588	0.757652	0.659484	0.609623	1.05469	0.902141	0.712276
alpha-ketoglutaramate*	Amino Acid	Glutamate Metabolism	0.0038381	0.0074808	0.0055643	0.046387		1.62529	1.48764	1.20662		1.33712	1.05243	1.11556	1.88144	1.87451	1.28757	1.40708	1.78113	1.15419
N-oxalyl glycine (NOG)	Xenobiotics	Food Component/Plant	0.0038594	0.0075049	0.36756	0.60211		0.573942	0.824555	0.703244		0.545276	0.737073	0.6861	0.599424	0.902316	0.718483	1.0993	1.22419	1.0472
theanine	Xenobiotics	Food Component/Plant	0.0039951	0.0077508	0.16755	0.3908		6.65037	6.39338	2.82614		10.3728	7.12532	2.08023	3.34151	5.74277	3.48918	0.32214	0.805967	1.67731
5alpha-pregnan-3beta,20alpha-diol monosulfate (2)	Lipid	Progestin Steroids	0.0040865	0.0078918	0.082769	0.26804		1.43465	1.09623	0.531589		1.42801	1.42362	0.660945	1.44055	0.805218	0.416606	1.00878	0.565612	0.630318
carotene diol (1)	Cofactors and Vitamins	Vitamin A Metabolism	0.0040812	0.0078918	0.76529	0.8803		0.590769	0.669738	0.687907		0.595442	0.685243	0.703568	0.586614	0.655956	0.673985	0.985174	0.957261	0.957953
N2,N2-dimethylguanosine	Nucleotide	Purine Metabolism, Guanine containing	0.0041234	0.0079448	0.0021867	0.023097		1.41087	2.18718	1.63242		1.14154	1.31305	1.52735	1.65027	2.96419	1.72581	1.44566	2.25747	1.12994
N6-carbamoylthreonyladenosine	Nucleotide	Purine Metabolism, Adenine containing	0.0041407	0.00796	0.0011202	0.015344		1.33087	2.16153	1.57357		1.08564	1.2603	1.38824	1.54885	2.96262	1.73831	1.42668	2.35072	1.25217
trans-urocanate	Amino Acid	Histidine Metabolism	0.0041849	0.0080266	0.39335	0.62171		0.751832	0.973456	1.415		0.928168	0.937133	1.59585	0.595088	1.00574	1.25425	0.641143	1.07321	0.785945
cortisone	Lipid	Corticosteroids	0.0042288	0.0080923	0.25473	0.49879		1.65339	1.39427	1.48137		2.03632	1.78388	1.80398	1.31302	1.04796	1.19462	0.644799	0.587457	0.662214
5-hydroxyhexanoate	Lipid	Fatty Acid, Monohydroxy	0.0042739	0.0081601	0.28318	0.52114		1.76607	1.01	0.59644		2.02518	0.580152	0.451704	1.53575	1.39208	0.725093	0.758326	2.39952	1.60524
3-methoxycatechol sulfate (1)	Xenobiotics	Benzoate Metabolism	0.0043484	0.0082837	0.58857	0.77519		0.497422	3.7945	1.72741		0.486757	6.71812	2.96617	0.506901	1.19573	0.626288	1.04139	0.177986	0.211144
5,6-dihydrouridine	Nucleotide	Pyrimidine Metabolism, Uracil containing	0.0043731	0.0082931	0.0002986	0.0074232		1.19907	1.75748	1.50777		1.05059	1.1154	1.273	1.33106	2.32821	1.71645	1.26696	2.08733	1.34835
5alpha-pregnan-3beta,20alpha-diol disulfate	Lipid	Progestin Steroids	0.0043686	0.0082931	0.83117	0.90787		1.12952	0.881265	0.550608		1.1161	1.02442	0.596095	1.14144	0.754013	0.510176	1.0227	0.736036	0.855863
cysteine s-sulfate	Amino Acid	Methionine, Cysteine, SAM and Taurine Metabolism	0.0044087	0.0083418	0.36478	0.60106		1.30808	1.4887	1.72724		1.24394	1.47712	1.67295	1.3651	1.49899	1.7755	1.0974	1.01481	1.0613
5alpha-androstan-3beta,17beta-diol disulfate	Lipid	Androgenic Steroids	0.0045701	0.0086085	0.021771	0.11421		0.619289	0.636834	0.437824		0.607276	0.578399	0.387079	0.629968	0.688776	0.48293	1.03737	1.19083	1.24763
3-hydroxyhippurate	Xenobiotics	Benzoate Metabolism	0.0045651	0.0086085	0.78472	0.89108		0.345497	1.05487	0.645697		0.38533	0.922312	0.956211	0.310091	1.17269	0.369684	0.804742	1.27147	0.386614
sphingomyelin (d18:1/14:0, d16:1/16:0)*	Lipid	Sphingomyelins	0.0045959	0.0086379	0.29835	0.53655		0.815877	1.01011	1.00764		0.794235	1.00842	0.949054	0.835115	1.01161	1.05973	1.05147	1.00316	1.11661
pregnenediol disulfate (C21H34O8S2)*	Lipid	Pregnenolone Steroids	0.0046938	0.0088021	0.6704	0.83144		2.02366	1.59653	0.870821		2.08298	1.88835	0.89534	1.97093	1.33714	0.849027	0.946207	0.708096	0.948273
octanoylcarnitine (C8)	Lipid	Fatty Acid Metabolism(Acyl Carnitine)	0.0048047	0.0089902	0.11771	0.32735		1.84426	1.47927	1.85358		1.8003	1.46896	1.53261	1.88332	1.48844	2.13888	1.04611	1.01326	1.39558
4-methylcatechol sulfate	Xenobiotics	Benzoate Metabolism	0.0048833	0.009117	0.53843	0.74565		0.458066	1.82884	1.22301		0.477989	2.04887	1.46655	0.440357	1.63325	1.00653	0.921271	0.797147	0.686325
homovanillate (HVA)	Amino Acid	Tyrosine Metabolism	0.0049436	0.0092092	0.55941	0.76218		17.5081	6.63812	2.13302		11.2539	1.58839	2.40287	23.0673	11.1268	1.89315	2.04971	7.00508	0.787872
N-acetylneuraminate	Carbohydrate	Aminosugar Metabolism	0.0050743	0.0094082	0.0017242	0.020623		1.56421	2.05045	1.7254		1.25256	1.27169	1.64087	1.84122	2.74269	1.80054	1.46996	2.15672	1.09731
N4-acetylcytidine	Nucleotide	Pyrimidine Metabolism, Cytidine containing	0.0050784	0.0094082	0.0018467	0.020624		1.33593	2.12806	1.62122		1.18109	1.33011	1.45966	1.47357	2.83735	1.76483	1.24764	2.13316	1.20907
maleate	Lipid	Fatty Acid, Dicarboxylate	0.0050952	0.0094082	0.022918	0.11912		1.19191	1.66996	1.81526		1.11934	1.66276	1.97034	1.25642	1.67636	1.6774	1.12247	1.00818	0.851325
isovalerylglycine	Amino Acid	Leucine, Isoleucine and Valine Metabolism	0.0050928	0.0094082	0.30722	0.54574		2.18959	5.41398	4.31235		1.47111	3.20632	3.79644	2.82824	7.37636	4.77093	1.92252	2.30057	1.25669
3-hydroxyindolin-2-one sulfate	Xenobiotics	Food Component/Plant	0.0051161	0.0094262	0.19035	0.42065		0.882906	1.39984	2.25475		0.539928	1.36339	1.9999	1.18778	1.43224	2.48128	2.19988	1.0505	1.24071
2-hydroxyphenylacetate	Amino Acid	Tyrosine Metabolism	0.005158	0.0094825	0.0010162	0.014502		2.08147	3.08407	1.26505		1.25112	0.97931	1.05103	2.81957	4.95497	1.4553	2.25364	5.05966	1.38464
1-palmitoyl-GPI (16:0)	Lipid	Lysophospholipid	0.0052832	0.0096839	0.45635	0.67323		0.974623	1.52954	2.04634		1.24662	1.89094	2.48723	0.732846	1.20829	1.65444	0.587865	0.638993	0.665175
phenylacetylcarnitine	Peptide	Acetylated Peptides	0.0052905	0.0096839	0.85509	0.91573		1.07135	11.8504	4.90667		1.38782	20.7547	7.27684	0.790048	3.93535	2.79985	0.569272	0.189612	0.384761
dodecanedioate (C12-DC)	Lipid	Fatty Acid, Dicarboxylate	0.005346	0.0097642	0.37439	0.60505		0.572333	0.925744	1.07568		0.662361	1.01282	1.18911	0.492308	0.848347	0.974864	0.743262	0.837613	0.819829
perfluorooctanoate (PFOA)*	Xenobiotics	Chemical	0.0055862	0.010181	0.00015844	0.0049411		0.704527	0.748036	0.837248		0.672784	0.750771	0.827398	0.732743	0.745605	0.846003	1.08912	0.993119	1.02249
isocitric lactone	Energy	TCA Cycle	0.0056467	0.010269	0.0046549	0.040845		2.08557	2.33735	2.62006		1.9807	1.62967	1.72767	2.17879	2.96641	3.41331	1.10001	1.82025	1.97568
1-palmitoyl-GPA (16:0)	Lipid	Lysophospholipid	0.005813	0.010549	0.58406	0.77519		0.611771	0.733477	1.30959		0.822836	0.929309	1.81705	0.424157	0.559404	0.858511	0.515483	0.601958	0.472475
adrenate (22:4n6)	Lipid	Polyunsaturated Fatty Acid (n3 and n6)	0.0058316	0.01056	0.62846	0.80176		0.769823	0.690339	0.718844		0.811836	0.778893	0.568039	0.732477	0.611624	0.852893	0.902248	0.785248	1.50147
succinate	Energy	TCA Cycle	0.0058743	0.010614	0.80061	0.89929		1.99077	1.11053	1.25075		2.70584	1.21842	1.35633	1.35515	1.01464	1.15691	0.500823	0.83275	0.85297
N-acetylarginine	Amino Acid	Urea cycle; Arginine and Proline Metabolism	0.0059825	0.010786	2.5305e-05	0.0015515		0.527447	0.851116	0.773004		0.360999	0.656733	0.677264	0.6754	1.0239	0.858106	1.87092	1.55908	1.26702
1-oleoyl-GPI (18:1)*	Lipid	Lysophospholipid	0.0061198	0.01101	0.37349	0.60502		1.15141	1.99285	2.41754		1.45668	2.18772	2.45408	0.880062	1.81963	2.38506	0.604156	0.831746	0.971874
glycosyl-N-stearoyl-sphingosine (d18:1/18:0)	Lipid	Hexosylceramides (HCER)	0.0061767	0.011089	0.043019	0.17946		0.799423	0.87485	1.11244		0.970602	0.991982	1.21704	0.647264	0.770734	1.01947	0.666868	0.776963	0.837659
1-linoleoyl-GPI (18:2)*	Lipid	Lysophospholipid	0.0062218	0.011146	0.007527	0.059231		0.852305	1.3907	1.3637		1.00855	1.68124	1.34948	0.713418	1.13244	1.37633	0.707369	0.673576	1.0199
sphingomyelin (d18:2/18:1)*	Lipid	Sphingomyelins	0.0066851	0.011951	0.3819	0.61385		1.07286	1.40954	1.32789		1.14189	1.45823	1.28979	1.0115	1.36626	1.36176	0.88581	0.936927	1.0558
5-hydroxylysine	Amino Acid	Lysine Metabolism	0.0070631	0.0126	0.10712	0.3126		1.61161	1.68538	2.0782		1.48688	1.53084	2.20676	1.72248	1.82276	1.96392	1.15845	1.1907	0.889954
glycine conjugate of C10H14O2 (1)*	Partially Characterized Molecules	Partially Characterized Molecules	0.0072307	0.012872	0.97976	0.98561		1.74039	1.35881	0.862384		1.01689	0.513427	0.524735	2.38349	2.11026	1.16252	2.3439	4.11014	2.21543
2-hydroxyoctanoate	Lipid	Fatty Acid, Monohydroxy	0.0073762	0.013103	0.45735	0.67323		0.914643	0.817143	1.06316		0.703399	0.538408	1.03575	1.10242	1.06491	1.08753	1.56727	1.97788	1.05
methylmalonate (MMA)	Lipid	Fatty Acid Metabolism (also BCAA Metabolism)	0.0076274	0.013521	7.6319e-07	0.00016065		1.28212	1.92914	1.41214		1.03905	1.65138	1.1868	1.49819	2.17604	1.61245	1.44188	1.31771	1.35864
C-glycosyltryptophan	Amino Acid	Tryptophan Metabolism	0.0077827	0.013767	0.00036242	0.007629		0.910691	1.11444	1.35827		0.734123	0.785965	1.16385	1.06764	1.40641	1.5311	1.45431	1.7894	1.31555
5-methylthioribose**	Amino Acid	Methionine, Cysteine, SAM and Taurine Metabolism	0.0078964	0.013939	0.033696	0.1542		3.77738	4.40158	2.65027		2.91832	2.80672	2.27755	4.54098	5.81924	2.98158	1.55603	2.07332	1.30912
5-(galactosylhydroxy)-L-lysine	Amino Acid	Lysine Metabolism	0.0082328	0.014502	0.070798	0.24331		3.27103	3.61205	2.94362		3.35737	3.61298	3.29211	3.19428	3.61122	2.63385	0.951423	0.999512	0.800048
4-ethylphenylsulfate	Xenobiotics	Benzoate Metabolism	0.0082783	0.014552	0.070777	0.24331		0.596678	0.710667	0.55429		0.466939	0.523087	0.707283	0.712002	0.877405	0.418296	1.52483	1.67736	0.591413
N-acetyltyrosine	Amino Acid	Tyrosine Metabolism	0.0087939	0.015426	0.0018615	0.020624		1.09071	1.93954	1.75012		0.820647	1.0607	1.44274	1.33077	2.72073	2.02334	1.62161	2.56503	1.40243
fumarate	Energy	TCA Cycle	0.0090192	0.015788	0.90488	0.94179		1.36328	1.03654	1.23998		1.37957	1.22327	1.24734	1.34881	0.870559	1.23343	0.977703	0.711667	0.988852
octadecenedioylcarnitine (C18:1-DC)*	Lipid	Fatty Acid Metabolism(Acyl Carnitine)	0.0095428	0.01667	0.42415	0.64464		1.76249	1.96446	1.70072		2.10515	2.10555	1.62855	1.4579	1.83904	1.76488	0.692541	0.873426	1.08371
docosadienoate (22:2n6)	Lipid	Polyunsaturated Fatty Acid (n3 and n6)	0.0096894	0.016891	0.78302	0.89108		0.80553	0.635544	0.720275		0.843275	0.621989	0.610634	0.771979	0.647592	0.817734	0.915453	1.04116	1.33916
theophylline	Xenobiotics	Xanthine Metabolism	0.0097471	0.016957	0.66673	0.83019		0.43116	0.608219	0.49504		0.394453	0.711798	0.660633	0.463788	0.516148	0.347847	1.17577	0.725133	0.526536
lithocholate sulfate (1)	Lipid	Secondary Bile Acid Metabolism	0.0098196	0.017048	0.12241	0.33464		0.299005	1.09869	0.769573		0.230823	2.04764	0.306225	0.35961	0.255178	1.18144	1.55795	0.124621	3.85807
urea	Amino Acid	Urea cycle; Arginine and Proline Metabolism	0.010001	0.017326	0.0014354	0.018593		1.34016	1.76154	1.55966		1.20674	1.14567	1.21866	1.45876	2.30899	1.86276	1.20884	2.0154	1.52853
stearoyl-arachidonoyl-glycerol (18:0/20:4) [1]*	Lipid	Diacylglycerol	0.01008	0.017428	0.74959	0.87204		0.675419	0.920738	1.21615		0.69825	1.03119	1.34537	0.655124	0.822562	1.10128	0.938237	0.797686	0.818575
1-methylurate	Xenobiotics	Xanthine Metabolism	0.010699	0.01846	0.40534	0.62828		1.08314	0.941566	0.634926		0.562712	0.385114	0.750076	1.54574	1.43619	0.532569	2.74695	3.72926	0.71002
sphingomyelin (d18:2/14:0, d18:1/14:1)*	Lipid	Sphingomyelins	0.01087	0.018717	0.25693	0.50023		0.613161	0.731578	0.774657		0.600406	0.705777	0.776888	0.624498	0.754511	0.772674	1.04013	1.06905	0.994577
myristoyl dihydrosphingomyelin (d18:0/14:0)*	Lipid	Dihydrosphingomyelins	0.011064	0.019013	0.95847	0.97467		0.613572	0.780296	0.846587		0.650358	0.832619	0.918079	0.580873	0.733786	0.783039	0.893158	0.881299	0.852911
betaine	Amino Acid	Glycine, Serine and Threonine Metabolism	0.011405	0.019558	0.68285	0.83936		0.911964	0.770043	0.953361		0.862502	0.800545	0.972942	0.95593	0.742931	0.935956	1.10832	0.928031	0.961986
S-1-pyrroline-5-carboxylate	Amino Acid	Glutamate Metabolism	0.011738	0.020089	0.28865	0.52735		0.958297	1.86037	3.0547		0.635261	1.7906	2.15744	1.24544	1.92238	3.85226	1.96052	1.07359	1.78557
pimeloylcarnitine/3-methyladipoylcarnitine (C7-DC)	Lipid	Fatty Acid Metabolism(Acyl Carnitine)	0.011827	0.020199	0.00061323	0.010327		1.56518	2.65279	2.92489		1.28813	1.77032	3.16035	1.81145	3.43721	2.71559	1.40626	1.94157	0.859268
cis-4-decenoylcarnitine (C10:1)	Lipid	Fatty Acid Metabolism(Acyl Carnitine)	0.011909	0.020298	0.81835	0.90721		1.65212	1.47651	1.83015		1.49177	1.35829	1.44134	1.79465	1.58159	2.17576	1.20303	1.1644	1.50954
4-hydroxyphenylacetate	Amino Acid	Phenylalanine Metabolism	0.012021	0.020448	0.10401	0.30838		2.45344	3.91884	4.50387		1.71325	1.94963	3.2006	3.11138	5.66925	5.66233	1.81606	2.90786	1.76915
5alpha-androstan-3alpha,17alpha-diol monosulfate	Lipid	Androgenic Steroids	0.012147	0.020621	0.29733	0.53655		0.920338	0.839441	0.541324		0.977401	0.88299	0.66591	0.869616	0.800731	0.430581	0.889723	0.906841	0.646605
5alpha-androstan-3alpha,17beta-diol disulfate	Lipid	Androgenic Steroids	0.012505	0.021185	0.5345	0.74508		1.15511	0.545473	0.428957		1.08063	0.468525	0.409035	1.22131	0.613871	0.446665	1.13019	1.31022	1.092
9,10-DiHOME	Lipid	Fatty Acid, Dihydroxy	0.012999	0.021978	0.75394	0.8732		0.783888	0.635233	0.975207		0.911089	0.651622	1.18314	0.67082	0.620666	0.790374	0.736284	0.952494	0.668029
palmitoyl-arachidonoyl-glycerol (16:0/20:4) [2]*	Lipid	Diacylglycerol	0.013152	0.022193	0.81338	0.90495		1.02445	1.39734	2.02685		1.06222	1.61231	2.22092	0.990871	1.20626	1.85434	0.932827	0.748158	0.834939
3-methyl catechol sulfate (1)	Xenobiotics	Benzoate Metabolism	0.013186	0.022205	0.58922	0.77519		0.295981	1.36575	1.23119		0.216941	1.1166	1.74654	0.366239	1.58721	0.773101	1.68819	1.42147	0.442646
taurocholenate sulfate*	Lipid	Secondary Bile Acid Metabolism	0.013586	0.022832	0.36144	0.59674		1.98705	1.61956	1.04285		1.86634	1.3444	1.19707	2.09435	1.86414	0.905774	1.12217	1.38659	0.75666
palmitoyl-oleoyl-glycerol (16:0/18:1) [2]*	Lipid	Diacylglycerol	0.013915	0.02334	0.70242	0.84977		0.926836	1.23427	1.44751		0.995522	1.37031	1.48203	0.865781	1.11334	1.41683	0.869676	0.812469	0.956004
saccharin	Xenobiotics	Food Component/Plant	0.014011	0.023455	0.59433	0.77948		1.27461	19.1491	17.676		0.607752	14.3065	13.0016	1.86738	23.4535	21.8311	3.0726	1.63936	1.67911
2-aminobutyrate	Amino Acid	Glutathione Metabolism	0.014254	0.023814	0.049044	0.195		0.768238	0.974844	0.994086		0.859082	1.08215	1.01212	0.687489	0.879464	0.97806	0.80026	0.812703	0.966353
alpha-hydroxyisovalerate	Amino Acid	Leucine, Isoleucine and Valine Metabolism	0.014632	0.024396	0.031494	0.14814		1.24684	1.37255	1.802		1.30888	1.3841	1.63487	1.1917	1.36229	1.95057	0.910473	0.984245	1.19311
gamma-glutamylphenylalanine	Peptide	Gamma-glutamyl Amino Acid	0.015257	0.025388	0.634	0.80517		1.18997	1.5371	1.46712		1.09372	1.46243	1.32405	1.27553	1.60347	1.59428	1.16624	1.09645	1.20409
bilirubin (E,Z or Z,E)*	Cofactors and Vitamins	Hemoglobin and Porphyrin Metabolism	0.015744	0.026148	0.0007772	0.011898		0.972493	0.769508	0.739555		0.822451	0.756448	0.707387	1.10586	0.781117	0.76815	1.3446	1.03261	1.0859
palmitoyl-oleoyl-glycerol (16:0/18:1) [1]*	Lipid	Diacylglycerol	0.016209	0.026866	0.83385	0.90828		0.93038	1.24791	1.43818		1.00321	1.40768	1.49045	0.865641	1.10589	1.39172	0.862869	0.785617	0.933756
phenylacetylglutamine	Peptide	Acetylated Peptides	0.016711	0.027643	0.32248	0.56334		1.10042	2.02057	1.50242		1.04646	1.98433	1.57886	1.14839	2.05279	1.43448	1.0974	1.0345	0.908558
N-acetylthreonine	Amino Acid	Glycine, Serine and Threonine Metabolism	0.016855	0.027828	0.00069884	0.011241		1.26311	1.76196	1.46744		0.986697	1.19338	1.41074	1.50881	2.26738	1.51783	1.52916	1.89997	1.07591
androstenediol (3beta,17beta) monosulfate (2)	Lipid	Androgenic Steroids	0.016983	0.027983	0.0089948	0.06529		0.456734	0.477156	0.365226		0.408992	0.444835	0.341259	0.499171	0.505887	0.386529	1.22049	1.13725	1.13266
glycosyl-N-tricosanoyl-sphingadienine (d18:2/23:0)*	Lipid	Hexosylceramides (HCER)	0.017304	0.028457	0.39948	0.62349		1.01424	1.74471	2.23533		0.426787	0.359498	0.61743	1.53641	2.97601	3.67346	3.59996	8.27823	5.9496
4-vinylphenol sulfate	Xenobiotics	Benzoate Metabolism	0.017382	0.02853	0.066409	0.23831		0.470034	1.4286	0.62088		0.313227	0.570635	0.546586	0.609417	2.19123	0.686919	1.9456	3.83999	1.25674
N-acetyl-isoputreanine*	Amino Acid	Polyamine Metabolism	0.017443	0.028553	0.32502	0.56474		1.63047	1.73943	1.99768		1.24803	1.0606	1.91375	1.97042	2.34283	2.0723	1.57883	2.20897	1.08285
palmitoyl-arachidonoyl-glycerol (16:0/20:4) [1]*	Lipid	Diacylglycerol	0.017464	0.028553	0.4212	0.64132		7.90181	2.53683	24.2808		12.3857	4.48102	44.471	3.91609	0.808671	6.33385	0.316177	0.180466	0.142426
galactonate	Carbohydrate	Fructose, Mannose and Galactose Metabolism	0.017787	0.029025	0.67913	0.83936		2.56982	4.29959	4.3551		2.83185	4.64895	4.8045	2.33691	3.98906	3.95563	0.825225	0.858055	0.823318
sphinganine-1-phosphate	Lipid	Sphingolipid Synthesis	0.017999	0.029314	0.85935	0.91573		2.92964	1.41355	4.61354		1.91576	0.805186	6.51712	3.83086	1.95432	2.92147	1.99966	2.42716	0.448277
3-hydroxystachydrine*	Xenobiotics	Food Component/Plant	0.018342	0.029815	0.23185	0.4648		2.44971	9.7706	8.09985		1.36658	9.12756	8.01811	3.41248	10.3422	8.17251	2.49709	1.13307	1.01926
heptanoate (7:0)	Lipid	Medium Chain Fatty Acid	0.018924	0.030683	0.24161	0.48094		0.834592	0.823143	0.667812		0.8325	0.807969	0.542329	0.836452	0.83663	0.779353	1.00475	1.03547	1.43705
1-(1-enyl-palmitoyl)-2-palmitoyl-GPC (P-16:0/16:0)*	Lipid	Plasmalogen	0.019022	0.030683	0.62647	0.80043		0.838873	0.848019	1.04159		0.877974	0.874377	1.03138	0.804118	0.824589	1.05066	0.915879	0.943059	1.01869
hyocholate	Lipid	Secondary Bile Acid Metabolism	0.019015	0.030683	0.67049	0.83144		0.791409	1.02694	1.93111		1.03583	1.33267	2.48016	0.574145	0.75518	1.44307	0.554285	0.566665	0.581845
tiglylcarnitine (C5:1-DC)	Amino Acid	Leucine, Isoleucine and Valine Metabolism	0.018964	0.030683	0.91272	0.94826		1.44096	1.87019	1.82943		1.10165	1.36907	1.42525	1.74256	2.31563	2.1887	1.58177	1.69139	1.53567
alpha-ketobutyrate	Amino Acid	Methionine, Cysteine, SAM and Taurine Metabolism	0.019217	0.030938	0.24631	0.48457		1.64648	1.95144	1.481		2.06156	2.14233	1.32003	1.27752	1.78177	1.62409	0.619686	0.831698	1.23035
ribonate	Carbohydrate	Pentose Metabolism	0.019329	0.031059	0.00089406	0.012979		1.39085	1.60859	1.25846		1.14338	1.06009	1.07792	1.61083	2.09615	1.41893	1.40884	1.97733	1.31636
lactate	Carbohydrate	Glycolysis, Gluconeogenesis, and Pyruvate Metabolism	0.019437	0.031173	0.33575	0.57695		1.50402	1.13319	1.34419		1.48522	1.29989	1.30788	1.52073	0.985011	1.37647	1.02391	0.757766	1.05244
sphingomyelin (d18:1/18:1, d18:2/18:0)	Lipid	Sphingomyelins	0.019526	0.031257	0.38368	0.61535		0.91704	1.12121	1.19677		0.953745	1.19581	1.23025	0.884413	1.05489	1.16701	0.927305	0.882159	0.948599
2-methoxyresorcinol sulfate	Xenobiotics	Chemical	0.020009	0.031969	0.84676	0.91573		1	1.82053	1.16154		1	1.47772	1.34328	1	2.12525	1	1	1.43819	0.744449
1-methylhistidine	Amino Acid	Histidine Metabolism	0.02095	0.033409	0.00049284	0.0094311		1.11886	1.95043	1.48135		0.916071	1.15253	0.927945	1.29911	2.65967	1.97326	1.41813	2.30767	2.12649
tauroursodeoxycholic acid sulfate (1)	Lipid	Secondary Bile Acid Metabolism	0.021101	0.033586	0.13074	0.34231		1	4.17953	9.76432		1	5.69751	16.8384	1	2.83022	3.47628	1	0.496748	0.20645
diacylglycerol (16:1/18:2 [2], 16:0/18:3 [1])*	Lipid	Diacylglycerol	0.021204	0.033687	0.25903	0.50023		0.730301	0.704717	0.977462		0.749562	0.688535	0.928388	0.713179	0.719102	1.02108	0.951462	1.04439	1.09985
3-methoxytyramine sulfate	Amino Acid	Tyrosine Metabolism	0.021421	0.033966	0.75211	0.8732		127.322	42.9769	6.19045		196.751	29.3893	8.73475	65.6068	55.0547	3.92886	0.33345	1.87329	0.449797
indolelactate	Amino Acid	Tryptophan Metabolism	0.021497	0.034023	0.049097	0.195		1.00597	1.36296	1.17897		0.809641	1.05176	1.02272	1.18049	1.63958	1.31786	1.45804	1.55889	1.28859
isobutyrylcarnitine (C4)	Amino Acid	Leucine, Isoleucine and Valine Metabolism	0.021743	0.034348	0.097382	0.29709		1.09919	1.73946	1.87877		0.839003	1.42743	1.51538	1.33048	2.01682	2.20179	1.58578	1.4129	1.45296
N2,N5-diacetylornithine	Amino Acid	Urea cycle; Arginine and Proline Metabolism	0.022381	0.035289	0.00019986	0.0058029		1.038	1.19274	0.676982		0.7207	0.556457	0.420737	1.32005	1.75832	0.904755	1.83162	3.15984	2.1504
N-acetylalanine	Amino Acid	Alanine and Aspartate Metabolism	0.022553	0.035494	7.0537e-05	0.0028282		1.24918	1.2457	1.22833		1.07701	1.02463	1.13838	1.40223	1.44221	1.3083	1.30196	1.40755	1.14927
laurate (12:0)	Lipid	Medium Chain Fatty Acid	0.022889	0.035956	0.54282	0.74805		0.680614	0.753733	1.00107		0.738958	0.742794	0.941704	0.628753	0.763456	1.05384	0.850864	1.02782	1.11908
sphingomyelin (d18:1/25:0, d19:0/24:1, d20:1/23:0, d19:1/24:0)*	Lipid	Sphingomyelins	0.022968	0.036014	0.19768	0.42649		0.680164	0.859382	0.905305		0.556643	0.647344	0.742697	0.789961	1.04786	1.04985	1.41915	1.61871	1.41356
gentisate	Amino Acid	Tyrosine Metabolism	0.023178	0.036275	0.27873	0.52035		1.20615	1.26044	1.98757		0.473138	1.27458	1.68303	1.85771	1.24788	2.25827	3.92636	0.97905	1.34179
pseudouridine	Nucleotide	Pyrimidine Metabolism, Uracil containing	0.023356	0.036486	0.00076446	0.011898		1.25738	1.56626	1.3849		1.15227	1.11195	1.2734	1.3508	1.97009	1.48402	1.1723	1.77175	1.1654
isobutyrylglycine	Amino Acid	Leucine, Isoleucine and Valine Metabolism	0.023537	0.0367	0.69099	0.84321		1.52132	3.94275	1.33963		1.19577	4.03937	1.61678	1.8107	3.85686	1.09326	1.51425	0.954817	0.676197
methionine	Amino Acid	Methionine, Cysteine, SAM and Taurine Metabolism	0.02359	0.036715	0.10468	0.30925		0.958131	1.18712	1.11732		0.93572	1.21911	1.07748	0.978052	1.15868	1.15273	1.04524	0.950438	1.06984
1,3-dimethylurate	Xenobiotics	Xanthine Metabolism	0.024011	0.037301	0.425	0.64477		0.480896	0.66064	0.71172		0.452517	0.496683	0.74069	0.506122	0.806379	0.685969	1.11846	1.62353	0.926121
riboflavin (Vitamin B2)	Cofactors and Vitamins	Riboflavin Metabolism	0.024243	0.037524	0.069465	0.24331		0.663523	0.98898	1.69491		0.746964	0.740645	1.3755	0.589353	1.20972	1.97882	0.788998	1.63334	1.43861
trimethylamine N-oxide	Lipid	Phospholipid Metabolism	0.024227	0.037524	0.10193	0.30449		0.614007	1.11103	1.10236		0.469091	1.27848	1.19462	0.742821	0.962181	1.02035	1.58353	0.752598	0.854117
phenylacetylglutamate	Peptide	Acetylated Peptides	0.024422	0.037731	0.28119	0.52035		0.970504	2.07176	1.22772		0.381902	1.2447	1.39139	1.4937	2.80692	1.08224	3.91123	2.25511	0.777813
stearoyl-arachidonoyl-glycerol (18:0/20:4) [2]*	Lipid	Diacylglycerol	0.024492	0.037769	0.65071	0.81532		1.376	1.24442	1.79718		1.11247	1.16287	1.72255	1.61024	1.3169	1.86351	1.44744	1.13246	1.08183
2-hydroxyadipate	Lipid	Fatty Acid, Dicarboxylate	0.026569	0.040898	0.39606	0.62349		5.69865	4.33179	6.54135		3	4.4235	3.41166	8.09744	4.25027	9.32329	2.69915	0.96084	2.73278
isovalerate (i5:0)	Amino Acid	Leucine, Isoleucine and Valine Metabolism	0.026622	0.040905	0.79825	0.89856		0.89949	1.76928	2.31868		1.10937	2.00924	2.19191	0.712927	1.55598	2.43136	0.642639	0.774411	1.10924
hippurate	Xenobiotics	Benzoate Metabolism	0.026891	0.041168	0.043053	0.17946		0.990342	1.77637	0.954012		1.18813	1.4735	1.08499	0.814533	2.04559	0.837585	0.68556	1.38825	0.771973
2-hydroxyphytanate*	Lipid	Fatty Acid, Branched	0.02685	0.041168	0.59691	0.78044		0.64697	0.641997	0.671848		0.65034	0.731049	0.68244	0.643975	0.56284	0.662433	0.990213	0.769908	0.970683
gamma-glutamylmethionine	Peptide	Gamma-glutamyl Amino Acid	0.02745	0.041948	2.7449e-05	0.0015515		0.787719	1.10211	1.04748		0.834609	1.15934	1.20587	0.74604	1.05125	0.906693	0.89388	0.906764	0.751897
piperine	Xenobiotics	Food Component/Plant	0.027642	0.042164	0.20714	0.43712		0.455034	0.216112	0.579675		0.429788	0.22007	0.909835	0.477475	0.212594	0.286199	1.11095	0.966029	0.314561
3,4-methyleneheptanoylcarnitine	Lipid	Fatty Acid Metabolism(Acyl Carnitine)	0.027715	0.042199	0.77593	0.88527		3.49344	1.7167	1.37742		2.17417	0.486804	0.913991	4.66612	2.80994	1.78936	2.14616	5.77222	1.95774
3-hydroxydecanoate	Lipid	Fatty Acid, Monohydroxy	0.027927	0.042446	0.94645	0.9673		0.82838	0.765073	1.10504		0.809933	0.79902	0.794306	0.844778	0.734899	1.38125	1.04302	0.91975	1.73894
tryptophan	Amino Acid	Tryptophan Metabolism	0.029262	0.044394	0.12497	0.33835		0.880195	0.988058	1.08768		0.840115	0.990337	1.12636	0.91582	0.986033	1.0533	1.09011	0.995655	0.935134
2-methylbutyrylcarnitine (C5)	Amino Acid	Leucine, Isoleucine and Valine Metabolism	0.029845	0.045197	0.21883	0.4442		1.2058	1.65245	1.68172		1.27882	1.7796	1.69312	1.1409	1.53943	1.67158	0.892153	0.865042	0.987276
androsterone sulfate	Lipid	Androgenic Steroids	0.0302	0.045653	0.093909	0.28964		0.79396	0.818841	0.477539		0.829882	0.918322	0.621417	0.762029	0.730414	0.349647	0.918237	0.79538	0.56266
N1-methylinosine	Nucleotide	Purine Metabolism, (Hypo)Xanthine/Inosine containing	0.040262	0.059579	0.0030923	0.030276		1.42063	2.2951	1.69385		1.25042	1.22289	1.49065	1.57193	3.24817	1.87447	1.25712	2.65614	1.25749
bilirubin (E,E)*	Cofactors and Vitamins	Hemoglobin and Porphyrin Metabolism	0.041003	0.060464	0.004822	0.041857		0.913143	0.700955	0.779209		0.889753	0.784366	0.795479	0.933933	0.626812	0.764747	1.04965	0.799132	0.961367
bilirubin (Z,Z)	Cofactors and Vitamins	Hemoglobin and Porphyrin Metabolism	0.046878	0.068527	0.00063051	0.01041		1.1089	0.913459	0.880959		0.992636	0.891412	0.776712	1.21224	0.933056	0.973622	1.22123	1.04672	1.25352
perfluorooctanesulfonate (PFOS)	Xenobiotics	Chemical	0.04858	0.070768	0.00037428	0.0076865		0.66281	0.759895	0.805922		0.62295	0.74318	0.749098	0.698241	0.774754	0.856431	1.12086	1.04249	1.14328

## Sheet: Table S2
2-way ANOVA result for all metabolites associated with phenotype p<0.05
metabolite	general classification	pathway ot type	TIME (raw.p)	TIME (adj.p)	Phenotype (raw.p)	Phenotype (adj.p)		fold change day 1	fold change day 3	fold change day 7		fold change NW day 1	fold change NW day 3	fold change NW day 7	fold change W day 1	fold change W day 3	fold change W day 7	relative fold change W/NW d1	relative fold change W/NW d3	relative fold change W/NW d7
N-acetyl-1-methylhistidine*	Amino Acid	Histidine Metabolism	0.21366	0.26148	1.1082e-07	4.6654e-05		1.22981	3.16404	1.88321		0.771523	1.44791	0.70418	1.63718	4.6895	2.93124	2.12201	3.23881	4.16263
morphine-3-glucuronide	Xenobiotics	Drug - Analgesics, Anesthetics	6.7858e-15	2.3807e-13	9.3596e-08	4.6654e-05		74.964	56.8248	4.65157		50.6857	13.2486	1	96.5446	95.5591	7.89741	1.90477	7.21275	7.89741
N-acetylcitrulline	Amino Acid	Urea cycle; Arginine and Proline Metabolism	0.1089	0.14554	6.0655e-07	0.00016065		0.795194	1.57425	1.46988		0.502985	1.14754	1.24088	1.05493	1.95355	1.67344	2.09735	1.70237	1.3486
methylmalonate (MMA)	Lipid	Fatty Acid Metabolism (also BCAA Metabolism)	0.0076274	0.013521	7.6319e-07	0.00016065		1.28212	1.92914	1.41214		1.03905	1.65138	1.1868	1.49819	2.17604	1.61245	1.44188	1.31771	1.35864
N-acetylglutamine	Amino Acid	Glutamate Metabolism	0.66571	0.7033	1.1441e-06	0.00019267		1.18826	1.30147	1.24603		1.04272	1.11313	1.16087	1.31763	1.46888	1.32173	1.26364	1.31959	1.13857
N-acetylphenylalanine	Amino Acid	Phenylalanine Metabolism	2.7712e-07	1.566e-06	3.6657e-06	0.00051442		1.43911	2.76686	2.35178		1.20382	1.91756	2.01529	1.64825	3.5218	2.65088	1.36918	1.8366	1.31538
mannose	Carbohydrate	Fructose, Mannose and Galactose Metabolism	8.1982e-11	1.1134e-09	6.4785e-06	0.0006061		1.54673	1.9403	1.50151		1.76738	2.28201	1.64981	1.35059	1.63656	1.36969	0.764179	0.717157	0.83021
3-hydroxybutyrylcarnitine (2)	Lipid	Fatty Acid Metabolism(Acyl Carnitine)	0.16607	0.20964	5.9351e-06	0.0006061		1.50721	1.28835	1.40041		1.4819	1.30758	1.27869	1.5297	1.27127	1.50861	1.03226	0.972231	1.17981
gluconate	Xenobiotics	Food Component/Plant	0.001837	0.0038766	6.4506e-06	0.0006061		1.82808	2.27846	1.41544		1.49782	1.43308	1.23484	2.12164	3.02991	1.57597	1.41648	2.11427	1.27625
methyl-4-hydroxybenzoate sulfate	Xenobiotics	Benzoate Metabolism	1.1107e-16	4.9222e-15	1.2471e-05	0.00105		0.318356	0.257607	0.0388459		0.218008	0.0340269	0.0278743	0.407555	0.456344	0.0485984	1.86945	13.4113	1.74348
3-methylglutarylcarnitine (2)	Amino Acid	Leucine, Isoleucine and Valine Metabolism	0.97033	0.97496	1.995e-05	0.0013998		1.1608	1.99014	1.26235		0.885362	0.676345	0.75676	1.40563	3.15796	1.71176	1.58764	4.66916	2.26196
1-(1-enyl-palmitoyl)-2-linoleoyl-GPE (P-16:0/18:2)*	Lipid	Plasmalogen	1.3623e-07	8.3726e-07	1.9857e-05	0.0013998		0.345465	0.395032	0.470566		0.362898	0.507606	0.513782	0.329968	0.294965	0.432151	0.909258	0.58109	0.841119
N-acetylarginine	Amino Acid	Urea cycle; Arginine and Proline Metabolism	0.0059825	0.010786	2.5305e-05	0.0015515		0.527447	0.851116	0.773004		0.360999	0.656733	0.677264	0.6754	1.0239	0.858106	1.87092	1.55908	1.26702
glutarylcarnitine (C5-DC)	Amino Acid	Lysine Metabolism	0.42868	0.47744	2.7639e-05	0.0015515		1.40411	1.59181	1.17728		1.15011	0.989966	1.094	1.62989	2.12678	1.25131	1.41717	2.14833	1.1438
gamma-glutamylmethionine	Peptide	Gamma-glutamyl Amino Acid	0.02745	0.041948	2.7449e-05	0.0015515		0.787719	1.10211	1.04748		0.834609	1.15934	1.20587	0.74604	1.05125	0.906693	0.89388	0.906764	0.751897
acetylcarnitine (C2)	Lipid	Fatty Acid Metabolism(Acyl Carnitine)	0.79062	0.81983	4.1378e-05	0.0021775		1.07303	0.995803	1.14953		1.09641	1.00981	0.946532	1.05225	0.983349	1.32998	0.959722	0.973792	1.4051
N-acetylleucine	Amino Acid	Leucine, Isoleucine and Valine Metabolism	5.8676e-07	2.9943e-06	4.9414e-05	0.0024475		0.884941	1.41226	1.48006		0.765614	1.32235	1.3137	0.991009	1.49218	1.62793	1.2944	1.12844	1.2392
hydroxyasparagine**	Amino Acid	Alanine and Aspartate Metabolism	0.22104	0.26818	5.2931e-05	0.002476		1.16198	1.45008	1.24099		0.972611	1.01254	1.09683	1.33032	1.839	1.36914	1.36778	1.81621	1.24827
N-acetylserine	Amino Acid	Glycine, Serine and Threonine Metabolism	0.00044683	0.0010969	6.461e-05	0.0027201		1.32102	1.68615	1.5224		1.05456	1.16311	1.39541	1.55788	2.15107	1.63528	1.47727	1.84941	1.17189
O-sulfo-L-tyrosine	Xenobiotics	Chemical	0.16957	0.21342	6.203e-05	0.0027201		0.912765	1.29903	1.08605		0.685605	0.835842	1.01765	1.11469	1.71076	1.14686	1.62584	2.04675	1.12697
N-acetylalanine	Amino Acid	Alanine and Aspartate Metabolism	0.022553	0.035494	7.0537e-05	0.0028282		1.24918	1.2457	1.22833		1.07701	1.02463	1.13838	1.40223	1.44221	1.3083	1.30196	1.40755	1.14927
3-methylglutaconate	Amino Acid	Leucine, Isoleucine and Valine Metabolism	0.42118	0.46971	0.00010115	0.0037699		1.43049	1.68623	1.10222		1.15124	0.98451	1.0508	1.67871	2.30998	1.14793	1.45818	2.34632	1.09244
arabitol/xylitol	Carbohydrate	Pentose Metabolism	0.60227	0.64273	0.00010298	0.0037699		0.93464	0.987119	0.935886		0.840833	0.764275	0.823108	1.01802	1.1852	1.03613	1.21073	1.55075	1.25881
N-acetylhistidine	Amino Acid	Histidine Metabolism	0.65437	0.69306	0.00012268	0.0043042		1.17954	1.29721	1.02172		0.911733	0.737456	0.781794	1.41759	1.79477	1.23499	1.55483	2.43373	1.57969
erythronate*	Carbohydrate	Aminosugar Metabolism	0.002302	0.0047391	0.00013062	0.0043992		1.44054	1.79344	1.41201		1.18081	1.19283	1.2234	1.67141	2.32732	1.57966	1.41547	1.95109	1.2912
arginine	Amino Acid	Urea cycle; Arginine and Proline Metabolism	5.0138e-09	4.3975e-08	0.00015204	0.0049237		0.704317	0.771641	0.800677		0.680361	0.767273	0.803792	0.725611	0.775525	0.797908	1.06651	1.01076	0.99268
perfluorooctanoate (PFOA)*	Xenobiotics	Chemical	0.0055862	0.010181	0.00015844	0.0049411		0.704527	0.748036	0.837248		0.672784	0.750771	0.827398	0.732743	0.745605	0.846003	1.08912	0.993119	1.02249
arabonate/xylonate	Carbohydrate	Pentose Metabolism	0.19304	0.23938	0.00016618	0.0049974		0.869069	1.20462	0.968881		0.786643	0.854419	0.904553	0.942337	1.5159	1.02606	1.19792	1.77419	1.13433
N2,N5-diacetylornithine	Amino Acid	Urea cycle; Arginine and Proline Metabolism	0.022381	0.035289	0.00019986	0.0058029		1.038	1.19274	0.676982		0.7207	0.556457	0.420737	1.32005	1.75832	0.904755	1.83162	3.15984	2.1504
1-stearoyl-2-linoleoyl-GPI (18:0/18:2)	Lipid	Phosphatidylinositol (PI)	1.1512e-07	7.2883e-07	0.00021749	0.0061042		0.563121	0.944323	1.00885		0.510562	0.868936	0.79963	0.609839	1.01133	1.19483	1.19445	1.16388	1.49423
homocitrulline	Amino Acid	Urea cycle; Arginine and Proline Metabolism	0.00029991	0.00075833	0.00026401	0.0071707		2.32885	2.92697	2.24204		2.03743	1.89172	1.45606	2.5879	3.84719	2.94069	1.27018	2.0337	2.01962
creatinine	Amino Acid	Creatine Metabolism	0.18748	0.23318	0.00027837	0.0073245		1.14551	1.22259	1.07061		1.02917	0.955424	0.995645	1.24892	1.46007	1.13725	1.21352	1.52819	1.14222
succinylcarnitine (C4-DC)	Energy	TCA Cycle	0.067448	0.094025	0.00030856	0.0074232		1.33964	1.77736	1.3823		1.17437	1.29489	1.32864	1.48654	2.20622	1.43001	1.26582	1.7038	1.07629
2-aminooctanoate	Lipid	Fatty Acid, Amino	8.1574e-08	5.4672e-07	0.00030328	0.0074232		0.530268	0.23339	0.356221		0.5617	0.216872	0.360355	0.502329	0.248072	0.352545	0.894302	1.14386	0.978327
5,6-dihydrouridine	Nucleotide	Pyrimidine Metabolism, Uracil containing	0.0043731	0.0082931	0.0002986	0.0074232		1.19907	1.75748	1.50777		1.05059	1.1154	1.273	1.33106	2.32821	1.71645	1.26696	2.08733	1.34835
1-stearoyl-2-linoleoyl-GPC (18:0/18:2)*	Lipid	Phosphatidylcholine (PC)	8.8977e-06	3.2604e-05	0.00032688	0.0074318		0.830462	1.02149	1.0058		0.817693	0.977835	0.933689	0.841812	1.06029	1.06989	1.0295	1.08433	1.14588
orotidine	Nucleotide	Pyrimidine Metabolism, Orotate containing	0.13491	0.1753	0.00032053	0.0074318		2.27024	2.80434	1.38709		1.79741	1.58039	1.2378	2.69052	3.8923	1.5198	1.49688	2.46287	1.22782
cytidine	Nucleotide	Pyrimidine Metabolism, Cytidine containing	0.10106	0.13637	0.00034247	0.0074318		1.04776	1.60781	1.5807		1.1718	1.45356	1.70736	0.937505	1.74492	1.46811	0.800057	1.20045	0.859873
gamma-glutamyl-alpha-lysine	Peptide	Gamma-glutamyl Amino Acid	3.1859e-05	0.00010317	0.00034423	0.0074318		0.699528	0.80752	0.840604		0.638221	0.80101	0.868024	0.754024	0.813307	0.81623	1.18145	1.01535	0.940331
C-glycosyltryptophan	Amino Acid	Tryptophan Metabolism	0.0077827	0.013767	0.00036242	0.007629		0.910691	1.11444	1.35827		0.734123	0.785965	1.16385	1.06764	1.40641	1.5311	1.45431	1.7894	1.31555
perfluorooctanesulfonate (PFOS)	Xenobiotics	Chemical	0.04858	0.070768	0.00037428	0.0076865		0.66281	0.759895	0.805922		0.62295	0.74318	0.749098	0.698241	0.774754	0.856431	1.12086	1.04249	1.14328
malonylcarnitine	Lipid	Fatty Acid Synthesis	0.52836	0.57182	0.00040205	0.0078977		1.78398	1.48574	1.41463		1.80729	1.76751	1.13523	1.76326	1.23528	1.663	0.975638	0.698883	1.4649
1,2-dilinoleoyl-GPC (18:2/18:2)	Lipid	Phosphatidylcholine (PC)	4.4021e-05	0.00013831	0.00040333	0.0078977		0.497378	0.732928	0.880217		0.484259	0.686136	0.769012	0.50904	0.774521	0.979066	1.05117	1.12881	1.27315
1-methylhistidine	Amino Acid	Histidine Metabolism	0.02095	0.033409	0.00049284	0.0094311		1.11886	1.95043	1.48135		0.916071	1.15253	0.927945	1.29911	2.65967	1.97326	1.41813	2.30767	2.12649
dihydroorotate	Nucleotide	Pyrimidine Metabolism, Orotate containing	0.66133	0.69955	0.00051137	0.0095684		1.19094	0.900431	1.16126		0.860726	0.809006	1.02584	1.48447	0.981697	1.28163	1.72467	1.21346	1.24934
3-methylglutarate/2-methylglutarate	Lipid	Fatty Acid, Dicarboxylate	0.14614	0.18786	0.00052532	0.0096157		1.28935	1.01091	0.929042		1.3407	1.28204	0.870925	1.24371	0.769898	0.980701	0.927659	0.600524	1.12605
indole-3-carboxylate	Amino Acid	Tryptophan Metabolism	1.4488e-05	5.0409e-05	0.00058047	0.010144		0.561105	0.640732	0.797119		0.443383	0.624962	0.786685	0.665746	0.654749	0.806393	1.50152	1.04766	1.02505
heptenedioate (C7:1-DC)*	Lipid	Fatty Acid, Dicarboxylate	0.65167	0.69107	0.00058467	0.010144		1.07256	1.04868	1.22567		0.964577	0.836421	1.06918	1.16854	1.23735	1.36478	1.21145	1.47933	1.27647
erythritol	Xenobiotics	Food Component/Plant	0.057894	0.082482	0.00059035	0.010144		1.47465	1.71471	1.31736		1.18349	1.01095	1.05659	1.73346	2.34027	1.54915	1.4647	2.31493	1.46618
pimeloylcarnitine/3-methyladipoylcarnitine (C7-DC)	Lipid	Fatty Acid Metabolism(Acyl Carnitine)	0.011827	0.020199	0.00061323	0.010327		1.56518	2.65279	2.92489		1.28813	1.77032	3.16035	1.81145	3.43721	2.71559	1.40626	1.94157	0.859268
bilirubin (Z,Z)	Cofactors and Vitamins	Hemoglobin and Porphyrin Metabolism	0.046878	0.068527	0.00063051	0.01041		1.1089	0.913459	0.880959		0.992636	0.891412	0.776712	1.21224	0.933056	0.973622	1.22123	1.04672	1.25352
N-acetylthreonine	Amino Acid	Glycine, Serine and Threonine Metabolism	0.016855	0.027828	0.00069884	0.011241		1.26311	1.76196	1.46744		0.986697	1.19338	1.41074	1.50881	2.26738	1.51783	1.52916	1.89997	1.07591
N1-methyladenosine	Nucleotide	Purine Metabolism, Adenine containing	0.00036573	0.00091107	0.00070757	0.011241		1.20214	1.3945	1.33999		1.10419	1.11605	1.17963	1.2892	1.64202	1.48253	1.16755	1.47128	1.25678
bilirubin (E,Z or Z,E)*	Cofactors and Vitamins	Hemoglobin and Porphyrin Metabolism	0.015744	0.026148	0.0007772	0.011898		0.972493	0.769508	0.739555		0.822451	0.756448	0.707387	1.10586	0.781117	0.76815	1.3446	1.03261	1.0859
pseudouridine	Nucleotide	Pyrimidine Metabolism, Uracil containing	0.023356	0.036486	0.00076446	0.011898		1.25738	1.56626	1.3849		1.15227	1.11195	1.2734	1.3508	1.97009	1.48402	1.1723	1.77175	1.1654
N6-carboxymethyllysine	Carbohydrate	Advanced Glycation End-product	0.22884	0.27684	0.00084549	0.012713		1.18001	4.41902	4.45121		1.23658	2.2607	3.33806	1.12973	6.33754	5.44068	0.913589	2.80336	1.62989
ribonate	Carbohydrate	Pentose Metabolism	0.019329	0.031059	0.00089406	0.012979		1.39085	1.60859	1.25846		1.14338	1.06009	1.07792	1.61083	2.09615	1.41893	1.40884	1.97733	1.31636
glucuronate	Carbohydrate	Aminosugar Metabolism	4.4108e-07	2.3506e-06	0.00088525	0.012979		2.69087	2.73009	1.99936		2.60723	1.76194	1.6539	2.76522	3.59068	2.30643	1.0606	2.03791	1.39454
2-hydroxyphenylacetate	Amino Acid	Tyrosine Metabolism	0.005158	0.0094825	0.0010162	0.014502		2.08147	3.08407	1.26505		1.25112	0.97931	1.05103	2.81957	4.95497	1.4553	2.25364	5.05966	1.38464
carnitine	Lipid	Carnitine Metabolism	0.0022694	0.0046833	0.0010597	0.014872		1.26122	1.25594	1.15022		1.25219	1.21953	1.13556	1.26925	1.2883	1.16325	1.01362	1.0564	1.02439
mannitol/sorbitol	Carbohydrate	Fructose, Mannose and Galactose Metabolism	3.8639e-17	2.1689e-15	0.0011298	0.015344		134.539	36.4108	3.29724		157.705	8.97768	2.01872	113.946	60.7958	4.4337	0.722527	6.77188	2.1963
N6-carbamoylthreonyladenosine	Nucleotide	Purine Metabolism, Adenine containing	0.0041407	0.00796	0.0011202	0.015344		1.33087	2.16153	1.57357		1.08564	1.2603	1.38824	1.54885	2.96262	1.73831	1.42668	2.35072	1.25217
alanine	Amino Acid	Alanine and Aspartate Metabolism	0.06076	0.085838	0.001197	0.015998		0.950153	0.84638	0.873526		0.964776	0.93886	0.96368	0.937154	0.764175	0.793388	0.97137	0.81394	0.82329
urea	Amino Acid	Urea cycle; Arginine and Proline Metabolism	0.010001	0.017326	0.0014354	0.018593		1.34016	1.76154	1.55966		1.20674	1.14567	1.21866	1.45876	2.30899	1.86276	1.20884	2.0154	1.52853
glycoursodeoxycholate	Lipid	Secondary Bile Acid Metabolism	2.5152e-08	1.9429e-07	0.0014347	0.018593		0.445551	5.96748	13.5516		0.669531	7.48415	25.1379	0.246457	4.61933	3.25265	0.368104	0.617215	0.129392
N-acetylvaline	Amino Acid	Leucine, Isoleucine and Valine Metabolism	0.082105	0.11259	0.0016094	0.019928		1.18651	1.31539	1.31162		0.986397	1.04987	1.20857	1.36439	1.55141	1.40322	1.3832	1.47771	1.16107
(N(1) + N(8))-acetylspermidine	Amino Acid	Polyamine Metabolism	4.8015e-06	1.9222e-05	0.0015704	0.019928		1.82385	1.48127	2.19669		1.7362	1.28579	2.11599	1.90176	1.65502	2.26842	1.09535	1.28717	1.07204
tryptophan betaine	Amino Acid	Tryptophan Metabolism	0.91017	0.92332	0.0015927	0.019928		0.846497	0.824147	0.948135		0.793045	0.70181	0.809737	0.89401	0.932892	1.07116	1.12731	1.32927	1.32284
N-acetylkynurenine (2)	Amino Acid	Tryptophan Metabolism	4.9984e-07	2.5979e-06	0.001788	0.020623		0.927137	3.57117	5.05821		1.35277	1.91125	4.31158	0.548798	5.04665	5.72187	0.405685	2.6405	1.32709
N-acetylneuraminate	Carbohydrate	Aminosugar Metabolism	0.0050743	0.0094082	0.0017242	0.020623		1.56421	2.05045	1.7254		1.25256	1.27169	1.64087	1.84122	2.74269	1.80054	1.46996	2.15672	1.09731
lignoceroyl sphingomyelin (d18:1/24:0)	Lipid	Sphingomyelins	4.9989e-08	3.5975e-07	0.0017655	0.020623		0.593113	0.725583	0.902829		0.55275	0.715743	0.849857	0.628991	0.734329	0.949916	1.13793	1.02597	1.11774
behenoyl sphingomyelin (d18:1/22:0)*	Lipid	Sphingomyelins	1.3365e-08	1.0926e-07	0.0017867	0.020623		0.651496	0.784525	0.953691		0.640683	0.783211	0.913057	0.661107	0.785692	0.989809	1.03188	1.00317	1.08406
1-stearoyl-GPC (18:0)	Lipid	Lysophospholipid	4.2027e-13	9.8296e-12	0.00175	0.020623		0.324403	0.634834	0.880469		0.324628	0.616843	0.827982	0.324203	0.650825	0.927125	0.99869	1.05509	1.11974
N-acetyltyrosine	Amino Acid	Tyrosine Metabolism	0.0087939	0.015426	0.0018615	0.020624		1.09071	1.93954	1.75012		0.820647	1.0607	1.44274	1.33077	2.72073	2.02334	1.62161	2.56503	1.40243
quinolinate	Cofactors and Vitamins	Nicotinate and Nicotinamide Metabolism	0.14036	0.18099	0.0018149	0.020624		1.37576	1.82741	1.64846		1.06052	0.906038	1.25953	1.65597	2.64641	1.99417	1.56148	2.92086	1.58326
N4-acetylcytidine	Nucleotide	Pyrimidine Metabolism, Cytidine containing	0.0050784	0.0094082	0.0018467	0.020624		1.33593	2.12806	1.62122		1.18109	1.33011	1.45966	1.47357	2.83735	1.76483	1.24764	2.13316	1.20907
cysteine-glutathione disulfide	Amino Acid	Glutathione Metabolism	8.9062e-06	3.2604e-05	0.001928	0.02101		1.17442	0.675896	0.368834		0.894372	0.733266	0.373723	1.42336	0.624901	0.364489	1.59146	0.852217	0.975292
1-(1-enyl-palmitoyl)-2-arachidonoyl-GPE (P-16:0/20:4)*	Lipid	Plasmalogen	6.8049e-08	4.7353e-07	0.0019463	0.02101		0.522886	0.583364	0.766612		0.506621	0.608514	0.858165	0.537344	0.561009	0.685231	1.06064	0.921933	0.798484
1-linoleoyl-GPE (18:2)*	Lipid	Lysophospholipid	2.1205e-21	5.9516e-19	0.0022007	0.023097		0.195606	0.657175	1.03039		0.205155	0.641088	1.20863	0.187119	0.671473	0.87195	0.912084	1.0474	0.721437
N2,N2-dimethylguanosine	Nucleotide	Purine Metabolism, Guanine containing	0.0041234	0.0079448	0.0021867	0.023097		1.41087	2.18718	1.63242		1.14154	1.31305	1.52735	1.65027	2.96419	1.72581	1.44566	2.25747	1.12994
gamma-glutamylglutamine	Peptide	Gamma-glutamyl Amino Acid	4.337e-07	2.326e-06	0.0022219	0.023097		0.670333	0.552524	0.634824		0.714175	0.623748	0.763208	0.631363	0.489213	0.520705	0.884045	0.784313	0.682258
morphine	Xenobiotics	Drug - Analgesics, Anesthetics	1.1197e-06	5.4497e-06	0.0023535	0.024166		13.3718	3.78217	0.941511		10.2767	1	1	16.1229	6.25521	0.88952	1.56888	6.25521	0.88952
4-acetamidobutanoate	Amino Acid	Polyamine Metabolism	9.0628e-06	3.3034e-05	0.0025387	0.025754		3.02594	2.25992	1.19153		2.21297	1.12586	1.09825	3.74857	3.26797	1.27445	1.69391	2.90265	1.16044
1-linoleoyl-2-arachidonoyl-GPC (18:2/20:4n6)*	Lipid	Phosphatidylcholine (PC)	2.7855e-08	2.1322e-07	0.0028308	0.028376		0.445131	0.608072	0.840681		0.399222	0.591791	0.743416	0.48594	0.622545	0.927139	1.21722	1.05197	1.24713
formiminoglutamate	Amino Acid	Histidine Metabolism	1.0657e-05	3.8184e-05	0.0030133	0.02985		2.6368	2.24464	3.09937		1.52148	2.06731	2.95784	3.62821	2.40227	3.22518	2.38466	1.16203	1.09038
N1-methylinosine	Nucleotide	Purine Metabolism, (Hypo)Xanthine/Inosine containing	0.040262	0.059579	0.0030923	0.030276		1.42063	2.2951	1.69385		1.25042	1.22289	1.49065	1.57193	3.24817	1.87447	1.25712	2.65614	1.25749
isoursodeoxycholate	Lipid	Secondary Bile Acid Metabolism	1.5655e-07	9.3487e-07	0.003455	0.033438		0.0848776	1.94472	3.43259		0.0764454	3.04667	6.13623	0.0923728	0.965219	1.02935	1.20835	0.316811	0.167749
phenylacetylglycine	Peptide	Acetylated Peptides	5.9205e-12	1.0386e-10	0.0039311	0.037614		4.40399	16.696	14.564		6.47805	18.0237	19.1905	2.56037	15.5159	10.4515	0.395238	0.860862	0.544618
adipoylcarnitine (C6-DC)	Lipid	Fatty Acid Metabolism(Acyl Carnitine)	2.4834e-07	1.4128e-06	0.0039792	0.037646		5.04154	4.52299	3.24601		5.7643	4.90256	3.74026	4.39908	4.18559	2.80669	0.763159	0.853755	0.750399
glutamate, gamma-methyl ester	Amino Acid	Glutamate Metabolism	0.10263	0.13792	0.0040645	0.038013		0.989686	0.919647	1.12847		1.10703	0.958888	1.19256	0.88538	0.884767	1.0715	0.79978	0.922701	0.89849
3-hydroxyadipate*	Lipid	Fatty Acid, Dicarboxylate	0.13406	0.17474	0.0041083	0.038013		2.21496	1.75687	1.82842		2.65499	1.62514	1.95699	1.82382	1.87397	1.71413	0.686939	1.15311	0.875899
glycerophosphorylcholine (GPC)	Lipid	Phospholipid Metabolism	2.8864e-12	5.5235e-11	0.0042767	0.039141		0.41077	0.684697	1.09624		0.431454	0.766929	1.15068	0.392385	0.611602	1.04785	0.909449	0.797469	0.91063
phosphate	Energy	Oxidative Phosphorylation	5.0667e-05	0.00015513	0.004411	0.039936		1.28559	0.883971	1.06064		1.28167	0.68437	1.09191	1.28907	1.06139	1.03284	1.00577	1.55091	0.945902
3-methylhistidine	Amino Acid	Histidine Metabolism	0.0026051	0.0053112	0.0046037	0.040845		0.525657	0.498367	1.45344		0.507479	0.474945	2.46682	0.541816	0.519187	0.552646	1.06766	1.09315	0.224031
beta-citrylglutamate	Amino Acid	Glutamate Metabolism	0.0013635	0.0029438	0.0046569	0.040845		1.87376	1.38569	1.4638		1.77983	1.15601	1.48832	1.95725	1.58986	1.44201	1.09968	1.37531	0.968882
isocitric lactone	Energy	TCA Cycle	0.0056467	0.010269	0.0046549	0.040845		2.08557	2.33735	2.62006		1.9807	1.62967	1.72767	2.17879	2.96641	3.41331	1.10001	1.82025	1.97568
bilirubin (E,E)*	Cofactors and Vitamins	Hemoglobin and Porphyrin Metabolism	0.041003	0.060464	0.004822	0.041857		0.913143	0.700955	0.779209		0.889753	0.784366	0.795479	0.933933	0.626812	0.764747	1.04965	0.799132	0.961367
suberoylcarnitine (C8-DC)	Lipid	Fatty Acid Metabolism(Acyl Carnitine)	9.3531e-05	0.0002697	0.0050583	0.043021		3.98784	4.39879	3.32716		5.10059	5.37359	3.93973	2.99873	3.53229	2.78265	0.587917	0.657344	0.706305
pyrraline	Xenobiotics	Food Component/Plant	0.00054977	0.001304	0.0050381	0.043021		0.474581	1.39938	3.09599		0.538679	1.35293	3.37598	0.417605	1.44066	2.84711	0.775239	1.06484	0.843344
S-adenosylhomocysteine (SAH)	Amino Acid	Methionine, Cysteine, SAM and Taurine Metabolism	0.0022038	0.0045818	0.0053978	0.045449		2.06089	2.68026	1.72019		1.43037	1.36982	1.41935	2.62136	3.84509	1.98761	1.83265	2.807	1.40037
alpha-ketoglutaramate*	Amino Acid	Glutamate Metabolism	0.0038381	0.0074808	0.0055643	0.046387		1.62529	1.48764	1.20662		1.33712	1.05243	1.11556	1.88144	1.87451	1.28757	1.40708	1.78113	1.15419
ribitol	Carbohydrate	Pentose Metabolism	0.051864	0.074649	0.0057311	0.047309		1.11666	1.1436	1.25705		1.06655	0.990161	1.17851	1.1612	1.27999	1.32686	1.08874	1.2927	1.12588
aspartate	Amino Acid	Alanine and Aspartate Metabolism	2.8168e-09	2.6649e-08	0.0059002	0.047769		0.715036	1.21203	1.32689		0.740349	1.29258	1.50588	0.692535	1.14043	1.1678	0.935417	0.882289	0.775493
androstenediol (3beta,17beta) disulfate (1)	Lipid	Androgenic Steroids	0.28425	0.33334	0.0058738	0.047769		0.657165	0.930777	0.898748		0.665622	0.927424	0.838214	0.649649	0.933758	0.952555	0.976002	1.00683	1.13641

## Sheet: Table S3
Light green cluster Day 0
metabolite	general classification	pathway ot type	Module	module membership
suberoylcarnitine (C8-DC)	Lipid	Fatty Acid Metabolism(Acyl Carnitine)	lightgreen (0)	0.957229
3-hydroxyhexanoate	Lipid	Fatty Acid, Monohydroxy	lightgreen (0)	0.918499
adipoylcarnitine (C6-DC)	Lipid	Fatty Acid Metabolism(Acyl Carnitine)	lightgreen (0)	0.892788
3-hydroxybutyrylcarnitine (2)	Lipid	Fatty Acid Metabolism(Acyl Carnitine)	lightgreen (0)	0.860238
3-hydroxyoctanoate	Lipid	Fatty Acid, Monohydroxy	lightgreen (0)	0.854763
3-hydroxyadipate*	Lipid	Fatty Acid, Dicarboxylate	lightgreen (0)	0.832434
octadecenedioylcarnitine (C18:1-DC)*	Lipid	Fatty Acid Metabolism(Acyl Carnitine)	lightgreen (0)	0.829222
octadecanedioylcarnitine (C18-DC)*	Lipid	Fatty Acid Metabolism(Acyl Carnitine)	lightgreen (0)	0.814248
palmitoylcarnitine (C16)	Lipid	Fatty Acid Metabolism(Acyl Carnitine)	lightgreen (0)	0.706484
stearoylcarnitine (C18)	Lipid	Fatty Acid Metabolism(Acyl Carnitine)	lightgreen (0)	0.687773
myo-inositol	Lipid	Inositol Metabolism	lightgreen (0)	0.626572
arachidoylcarnitine (C20)*	Lipid	Fatty Acid Metabolism(Acyl Carnitine)	lightgreen (0)	0.603147
3-hydroxy-2-ethylpropionate	Amino Acid	Leucine, Isoleucine and Valine Metabolism	lightgreen (0)	0.594978
margaroylcarnitine (C17)*	Lipid	Fatty Acid Metabolism(Acyl Carnitine)	lightgreen (0)	0.548192
fumarate	Energy	TCA Cycle	lightgreen (0)	0.493619
5-methylthioadenosine (MTA)	Amino Acid	Polyamine Metabolism	lightgreen (0)	0.470725
(N(1) + N(8))-acetylspermidine	Amino Acid	Polyamine Metabolism	lightgreen (0)	0.435864
thyroxine	Amino Acid	Tyrosine Metabolism	lightgreen (0)	0.434603
2,3-dihydroxy-2-methylbutyrate	Amino Acid	Leucine, Isoleucine and Valine Metabolism	lightgreen (0)	0.399075
sphingomyelin (d18:1/25:0, d19:0/24:1, d20:1/23:0, d19:1/24:0)*	Lipid	Sphingomyelins	lightgreen (0)	-0.0919353
11-ketoetiocholanolone glucuronide	Lipid	Androgenic Steroids	lightgreen (0)	-0.368143
2,3-dihydroxyisovalerate	Xenobiotics	Food Component/Plant	lightgreen (0)	-0.463
arginine	Amino Acid	Urea cycle; Arginine and Proline Metabolism	lightgreen (0)	-0.666447
Cyan module day 0
metabolite	general classification	pathway ot type	Module	module membership
tetradecanedioate (C14-DC)	Lipid	Fatty Acid, Dicarboxylate	cyan (0)	0.932173
hexadecanedioate (C16-DC)	Lipid	Fatty Acid, Dicarboxylate	cyan (0)	0.919615
hexadecenedioate (C16:1-DC)*	Lipid	Fatty Acid, Dicarboxylate	cyan (0)	0.907951
3-hydroxybutyrate (BHBA)	Lipid	Ketone Bodies	cyan (0)	0.880248
dodecenedioate (C12:1-DC)*	Lipid	Fatty Acid, Dicarboxylate	cyan (0)	0.877476
dodecanedioate (C12-DC)	Lipid	Fatty Acid, Dicarboxylate	cyan (0)	0.843149
octadecenedioate (C18:1-DC)*	Lipid	Fatty Acid, Dicarboxylate	cyan (0)	0.839477
3-hydroxysebacate	Lipid	Fatty Acid, Monohydroxy	cyan (0)	0.827285
octadecadienedioate (C18:2-DC)*	Lipid	Fatty Acid, Dicarboxylate	cyan (0)	0.808783
acetoacetate	Lipid	Ketone Bodies	cyan (0)	0.785688
oleoylcarnitine (C18:1)	Lipid	Fatty Acid Metabolism(Acyl Carnitine)	cyan (0)	0.778597
linolenoylcarnitine (C18:3)*	Lipid	Fatty Acid Metabolism(Acyl Carnitine)	cyan (0)	0.743819
dihomo-linoleoylcarnitine (C20:2)*	Lipid	Fatty Acid Metabolism(Acyl Carnitine)	cyan (0)	0.694943
linoleoylcarnitine (C18:2)*	Lipid	Fatty Acid Metabolism(Acyl Carnitine)	cyan (0)	0.642059
pyroglutamine*	Amino Acid	Glutamate Metabolism	cyan (0)	0.62025
3-methyladipate	Lipid	Fatty Acid, Dicarboxylate	cyan (0)	0.608887
vanillylmandelate (VMA)	Amino Acid	Tyrosine Metabolism	cyan (0)	0.560174
2'-O-methyluridine	Nucleotide	Pyrimidine Metabolism, Uracil containing	cyan (0)	0.554899
1-stearoyl-2-arachidonoyl-GPS (18:0/20:4)	Lipid	Phosphatidylserine (PS)	cyan (0)	0.540041
1-methyl-4-imidazoleacetate	Amino Acid	Histidine Metabolism	cyan (0)	0.531063
cortisol	Lipid	Corticosteroids	cyan (0)	0.530241
hypoxanthine	Nucleotide	Purine Metabolism, (Hypo)Xanthine/Inosine containing	cyan (0)	0.506091
arachidonoylcarnitine (C20:4)	Lipid	Fatty Acid Metabolism(Acyl Carnitine)	cyan (0)	0.356132
glycosyl-N-tricosanoyl-sphingadienine (d18:2/23:0)*	Lipid	Hexosylceramides (HCER)	cyan (0)	-0.208594
metoprolol acid metabolite*	Xenobiotics	Drug - Cardiovascular	cyan (0)	-0.336479
pyruvate	Carbohydrate	Glycolysis, Gluconeogenesis, and Pyruvate Metabolism	cyan (0)	-0.398759
retinol (Vitamin A)	Cofactors and Vitamins	Vitamin A Metabolism	cyan (0)	-0.517067

## Sheet: Table S4
Correlation of day 0 metabolites with muscle cross sectiona area on day 0
metabolite	general classification	pathway ot type	Cluster	r value with muscle cross sectional area day 0	p value
adipoylcarnitine (C6-DC)	Lipid	Fatty Acid Metabolism(Acyl Carnitine)	lightgreen (0)	-0.7392	0.000299063
adipate (C6-DC)	Lipid	Fatty Acid, Dicarboxylate	blue (0)	-0.725396	0.000440121
4-hydroxyphenylacetylglutamine	Peptide	Acetylated Peptides	blue (0)	-0.712839	0.000613718
suberoylcarnitine (C8-DC)	Lipid	Fatty Acid Metabolism(Acyl Carnitine)	lightgreen (0)	-0.709622	0.000666476
pimeloylcarnitine/3-methyladipoylcarnitine (C7-DC)	Lipid	Fatty Acid Metabolism(Acyl Carnitine)	blue (0)	-0.676656	0.00146506
N-formylmethionine	Amino Acid	Methionine, Cysteine, SAM and Taurine Metabolism	blue (0)	-0.669607	0.00171246
caffeic acid sulfate	Xenobiotics	Xanthine Metabolism	yellow (0)	-0.666921	0.00181547
gulonate*	Cofactors and Vitamins	Ascorbate and Aldarate Metabolism	royalblue (0)	-0.662622	0.00199103
C-glycosyltryptophan	Amino Acid	Tryptophan Metabolism	blue (0)	-0.658986	0.00215036
3-hydroxystachydrine*	Xenobiotics	Food Component/Plant	grey (0)	-0.65831	0.00218109
N2,N2-dimethylguanosine	Nucleotide	Purine Metabolism, Guanine containing	blue (0)	-0.65522	0.00232636
3-hydroxybutyrate (BHBA)	Lipid	Ketone Bodies	cyan (0)	-0.648406	0.00267527
3-hydroxysebacate	Lipid	Fatty Acid, Monohydroxy	cyan (0)	-0.642137	0.00303344
3-hydroxyadipate*	Lipid	Fatty Acid, Dicarboxylate	lightgreen (0)	-0.632234	0.00367953
4-hydroxyphenylpyruvate	Amino Acid	Tyrosine Metabolism	red (0)	-0.629436	0.00388133
4-methylhexanoylglutamine	Lipid	Fatty Acid Metabolism (Acyl Glutamine)	blue (0)	-0.624698	0.0042437
dodecanedioate (C12-DC)	Lipid	Fatty Acid, Dicarboxylate	cyan (0)	-0.623405	0.00434735
N-methylproline	Amino Acid	Urea cycle; Arginine and Proline Metabolism	grey (0)	-0.620267	0.0046074
3-hydroxyhexanoate	Lipid	Fatty Acid, Monohydroxy	lightgreen (0)	-0.617553	0.00484256
3-hydroxybutyrylcarnitine (2)	Lipid	Fatty Acid Metabolism(Acyl Carnitine)	lightgreen (0)	-0.616425	0.00494309
hydroquinone sulfate	Xenobiotics	Drug - Topical Agents	yellow (0)	-0.612673	0.00529001
N-acetylmethionine	Amino Acid	Methionine, Cysteine, SAM and Taurine Metabolism	blue (0)	-0.610558	0.00549424
aconitate [cis or trans]	Energy	TCA Cycle	blue (0)	-0.601683	0.00642258
3-hydroxyoctanoate	Lipid	Fatty Acid, Monohydroxy	lightgreen (0)	-0.601398	0.0064544
dodecenedioate (C12:1-DC)*	Lipid	Fatty Acid, Dicarboxylate	cyan (0)	-0.597712	0.00687755
N-acetylglutamate	Amino Acid	Glutamate Metabolism	blue (0)	-0.583686	0.00869906
N-acetylthreonine	Amino Acid	Glycine, Serine and Threonine Metabolism	blue (0)	-0.582808	0.00882496
hexanoylglutamine	Lipid	Fatty Acid Metabolism (Acyl Glutamine)	blue (0)	-0.581251	0.00905183
S-adenosylhomocysteine (SAH)	Amino Acid	Methionine, Cysteine, SAM and Taurine Metabolism	blue (0)	-0.581192	0.00906042
methyl glucopyranoside (alpha + beta)	Xenobiotics	Food Component/Plant	tan (0)	-0.580796	0.00911895
5-methylthioadenosine (MTA)	Amino Acid	Polyamine Metabolism	lightgreen (0)	-0.57962	0.00929451
4-allylphenol sulfate	Xenobiotics	Food Component/Plant	tan (0)	-0.572124	0.0104786
octadecanedioylcarnitine (C18-DC)*	Lipid	Fatty Acid Metabolism(Acyl Carnitine)	lightgreen (0)	-0.561697	0.012325
maleate	Lipid	Fatty Acid, Dicarboxylate	blue (0)	-0.561041	0.0124493
hyocholate	Lipid	Secondary Bile Acid Metabolism	blue (0)	-0.556041	0.0134307
isocitric lactone	Energy	TCA Cycle	blue (0)	-0.555659	0.0135081
3-hydroxy-2-ethylpropionate	Amino Acid	Leucine, Isoleucine and Valine Metabolism	lightgreen (0)	-0.554145	0.0138187
myo-inositol	Lipid	Inositol Metabolism	lightgreen (0)	-0.541085	0.0167417
N6-carbamoylthreonyladenosine	Nucleotide	Purine Metabolism, Adenine containing	blue (0)	-0.540793	0.0168122
N-acetylvaline	Amino Acid	Leucine, Isoleucine and Valine Metabolism	blue (0)	-0.536522	0.0178716
myristoleoylcarnitine (C14:1)*	Lipid	Fatty Acid Metabolism(Acyl Carnitine)	pink (0)	-0.532912	0.0188079
octadecenedioylcarnitine (C18:1-DC)*	Lipid	Fatty Acid Metabolism(Acyl Carnitine)	lightgreen (0)	-0.532135	0.0190144
sebacate (C10-DC)	Lipid	Fatty Acid, Dicarboxylate	purple (0)	-0.530332	0.0195005
1-ribosyl-imidazoleacetate*	Amino Acid	Histidine Metabolism	blue (0)	-0.528499	0.020005
octanoylcarnitine (C8)	Lipid	Fatty Acid Metabolism(Acyl Carnitine)	pink (0)	-0.526841	0.0204698
stachydrine	Xenobiotics	Food Component/Plant	grey (0)	-0.523089	0.0215537
tetradecanedioate (C14-DC)	Lipid	Fatty Acid, Dicarboxylate	cyan (0)	-0.520312	0.0223847
suberate (C8-DC)	Lipid	Fatty Acid, Dicarboxylate	blue (0)	-0.51659	0.0235378
sphingomyelin (d18:1/22:2, d18:2/22:1, d16:1/24:2)*	Lipid	Sphingomyelins	brown (0)	-0.515945	0.0237423
3-methylglutarate/2-methylglutarate	Lipid	Fatty Acid, Dicarboxylate	blue (0)	-0.512013	0.0250195
laurylcarnitine (C12)	Lipid	Fatty Acid Metabolism(Acyl Carnitine)	pink (0)	-0.5106	0.0254914
N-methylhydroxyproline**	Amino Acid	Urea cycle; Arginine and Proline Metabolism	tan (0)	-0.510561	0.0255043
homovanillate (HVA)	Amino Acid	Tyrosine Metabolism	grey (0)	-0.498858	0.0296885
4-hydroxyphenylacetate	Amino Acid	Phenylalanine Metabolism	lightcyan (0)	-0.496584	0.0305601
imidazole propionate	Amino Acid	Histidine Metabolism	brown (0)	-0.495866	0.0308395
3-methoxytyrosine	Amino Acid	Tyrosine Metabolism	pink (0)	-0.494927	0.0312079
carotene diol (2)	Cofactors and Vitamins	Vitamin A Metabolism	brown (0)	-0.485405	0.0351395
glycoursodeoxycholate	Lipid	Secondary Bile Acid Metabolism	green (0)	-0.484522	0.0355229
6-oxopiperidine-2-carboxylate	Amino Acid	Lysine Metabolism	red (0)	-0.484326	0.0356083
pseudouridine	Nucleotide	Pyrimidine Metabolism, Uracil containing	blue (0)	-0.484116	0.0357
N1-methyladenosine	Nucleotide	Purine Metabolism, Adenine containing	blue (0)	-0.483785	0.0358451
trigonelline (N'-methylnicotinate)	Cofactors and Vitamins	Nicotinate and Nicotinamide Metabolism	blue (0)	-0.482299	0.0365017
dopamine 3-O-sulfate	Amino Acid	Tyrosine Metabolism	blue (0)	-0.477733	0.0385782
3-hydroxyindolin-2-one sulfate	Xenobiotics	Food Component/Plant	green (0)	-0.475149	0.0397927
vanillactate	Amino Acid	Tyrosine Metabolism	blue (0)	-0.473328	0.0406661
myristoylcarnitine (C14)	Lipid	Fatty Acid Metabolism(Acyl Carnitine)	pink (0)	-0.470469	0.0420675
hexanoylglycine	Lipid	Fatty Acid Metabolism(Acyl Glycine)	lightyellow (0)	-0.469357	0.0426222
3-hydroxybutyrylcarnitine (1)	Lipid	Fatty Acid Metabolism(Acyl Carnitine)	salmon (0)	-0.467875	0.0433704
indole-3-carboxylate	Amino Acid	Tryptophan Metabolism	red (0)	-0.463173	0.045811
hydroxyasparagine**	Amino Acid	Alanine and Aspartate Metabolism	blue (0)	-0.460466	0.0472626
N6,N6,N6-trimethyllysine	Amino Acid	Lysine Metabolism	royalblue (0)	-0.460452	0.0472705
1-oleoyl-2-docosahexaenoyl-GPC (18:1/22:6)*	Lipid	Phosphatidylcholine (PC)	turquoise (0)	-0.459085	0.0480166

## Sheet: Table S5
correlation of day 0 metabolites with GDF-15 on day 0					Correlation of day 0 metabolites with hand grip strength on day 7
metabolite	general classification	pathway ot type	r with GDF-15 day 0	p value	metabolite	general classification	pathway ot type	r value with hand grip day 7	p value
3-hydroxysebacate	Lipid	Fatty Acid, Monohydroxy	0.770121	0.000298668	adipate (C6-DC)	Lipid	Fatty Acid, Dicarboxylate	-0.790932	9.3e-05
octadecenedioylcarnitine (C18:1-DC)*	Lipid	Fatty Acid Metabolism(Acyl Carnitine)	0.739714	0.000688368	adipoylcarnitine (C6-DC)	Lipid	Fatty Acid Metabolism(Acyl Carnitine)	-0.790724	9.37e-05
octadecenedioate (C18:1-DC)*	Lipid	Fatty Acid, Dicarboxylate	0.735187	0.000772122	suberoylcarnitine (C8-DC)	Lipid	Fatty Acid Metabolism(Acyl Carnitine)	-0.780756	0.000131358
N-acetylglutamate	Amino Acid	Glutamate Metabolism	0.734094	0.000793563	4-methylhexanoylglutamine	Lipid	Fatty Acid Metabolism (Acyl Glutamine)	-0.719709	0.000758825
3-hydroxy-3-methylglutarate	Lipid	Mevalonate Metabolism	0.716913	0.00120084	3-methylglutarate/2-methylglutarate	Lipid	Fatty Acid, Dicarboxylate	-0.711905	0.000919707
3-hydroxybutyrate (BHBA)	Lipid	Ketone Bodies	0.714461	0.00127096	myristoleoylcarnitine (C14:1)*	Lipid	Fatty Acid Metabolism(Acyl Carnitine)	-0.694166	0.0013932
3-methylglutarate/2-methylglutarate	Lipid	Fatty Acid, Dicarboxylate	0.714438	0.00127162	3-hydroxyadipate*	Lipid	Fatty Acid, Dicarboxylate	-0.687392	0.00162061
aconitate [cis or trans]	Energy	TCA Cycle	0.708451	0.0014572	3-hydroxyhexanoate	Lipid	Fatty Acid, Monohydroxy	-0.68653	0.00165164
suberoylcarnitine (C8-DC)	Lipid	Fatty Acid Metabolism(Acyl Carnitine)	0.706694	0.00151569	eicosenoylcarnitine (C20:1)*	Lipid	Fatty Acid Metabolism(Acyl Carnitine)	-0.678924	0.00194726
3-hydroxybutyrylcarnitine (2)	Lipid	Fatty Acid Metabolism(Acyl Carnitine)	0.701151	0.00171301	3-hydroxybutyrate (BHBA)	Lipid	Ketone Bodies	-0.670413	0.00232858
octadecadienedioate (C18:2-DC)*	Lipid	Fatty Acid, Dicarboxylate	0.697504	0.00185402	3-hydroxybutyrylcarnitine (2)	Lipid	Fatty Acid Metabolism(Acyl Carnitine)	-0.668963	0.0023993
isocitric lactone	Energy	TCA Cycle	0.696746	0.00188447	dodecenedioate (C12:1-DC)*	Lipid	Fatty Acid, Dicarboxylate	-0.662256	0.00274981
hexadecanedioate (C16-DC)	Lipid	Fatty Acid, Dicarboxylate	0.695094	0.00195228	aconitate [cis or trans]	Energy	TCA Cycle	-0.655786	0.00312682
dodecenedioate (C12:1-DC)*	Lipid	Fatty Acid, Dicarboxylate	0.690349	0.00215828	3-methyladipate	Lipid	Fatty Acid, Dicarboxylate	-0.639094	0.00429891
3-hydroxybutyrylcarnitine (1)	Lipid	Fatty Acid Metabolism(Acyl Carnitine)	0.670647	0.00321295	isocitric lactone	Energy	TCA Cycle	-0.636653	0.00449691
adipate (C6-DC)	Lipid	Fatty Acid, Dicarboxylate	0.652522	0.00452179	3-hydroxysebacate	Lipid	Fatty Acid, Monohydroxy	-0.628257	0.00523579
dodecanedioate (C12-DC)	Lipid	Fatty Acid, Dicarboxylate	0.643944	0.00527625	Fibrinopeptide A*	Peptide	Fibrinogen Cleavage Peptide	-0.623845	0.00566192
1-methyl-4-imidazoleacetate	Amino Acid	Histidine Metabolism	0.636701	0.00598964	laurylcarnitine (C12)	Lipid	Fatty Acid Metabolism(Acyl Carnitine)	-0.604519	0.00787329
sebacate (C10-DC)	Lipid	Fatty Acid, Dicarboxylate	0.636044	0.00605796	heptenedioate (C7:1-DC)*	Lipid	Fatty Acid, Dicarboxylate	-0.603909	0.00795301
tetradecanedioate (C14-DC)	Lipid	Fatty Acid, Dicarboxylate	0.635848	0.00607852	N-formylmethionine	Amino Acid	Methionine, Cysteine, SAM and Taurine Metabolism	-0.602485	0.00814165
hexadecenedioate (C16:1-DC)*	Lipid	Fatty Acid, Dicarboxylate	0.629802	0.00673933	palmitoleoylcarnitine (C16:1)*	Lipid	Fatty Acid Metabolism(Acyl Carnitine)	-0.595184	0.00916639
acetylcarnitine (C2)	Lipid	Fatty Acid Metabolism(Acyl Carnitine)	0.626429	0.00713235	1-palmitoyl-2-docosahexaenoyl-GPC (16:0/22:6)	Lipid	Phosphatidylcholine (PC)	-0.594266	0.00930221
3-hydroxyoctanoate	Lipid	Fatty Acid, Monohydroxy	0.620425	0.0078773	mannose	Carbohydrate	Fructose, Mannose and Galactose Metabolism	-0.591574	0.00971007
eicosenoylcarnitine (C20:1)*	Lipid	Fatty Acid Metabolism(Acyl Carnitine)	0.613681	0.00878686	4-allylphenol sulfate	Xenobiotics	Food Component/Plant	-0.591308	0.00975103
glutamate, gamma-methyl ester	Amino Acid	Glutamate Metabolism	-0.607896	0.00963235
lysine	Amino Acid	Lysine Metabolism	-0.685149	0.00240412	tryptophan	Amino Acid	Tryptophan Metabolism	0.599952	0.00848612
1-(1-enyl-palmitoyl)-2-linoleoyl-GPE (P-16:0/18:2)*	Lipid	Plasmalogen	-0.685878	0.00236833	1-(1-enyl-palmitoyl)-2-oleoyl-GPE (P-16:0/18:1)*	Lipid	Plasmalogen	0.609468	0.00724994
4-hydroxy-2-oxoglutaric acid	Lipid	Fatty Acid, Dicarboxylate	-0.750018	0.00052548	4-hydroxy-2-oxoglutaric acid	Lipid	Fatty Acid, Dicarboxylate	0.651592	0.00339312
gamma-glutamyl-alpha-lysine	Peptide	Gamma-glutamyl Amino Acid	-0.792501	0.000148634	lysine	Amino Acid	Lysine Metabolism	0.663481	0.00268282
					arginine	Amino Acid	Urea cycle; Arginine and Proline Metabolism	0.666323	0.00253259

## Sheet: Table S6
Red module day 1
metabolite	general classification	pathway ot type	Module	module membership
1-(1-enyl-palmitoyl)-GPE (P-16:0)*	Lipid	Lysoplasmalogen	red (1)	0.92189
2-palmitoyl-GPC (16:0)*	Lipid	Lysophospholipid	red (1)	0.909045
1-stearoyl-GPC (18:0)	Lipid	Lysophospholipid	red (1)	0.907785
1-palmitoyl-GPC (16:0)	Lipid	Lysophospholipid	red (1)	0.898964
1-(1-enyl-palmitoyl)-GPC (P-16:0)*	Lipid	Lysoplasmalogen	red (1)	0.892466
1-(1-enyl-oleoyl)-GPE (P-18:1)*	Lipid	Lysoplasmalogen	red (1)	0.877399
1-linolenoyl-GPC (18:3)*	Lipid	Lysophospholipid	red (1)	0.87673
1-(1-enyl-stearoyl)-GPE (P-18:0)*	Lipid	Lysoplasmalogen	red (1)	0.864147
1-arachidonoyl-GPE (20:4n6)*	Lipid	Lysophospholipid	red (1)	0.855018
1-palmitoleoyl-GPC (16:1)*	Lipid	Lysophospholipid	red (1)	0.846058
1-linoleoyl-GPC (18:2)	Lipid	Lysophospholipid	red (1)	0.832751
1-oleoyl-GPC (18:1)	Lipid	Lysophospholipid	red (1)	0.830203
1-arachidonoyl-GPC (20:4n6)*	Lipid	Lysophospholipid	red (1)	0.829463
1-stearoyl-GPI (18:0)	Lipid	Lysophospholipid	red (1)	0.817292
1-stearoyl-GPE (18:0)	Lipid	Lysophospholipid	red (1)	0.810656
1-palmitoyl-GPE (16:0)	Lipid	Lysophospholipid	red (1)	0.80918
1-oleoyl-GPE (18:1)	Lipid	Lysophospholipid	red (1)	0.804194
glycosyl-N-palmitoyl-sphingosine (d18:1/16:0)	Lipid	Hexosylceramides (HCER)	red (1)	0.786689
1-linoleoyl-GPE (18:2)*	Lipid	Lysophospholipid	red (1)	0.770081
2-stearoyl-GPE (18:0)*	Lipid	Lysophospholipid	red (1)	0.768713
alpha-tocopherol	Cofactors and Vitamins	Tocopherol Metabolism	red (1)	0.711035
1-palmitoyl-GPI (16:0)	Lipid	Lysophospholipid	red (1)	0.671377
1-linoleoyl-2-arachidonoyl-GPC (18:2/20:4n6)*	Lipid	Phosphatidylcholine (PC)	red (1)	0.653157
1,2-dilinoleoyl-GPC (18:2/18:2)	Lipid	Phosphatidylcholine (PC)	red (1)	0.582963
1-oleoyl-GPI (18:1)*	Lipid	Lysophospholipid	red (1)	0.568616
1,5-anhydroglucitol (1,5-AG)	Carbohydrate	Glycolysis, Gluconeogenesis, and Pyruvate Metabolism	red (1)	0.494125
tryptophan	Amino Acid	Tryptophan Metabolism	red (1)	0.485371
glycolithocholate sulfate*	Lipid	Secondary Bile Acid Metabolism	red (1)	0.453183
6-bromotryptophan	Amino Acid	Tryptophan Metabolism	red (1)	0.430085
imidazole lactate	Amino Acid	Histidine Metabolism	red (1)	-0.450603
choline	Lipid	Phospholipid Metabolism	red (1)	-0.450853
4-hydroxyhippurate	Xenobiotics	Benzoate Metabolism	red (1)	-0.51071
S-1-pyrroline-5-carboxylate	Amino Acid	Glutamate Metabolism	red (1)	-0.531358
dihydroferulic acid	Xenobiotics	Food Component/Plant	red (1)	-0.656847
N,N,N-trimethyl-5-aminovalerate	Amino Acid	Lysine Metabolism	red (1)	-0.685324
N-methylhydroxyproline**	Amino Acid	Urea cycle; Arginine and Proline Metabolism	red (1)	-0.71196
pimeloylcarnitine/3-methyladipoylcarnitine (C7-DC)	Lipid	Fatty Acid Metabolism(Acyl Carnitine)	red (1)	-0.728375
N-acetylmethionine	Amino Acid	Methionine, Cysteine, SAM and Taurine Metabolism	red (1)	-0.831013
Turquoise module day 1
metabolite	general classification	pathway ot type	Module	module membership
N-acetylalanine	Amino Acid	Alanine and Aspartate Metabolism	turquoise (1)	0.973029
N-acetylneuraminate	Carbohydrate	Aminosugar Metabolism	turquoise (1)	0.962347
pseudouridine	Nucleotide	Pyrimidine Metabolism, Uracil containing	turquoise (1)	0.957975
N-formylmethionine	Amino Acid	Methionine, Cysteine, SAM and Taurine Metabolism	turquoise (1)	0.94676
N6-succinyladenosine	Nucleotide	Purine Metabolism, Adenine containing	turquoise (1)	0.931787
N-acetylvaline	Amino Acid	Leucine, Isoleucine and Valine Metabolism	turquoise (1)	0.921892
ribonate	Carbohydrate	Pentose Metabolism	turquoise (1)	0.912181
erythritol	Xenobiotics	Food Component/Plant	turquoise (1)	0.908098
S-adenosylhomocysteine (SAH)	Amino Acid	Methionine, Cysteine, SAM and Taurine Metabolism	turquoise (1)	0.904714
creatinine	Amino Acid	Creatine Metabolism	turquoise (1)	0.902215
erythronate*	Carbohydrate	Aminosugar Metabolism	turquoise (1)	0.902094
N1-methylinosine	Nucleotide	Purine Metabolism, (Hypo)Xanthine/Inosine containing	turquoise (1)	0.90025
N6-carbamoylthreonyladenosine	Nucleotide	Purine Metabolism, Adenine containing	turquoise (1)	0.8999
4-acetamidobutanoate	Amino Acid	Polyamine Metabolism	turquoise (1)	0.897292
1-methyl-4-imidazoleacetate	Amino Acid	Histidine Metabolism	turquoise (1)	0.893166
5-(galactosylhydroxy)-L-lysine	Amino Acid	Lysine Metabolism	turquoise (1)	0.891784
vanillactate	Amino Acid	Tyrosine Metabolism	turquoise (1)	0.889115
N-acetylserine	Amino Acid	Glycine, Serine and Threonine Metabolism	turquoise (1)	0.888072
O-sulfo-L-tyrosine	Xenobiotics	Chemical	turquoise (1)	0.885753
1-ribosyl-imidazoleacetate*	Amino Acid	Histidine Metabolism	turquoise (1)	0.885482
N2,N2-dimethylguanosine	Nucleotide	Purine Metabolism, Guanine containing	turquoise (1)	0.884767
C-glycosyltryptophan	Amino Acid	Tryptophan Metabolism	turquoise (1)	0.877188
hydantoin-5-propionate	Amino Acid	Histidine Metabolism	turquoise (1)	0.876227
arabitol/xylitol	Carbohydrate	Pentose Metabolism	turquoise (1)	0.872684
aconitate [cis or trans]	Energy	TCA Cycle	turquoise (1)	0.871426
N-acetyltaurine	Amino Acid	Methionine, Cysteine, SAM and Taurine Metabolism	turquoise (1)	0.870419
arabonate/xylonate	Carbohydrate	Pentose Metabolism	turquoise (1)	0.868847
3-methyladipate	Lipid	Fatty Acid, Dicarboxylate	turquoise (1)	0.86788
N-acetylglutamate	Amino Acid	Glutamate Metabolism	turquoise (1)	0.866597
suberoylcarnitine (C8-DC)	Lipid	Fatty Acid Metabolism(Acyl Carnitine)	turquoise (1)	0.859891
N1,N12-diacetylspermine	Amino Acid	Polyamine Metabolism	turquoise (1)	0.859079
N1-Methyl-2-pyridone-5-carboxamide	Cofactors and Vitamins	Nicotinate and Nicotinamide Metabolism	turquoise (1)	0.857358
isocitric lactone	Energy	TCA Cycle	turquoise (1)	0.853997
3-hydroxyadipate*	Lipid	Fatty Acid, Dicarboxylate	turquoise (1)	0.853568
pro-hydroxy-pro	Amino Acid	Urea cycle; Arginine and Proline Metabolism	turquoise (1)	0.85352
N1-Methyl-4-pyridone-3-carboxamide	Cofactors and Vitamins	Nicotinate and Nicotinamide Metabolism	turquoise (1)	0.851401
N-acetylthreonine	Amino Acid	Glycine, Serine and Threonine Metabolism	turquoise (1)	0.850865
dimethylarginine (SDMA + ADMA)	Amino Acid	Urea cycle; Arginine and Proline Metabolism	turquoise (1)	0.847053
hydroxyasparagine**	Amino Acid	Alanine and Aspartate Metabolism	turquoise (1)	0.844838
N1-methyladenosine	Nucleotide	Purine Metabolism, Adenine containing	turquoise (1)	0.837422
N4-acetylcytidine	Nucleotide	Pyrimidine Metabolism, Cytidine containing	turquoise (1)	0.837381
adipoylcarnitine (C6-DC)	Lipid	Fatty Acid Metabolism(Acyl Carnitine)	turquoise (1)	0.835753
2,3-dihydroxy-2-methylbutyrate	Amino Acid	Leucine, Isoleucine and Valine Metabolism	turquoise (1)	0.830489
N-acetyl-isoputreanine*	Amino Acid	Polyamine Metabolism	turquoise (1)	0.824871
4-acetamidobenzoate	Xenobiotics	Chemical	turquoise (1)	0.824597
5,6-dihydrouridine	Nucleotide	Pyrimidine Metabolism, Uracil containing	turquoise (1)	0.824588
acisoga	Amino Acid	Polyamine Metabolism	turquoise (1)	0.819972
1-methylurate	Xenobiotics	Xanthine Metabolism	turquoise (1)	0.818039
1-methylhistidine	Amino Acid	Histidine Metabolism	turquoise (1)	0.815763
glutarylcarnitine (C5-DC)	Amino Acid	Lysine Metabolism	turquoise (1)	0.814
glucuronate	Carbohydrate	Aminosugar Metabolism	turquoise (1)	0.813633
3-hydroxy-3-methylglutarate	Lipid	Mevalonate Metabolism	turquoise (1)	0.810855
N-acetylaspartate (NAA)	Amino Acid	Alanine and Aspartate Metabolism	turquoise (1)	0.807765
glucuronide of C8H16O2 (1)*	Partially Characterized Molecules	Partially Characterized Molecules	turquoise (1)	0.806904
heptenedioate (C7:1-DC)*	Lipid	Fatty Acid, Dicarboxylate	turquoise (1)	0.805895
3-methylglutarate/2-methylglutarate	Lipid	Fatty Acid, Dicarboxylate	turquoise (1)	0.804546
quinolinate	Cofactors and Vitamins	Nicotinate and Nicotinamide Metabolism	turquoise (1)	0.801738
trans-4-hydroxyproline	Amino Acid	Urea cycle; Arginine and Proline Metabolism	turquoise (1)	0.79786
urea	Amino Acid	Urea cycle; Arginine and Proline Metabolism	turquoise (1)	0.796787
(N(1) + N(8))-acetylspermidine	Amino Acid	Polyamine Metabolism	turquoise (1)	0.786623
kynurenate	Amino Acid	Tryptophan Metabolism	turquoise (1)	0.778926
formiminoglutamate	Amino Acid	Histidine Metabolism	turquoise (1)	0.776287
homocitrulline	Amino Acid	Urea cycle; Arginine and Proline Metabolism	turquoise (1)	0.770218
glutarate (C5-DC)	Lipid	Fatty Acid, Dicarboxylate	turquoise (1)	0.769414
2-hydroxyphenylacetate	Amino Acid	Tyrosine Metabolism	turquoise (1)	0.765224
hippurate	Xenobiotics	Benzoate Metabolism	turquoise (1)	0.755795
nonenedioate (C9:1-DC)*	Lipid	Fatty Acid, Dicarboxylate	turquoise (1)	0.753591
guaiacol sulfate	Xenobiotics	Benzoate Metabolism	turquoise (1)	0.752425
trimethylamine N-oxide	Lipid	Phospholipid Metabolism	turquoise (1)	0.751871
adipate (C6-DC)	Lipid	Fatty Acid, Dicarboxylate	turquoise (1)	0.748441
vanillylmandelate (VMA)	Amino Acid	Tyrosine Metabolism	turquoise (1)	0.746989
3-methylglutaconate	Amino Acid	Leucine, Isoleucine and Valine Metabolism	turquoise (1)	0.7458
gamma-glutamylglycine	Peptide	Gamma-glutamyl Amino Acid	turquoise (1)	0.73309
gamma-CEHC glucuronide*	Cofactors and Vitamins	Tocopherol Metabolism	turquoise (1)	0.732201
N-acetyl-beta-alanine	Nucleotide	Pyrimidine Metabolism, Uracil containing	turquoise (1)	0.727989
N6-acetyllysine	Amino Acid	Lysine Metabolism	turquoise (1)	0.727423
4-hydroxyphenylacetylglutamine	Peptide	Acetylated Peptides	turquoise (1)	0.724849
4-methoxyphenol sulfate	Amino Acid	Tyrosine Metabolism	turquoise (1)	0.716321
methyl indole-3-acetate	Xenobiotics	Food Component/Plant	turquoise (1)	0.71175
citraconate/glutaconate	Energy	TCA Cycle	turquoise (1)	0.707619
2-methylcitrate/homocitrate	Energy	TCA Cycle	turquoise (1)	0.705815
phenylacetylglutamine	Peptide	Acetylated Peptides	turquoise (1)	0.704936
N-acetylhistidine	Amino Acid	Histidine Metabolism	turquoise (1)	0.704607
acesulfame	Xenobiotics	Food Component/Plant	turquoise (1)	0.69786
cytidine	Nucleotide	Pyrimidine Metabolism, Cytidine containing	turquoise (1)	0.695415
carboxyethyl-GABA	Amino Acid	Glutamate Metabolism	turquoise (1)	0.694565
isoleucylglycine	Peptide	Dipeptide	turquoise (1)	0.69319
indole-3-carboxylate	Amino Acid	Tryptophan Metabolism	turquoise (1)	0.69137
gluconate	Xenobiotics	Food Component/Plant	turquoise (1)	0.681317
N-acetylputrescine	Amino Acid	Polyamine Metabolism	turquoise (1)	0.67763
malonylcarnitine	Lipid	Fatty Acid Synthesis	turquoise (1)	0.662914
alpha-ketoglutarate	Energy	TCA Cycle	turquoise (1)	0.660804
isobutyrylcarnitine (C4)	Amino Acid	Leucine, Isoleucine and Valine Metabolism	turquoise (1)	0.653974
indoleacetylglutamine	Amino Acid	Tryptophan Metabolism	turquoise (1)	0.652217
2-aminophenol sulfate	Xenobiotics	Chemical	turquoise (1)	0.648496
5-hydroxyindoleacetate	Amino Acid	Tryptophan Metabolism	turquoise (1)	0.643151
cinnamoylglycine	Xenobiotics	Food Component/Plant	turquoise (1)	0.640386
glycine	Amino Acid	Glycine, Serine and Threonine Metabolism	turquoise (1)	0.635996
methylmalonate (MMA)	Lipid	Fatty Acid Metabolism (also BCAA Metabolism)	turquoise (1)	0.631578
7-methylurate	Xenobiotics	Xanthine Metabolism	turquoise (1)	0.62871
lanthionine	Amino Acid	Methionine, Cysteine, SAM and Taurine Metabolism	turquoise (1)	0.626926
maleate	Lipid	Fatty Acid, Dicarboxylate	turquoise (1)	0.624713
allo-threonine	Amino Acid	Glycine, Serine and Threonine Metabolism	turquoise (1)	0.621125
xanthurenate	Amino Acid	Tryptophan Metabolism	turquoise (1)	0.601545
homostachydrine*	Xenobiotics	Food Component/Plant	turquoise (1)	0.600798
9,10-DiHOME	Lipid	Fatty Acid, Dihydroxy	turquoise (1)	0.599371
carboxyibuprofen	Xenobiotics	Drug - Analgesics, Anesthetics	turquoise (1)	0.596837
suberate (C8-DC)	Lipid	Fatty Acid, Dicarboxylate	turquoise (1)	0.595613
kynurenine	Amino Acid	Tryptophan Metabolism	turquoise (1)	0.585567
4-hydroxyphenylacetate	Amino Acid	Phenylalanine Metabolism	turquoise (1)	0.576397
pyridoxate	Cofactors and Vitamins	Vitamin B6 Metabolism	turquoise (1)	0.573801
trigonelline (N'-methylnicotinate)	Cofactors and Vitamins	Nicotinate and Nicotinamide Metabolism	turquoise (1)	0.566286
5,6-dihydrouracil	Nucleotide	Pyrimidine Metabolism, Uracil containing	turquoise (1)	0.555318
xanthosine	Nucleotide	Purine Metabolism, (Hypo)Xanthine/Inosine containing	turquoise (1)	0.554066
picolinate	Amino Acid	Tryptophan Metabolism	turquoise (1)	0.54645
allantoin	Nucleotide	Purine Metabolism, (Hypo)Xanthine/Inosine containing	turquoise (1)	0.538272
3-hydroxybutyroylglycine**	Lipid	Fatty Acid Metabolism(Acyl Glycine)	turquoise (1)	0.533497
catechol sulfate	Xenobiotics	Benzoate Metabolism	turquoise (1)	0.533027
5-hydroxyindole sulfate	Amino Acid	Tryptophan Metabolism	turquoise (1)	0.531553
morphine-3-glucuronide	Xenobiotics	Drug - Analgesics, Anesthetics	turquoise (1)	0.53112
3-methyl catechol sulfate (1)	Xenobiotics	Benzoate Metabolism	turquoise (1)	0.528474
phenol sulfate	Amino Acid	Tyrosine Metabolism	turquoise (1)	0.524139
methyl-4-hydroxybenzoate sulfate	Xenobiotics	Benzoate Metabolism	turquoise (1)	0.520542
3-indoxyl sulfate	Amino Acid	Tryptophan Metabolism	turquoise (1)	0.507065
N-acetylglucosamine/N-acetylgalactosamine	Carbohydrate	Aminosugar Metabolism	turquoise (1)	0.49542
N-acetylisoleucine	Amino Acid	Leucine, Isoleucine and Valine Metabolism	turquoise (1)	0.489082
hydroquinone sulfate	Xenobiotics	Drug - Topical Agents	turquoise (1)	0.487127
glycerol	Lipid	Glycerolipid Metabolism	turquoise (1)	0.473706
N2,N5-diacetylornithine	Amino Acid	Urea cycle; Arginine and Proline Metabolism	turquoise (1)	0.467336
glycine conjugate of C10H14O2 (1)*	Partially Characterized Molecules	Partially Characterized Molecules	turquoise (1)	0.466733
6-hydroxyindole sulfate	Xenobiotics	Chemical	turquoise (1)	0.46162
tartarate	Xenobiotics	Food Component/Plant	turquoise (1)	0.459949
1-methylnicotinamide	Cofactors and Vitamins	Nicotinate and Nicotinamide Metabolism	turquoise (1)	0.447434
p-cresol sulfate	Xenobiotics	Benzoate Metabolism	turquoise (1)	0.433689
saccharin	Xenobiotics	Food Component/Plant	turquoise (1)	0.428459
indoleacetate	Amino Acid	Tryptophan Metabolism	turquoise (1)	0.423715
ibuprofen	Xenobiotics	Drug - Analgesics, Anesthetics	turquoise (1)	0.410868
isobutyrylglycine	Amino Acid	Leucine, Isoleucine and Valine Metabolism	turquoise (1)	0.40358
indolepropionate	Amino Acid	Tryptophan Metabolism	turquoise (1)	0.387257
phenylacetylglutamate	Peptide	Acetylated Peptides	turquoise (1)	0.373502
ribulonate/xylulonate*	Carbohydrate	Pentose Metabolism	turquoise (1)	0.361645
3-methylcytidine	Nucleotide	Pyrimidine Metabolism, Cytidine containing	turquoise (1)	0.359531
5-hydroxyhexanoate	Lipid	Fatty Acid, Monohydroxy	turquoise (1)	0.352298
gentisate	Amino Acid	Tyrosine Metabolism	turquoise (1)	0.350753
11-ketoetiocholanolone glucuronide	Lipid	Androgenic Steroids	turquoise (1)	0.348291
maltose	Carbohydrate	Glycogen Metabolism	turquoise (1)	0.342821
malonate	Lipid	Fatty Acid Synthesis	turquoise (1)	0.340809
p-cresol glucuronide*	Amino Acid	Tyrosine Metabolism	turquoise (1)	0.338329
riboflavin (Vitamin B2)	Cofactors and Vitamins	Riboflavin Metabolism	turquoise (1)	0.336707
2-oxoarginine*	Amino Acid	Urea cycle; Arginine and Proline Metabolism	turquoise (1)	0.327322
1-oleoyl-2-docosahexaenoyl-GPE (18:1/22:6)*	Lipid	Phosphatidylethanolamine (PE)	turquoise (1)	0.327281
gulonate*	Cofactors and Vitamins	Ascorbate and Aldarate Metabolism	turquoise (1)	0.306444
N6-carboxymethyllysine	Carbohydrate	Advanced Glycation End-product	turquoise (1)	0.268891
etiocholanolone glucuronide	Lipid	Androgenic Steroids	turquoise (1)	0.225536
thioproline	Xenobiotics	Chemical	turquoise (1)	-0.301575
5alpha-androstan-3alpha,17beta-diol monosulfate (2)	Lipid	Androgenic Steroids	turquoise (1)	-0.307164
iminodiacetate (IDA)	Xenobiotics	Chemical	turquoise (1)	-0.333894
4-cholesten-3-one	Lipid	Sterol	turquoise (1)	-0.334834
2'-deoxyuridine	Nucleotide	Pyrimidine Metabolism, Uracil containing	turquoise (1)	-0.341818
aspartate	Amino Acid	Alanine and Aspartate Metabolism	turquoise (1)	-0.344325
pyrraline	Xenobiotics	Food Component/Plant	turquoise (1)	-0.355122
caproate (6:0)	Lipid	Medium Chain Fatty Acid	turquoise (1)	-0.359725
taurolithocholate 3-sulfate	Lipid	Secondary Bile Acid Metabolism	turquoise (1)	-0.367484
linoleoyl-arachidonoyl-glycerol (18:2/20:4) [1]*	Lipid	Diacylglycerol	turquoise (1)	-0.421459
1-palmitoyl-GPA (16:0)	Lipid	Lysophospholipid	turquoise (1)	-0.441575
4-methyl-2-oxopentanoate	Amino Acid	Leucine, Isoleucine and Valine Metabolism	turquoise (1)	-0.472345
sucrose	Carbohydrate	Disaccharides and Oligosaccharides	turquoise (1)	-0.472746
1-palmitoyl-GPG (16:0)*	Lipid	Lysophospholipid	turquoise (1)	-0.495506
1-linoleoyl-GPA (18:2)*	Lipid	Lysophospholipid	turquoise (1)	-0.511956
3-methyl-2-oxovalerate	Amino Acid	Leucine, Isoleucine and Valine Metabolism	turquoise (1)	-0.520931
fructose	Carbohydrate	Fructose, Mannose and Galactose Metabolism	turquoise (1)	-0.528575
palmitoleoyl-arachidonoyl-glycerol (16:1/20:4) [2]*	Lipid	Diacylglycerol	turquoise (1)	-0.588188
ferulic acid 4-sulfate	Xenobiotics	Food Component/Plant	turquoise (1)	-0.628186
uridine	Nucleotide	Pyrimidine Metabolism, Uracil containing	turquoise (1)	-0.660372
docosahexaenoylcholine	Lipid	Fatty Acid Metabolism (Acyl Choline)	turquoise (1)	-0.661553
glycerophosphorylcholine (GPC)	Lipid	Phospholipid Metabolism	turquoise (1)	-0.787439

## Sheet: Table S7
Turquoise module day 3
metabolite	general classification	pathway ot type	Module	module membership
5,6-dihydrouridine	Nucleotide	Pyrimidine Metabolism, Uracil containing	turquoise (3)	0.972818
N-acetylserine	Amino Acid	Glycine, Serine and Threonine Metabolism	turquoise (3)	0.972143
erythronate*	Carbohydrate	Aminosugar Metabolism	turquoise (3)	0.970108
pseudouridine	Nucleotide	Pyrimidine Metabolism, Uracil containing	turquoise (3)	0.9697
N4-acetylcytidine	Nucleotide	Pyrimidine Metabolism, Cytidine containing	turquoise (3)	0.959446
N6-carbamoylthreonyladenosine	Nucleotide	Purine Metabolism, Adenine containing	turquoise (3)	0.955281
N-acetylneuraminate	Carbohydrate	Aminosugar Metabolism	turquoise (3)	0.951839
N-acetylalanine	Amino Acid	Alanine and Aspartate Metabolism	turquoise (3)	0.949296
gluconate	Xenobiotics	Food Component/Plant	turquoise (3)	0.945073
hydroxyasparagine**	Amino Acid	Alanine and Aspartate Metabolism	turquoise (3)	0.945046
N2,N2-dimethylguanosine	Nucleotide	Purine Metabolism, Guanine containing	turquoise (3)	0.944876
N-acetylthreonine	Amino Acid	Glycine, Serine and Threonine Metabolism	turquoise (3)	0.944825
orotidine	Nucleotide	Pyrimidine Metabolism, Orotate containing	turquoise (3)	0.941792
N-acetylvaline	Amino Acid	Leucine, Isoleucine and Valine Metabolism	turquoise (3)	0.93722
O-sulfo-L-tyrosine	Xenobiotics	Chemical	turquoise (3)	0.935858
S-adenosylhomocysteine (SAH)	Amino Acid	Methionine, Cysteine, SAM and Taurine Metabolism	turquoise (3)	0.933389
erythritol	Xenobiotics	Food Component/Plant	turquoise (3)	0.930416
1-methylhistidine	Amino Acid	Histidine Metabolism	turquoise (3)	0.928323
arabitol/xylitol	Carbohydrate	Pentose Metabolism	turquoise (3)	0.928141
homocitrulline	Amino Acid	Urea cycle; Arginine and Proline Metabolism	turquoise (3)	0.926502
vanillactate	Amino Acid	Tyrosine Metabolism	turquoise (3)	0.916876
N6-succinyladenosine	Nucleotide	Purine Metabolism, Adenine containing	turquoise (3)	0.916749
N-formylmethionine	Amino Acid	Methionine, Cysteine, SAM and Taurine Metabolism	turquoise (3)	0.914138
ribonate	Carbohydrate	Pentose Metabolism	turquoise (3)	0.914016
N6,N6,N6-trimethyllysine	Amino Acid	Lysine Metabolism	turquoise (3)	0.913169
quinolinate	Cofactors and Vitamins	Nicotinate and Nicotinamide Metabolism	turquoise (3)	0.912679
isocitric lactone	Energy	TCA Cycle	turquoise (3)	0.905742
arabonate/xylonate	Carbohydrate	Pentose Metabolism	turquoise (3)	0.903884
urea	Amino Acid	Urea cycle; Arginine and Proline Metabolism	turquoise (3)	0.903876
N1-methylinosine	Nucleotide	Purine Metabolism, (Hypo)Xanthine/Inosine containing	turquoise (3)	0.901396
glucuronate	Carbohydrate	Aminosugar Metabolism	turquoise (3)	0.900027
5-(galactosylhydroxy)-L-lysine	Amino Acid	Lysine Metabolism	turquoise (3)	0.899875
acisoga	Amino Acid	Polyamine Metabolism	turquoise (3)	0.89436
5-methylthioribose**	Amino Acid	Methionine, Cysteine, SAM and Taurine Metabolism	turquoise (3)	0.892949
4-hydroxyphenylacetylglutamine	Peptide	Acetylated Peptides	turquoise (3)	0.886974
C-glycosyltryptophan	Amino Acid	Tryptophan Metabolism	turquoise (3)	0.882969
1-ribosyl-imidazoleacetate*	Amino Acid	Histidine Metabolism	turquoise (3)	0.879849
dimethylarginine (SDMA + ADMA)	Amino Acid	Urea cycle; Arginine and Proline Metabolism	turquoise (3)	0.872149
isoleucylglycine	Peptide	Dipeptide	turquoise (3)	0.870567
glutarylcarnitine (C5-DC)	Amino Acid	Lysine Metabolism	turquoise (3)	0.86848
creatinine	Amino Acid	Creatine Metabolism	turquoise (3)	0.86276
N2,N5-diacetylornithine	Amino Acid	Urea cycle; Arginine and Proline Metabolism	turquoise (3)	0.860343
suberoylcarnitine (C8-DC)	Lipid	Fatty Acid Metabolism(Acyl Carnitine)	turquoise (3)	0.858206
alpha-ketoglutaramate*	Amino Acid	Glutamate Metabolism	turquoise (3)	0.857866
N-acetyltaurine	Amino Acid	Methionine, Cysteine, SAM and Taurine Metabolism	turquoise (3)	0.857568
1-methyl-4-imidazoleacetate	Amino Acid	Histidine Metabolism	turquoise (3)	0.855976
aconitate [cis or trans]	Energy	TCA Cycle	turquoise (3)	0.855392
kynurenate	Amino Acid	Tryptophan Metabolism	turquoise (3)	0.854867
N1-Methyl-4-pyridone-3-carboxamide	Cofactors and Vitamins	Nicotinate and Nicotinamide Metabolism	turquoise (3)	0.853446
N-acetylhistidine	Amino Acid	Histidine Metabolism	turquoise (3)	0.851665
2,3-dihydroxy-2-methylbutyrate	Amino Acid	Leucine, Isoleucine and Valine Metabolism	turquoise (3)	0.851383
N-acetylaspartate (NAA)	Amino Acid	Alanine and Aspartate Metabolism	turquoise (3)	0.847208
3-methylglutarylcarnitine (2)	Amino Acid	Leucine, Isoleucine and Valine Metabolism	turquoise (3)	0.845834
3-methylglutaconate	Amino Acid	Leucine, Isoleucine and Valine Metabolism	turquoise (3)	0.844148
N-acetyl-isoputreanine*	Amino Acid	Polyamine Metabolism	turquoise (3)	0.841515
4-acetamidobutanoate	Amino Acid	Polyamine Metabolism	turquoise (3)	0.841364
pro-hydroxy-pro	Amino Acid	Urea cycle; Arginine and Proline Metabolism	turquoise (3)	0.838123
N1-Methyl-2-pyridone-5-carboxamide	Cofactors and Vitamins	Nicotinate and Nicotinamide Metabolism	turquoise (3)	0.83625
hydantoin-5-propionate	Amino Acid	Histidine Metabolism	turquoise (3)	0.832736
N1-methyladenosine	Nucleotide	Purine Metabolism, Adenine containing	turquoise (3)	0.830364
succinylcarnitine (C4-DC)	Energy	TCA Cycle	turquoise (3)	0.821702
3-hydroxyadipate*	Lipid	Fatty Acid, Dicarboxylate	turquoise (3)	0.821675
argininate*	Amino Acid	Urea cycle; Arginine and Proline Metabolism	turquoise (3)	0.819386
heptenedioate (C7:1-DC)*	Lipid	Fatty Acid, Dicarboxylate	turquoise (3)	0.813263
mannitol/sorbitol	Carbohydrate	Fructose, Mannose and Galactose Metabolism	turquoise (3)	0.812669
4-acetaminophen sulfate	Xenobiotics	Drug - Analgesics, Anesthetics	turquoise (3)	0.809844
(N(1) + N(8))-acetylspermidine	Amino Acid	Polyamine Metabolism	turquoise (3)	0.809737
methionine sulfoxide	Amino Acid	Methionine, Cysteine, SAM and Taurine Metabolism	turquoise (3)	0.803915
5-methylthioadenosine (MTA)	Amino Acid	Polyamine Metabolism	turquoise (3)	0.801566
N-acetyl-1-methylhistidine*	Amino Acid	Histidine Metabolism	turquoise (3)	0.800477
N6-acetyllysine	Amino Acid	Lysine Metabolism	turquoise (3)	0.797394
3-(N-acetyl-L-cystein-S-yl) acetaminophen	Xenobiotics	Drug - Analgesics, Anesthetics	turquoise (3)	0.795919
gamma-CEHC glucuronide*	Cofactors and Vitamins	Tocopherol Metabolism	turquoise (3)	0.792828
2-oxoarginine*	Amino Acid	Urea cycle; Arginine and Proline Metabolism	turquoise (3)	0.790408
2-methylcitrate/homocitrate	Energy	TCA Cycle	turquoise (3)	0.790275
cytidine	Nucleotide	Pyrimidine Metabolism, Cytidine containing	turquoise (3)	0.789813
indolelactate	Amino Acid	Tryptophan Metabolism	turquoise (3)	0.787831
allo-threonine	Amino Acid	Glycine, Serine and Threonine Metabolism	turquoise (3)	0.786688
imidazole lactate	Amino Acid	Histidine Metabolism	turquoise (3)	0.783072
homovanillate (HVA)	Amino Acid	Tyrosine Metabolism	turquoise (3)	0.781795
N6-carboxymethyllysine	Carbohydrate	Advanced Glycation End-product	turquoise (3)	0.781212
			turquoise (3)	0.775708
4-methoxyphenol sulfate	Amino Acid	Tyrosine Metabolism	turquoise (3)	0.770334
beta-citrylglutamate	Amino Acid	Glutamate Metabolism	turquoise (3)	0.769709
N1,N12-diacetylspermine	Amino Acid	Polyamine Metabolism	turquoise (3)	0.765555
adipoylcarnitine (C6-DC)	Lipid	Fatty Acid Metabolism(Acyl Carnitine)	turquoise (3)	0.765024
nonenedioate (C9:1-DC)*	Lipid	Fatty Acid, Dicarboxylate	turquoise (3)	0.765002
2-hydroxyacetaminophen sulfate*	Xenobiotics	Drug - Analgesics, Anesthetics	turquoise (3)	0.763878
indoleacetylglutamine	Amino Acid	Tryptophan Metabolism	turquoise (3)	0.761992
N-acetylisoleucine	Amino Acid	Leucine, Isoleucine and Valine Metabolism	turquoise (3)	0.761657
N-acetylglutamate	Amino Acid	Glutamate Metabolism	turquoise (3)	0.750804
N-acetylcitrulline	Amino Acid	Urea cycle; Arginine and Proline Metabolism	turquoise (3)	0.745086
N-acetylglutamine	Amino Acid	Glutamate Metabolism	turquoise (3)	0.743952
3-hydroxybutyrylcarnitine (2)	Lipid	Fatty Acid Metabolism(Acyl Carnitine)	turquoise (3)	0.743686
maltose	Carbohydrate	Glycogen Metabolism	turquoise (3)	0.739938
2-hydroxyphenylacetate	Amino Acid	Tyrosine Metabolism	turquoise (3)	0.736977
N,N,N-trimethyl-5-aminovalerate	Amino Acid	Lysine Metabolism	turquoise (3)	0.736286
N-acetylputrescine	Amino Acid	Polyamine Metabolism	turquoise (3)	0.734472
urate	Nucleotide	Purine Metabolism, (Hypo)Xanthine/Inosine containing	turquoise (3)	0.733338
trans-4-hydroxyproline	Amino Acid	Urea cycle; Arginine and Proline Metabolism	turquoise (3)	0.728149
methylmalonate (MMA)	Lipid	Fatty Acid Metabolism (also BCAA Metabolism)	turquoise (3)	0.719586
orotate	Nucleotide	Pyrimidine Metabolism, Orotate containing	turquoise (3)	0.719163
4-acetamidobenzoate	Xenobiotics	Chemical	turquoise (3)	0.713206
			turquoise (3)	0.709344
imidazole propionate	Amino Acid	Histidine Metabolism	turquoise (3)	0.708744
lanthionine	Amino Acid	Methionine, Cysteine, SAM and Taurine Metabolism	turquoise (3)	0.707937
ribulonate/xylulonate*	Carbohydrate	Pentose Metabolism	turquoise (3)	0.705574
uracil	Nucleotide	Pyrimidine Metabolism, Uracil containing	turquoise (3)	0.702475
vanillylmandelate (VMA)	Amino Acid	Tyrosine Metabolism	turquoise (3)	0.700136
2-methoxyacetaminophen glucuronide*	Xenobiotics	Drug - Analgesics, Anesthetics	turquoise (3)	0.700018
3-hydroxy-3-methylglutarate	Lipid	Mevalonate Metabolism	turquoise (3)	0.697079
methyl indole-3-acetate	Xenobiotics	Food Component/Plant	turquoise (3)	0.693784
homostachydrine*	Xenobiotics	Food Component/Plant	turquoise (3)	0.690746
5-hydroxyindoleacetate	Amino Acid	Tryptophan Metabolism	turquoise (3)	0.689593
myo-inositol	Lipid	Inositol Metabolism	turquoise (3)	0.689041
pimeloylcarnitine/3-methyladipoylcarnitine (C7-DC)	Lipid	Fatty Acid Metabolism(Acyl Carnitine)	turquoise (3)	0.688495
3-(4-hydroxyphenyl)lactate	Amino Acid	Tyrosine Metabolism	turquoise (3)	0.688108
4-hydroxyphenylacetate	Amino Acid	Phenylalanine Metabolism	turquoise (3)	0.686841
kynurenine	Amino Acid	Tryptophan Metabolism	turquoise (3)	0.686237
morphine-3-glucuronide	Xenobiotics	Drug - Analgesics, Anesthetics	turquoise (3)	0.677221
1-methylurate	Xenobiotics	Xanthine Metabolism	turquoise (3)	0.672293
N-acetylleucine	Amino Acid	Leucine, Isoleucine and Valine Metabolism	turquoise (3)	0.671254
3-(cystein-S-yl)acetaminophen*	Xenobiotics	Drug - Analgesics, Anesthetics	turquoise (3)	0.665281
tiglylcarnitine (C5:1-DC)	Amino Acid	Leucine, Isoleucine and Valine Metabolism	turquoise (3)	0.662684
octadecenedioylcarnitine (C18:1-DC)*	Lipid	Fatty Acid Metabolism(Acyl Carnitine)	turquoise (3)	0.659865
phenylacetylglutamate	Peptide	Acetylated Peptides	turquoise (3)	0.659768
phenylacetylglutamine	Peptide	Acetylated Peptides	turquoise (3)	0.657482
suberate (C8-DC)	Lipid	Fatty Acid, Dicarboxylate	turquoise (3)	0.657023
1-carboxyethyltyrosine	Amino Acid	Tyrosine Metabolism	turquoise (3)	0.654767
acetylcarnitine (C2)	Lipid	Fatty Acid Metabolism(Acyl Carnitine)	turquoise (3)	0.648738
guanidinosuccinate	Amino Acid	Guanidino and Acetamido Metabolism	turquoise (3)	0.646504
glycine conjugate of C10H14O2 (1)*	Partially Characterized Molecules	Partially Characterized Molecules	turquoise (3)	0.644616
N-acetyl-beta-alanine	Nucleotide	Pyrimidine Metabolism, Uracil containing	turquoise (3)	0.643742
isobutyrylcarnitine (C4)	Amino Acid	Leucine, Isoleucine and Valine Metabolism	turquoise (3)	0.641519
carnitine	Lipid	Carnitine Metabolism	turquoise (3)	0.631065
methyl-4-hydroxybenzoate sulfate	Xenobiotics	Benzoate Metabolism	turquoise (3)	0.623197
formiminoglutamate	Amino Acid	Histidine Metabolism	turquoise (3)	0.622025
4-acetamidophenylglucuronide	Xenobiotics	Drug - Analgesics, Anesthetics	turquoise (3)	0.620615
3-methyladipate	Lipid	Fatty Acid, Dicarboxylate	turquoise (3)	0.612154
5-hydroxyhexanoate	Lipid	Fatty Acid, Monohydroxy	turquoise (3)	0.610187
2,3-dihydroxyisovalerate	Xenobiotics	Food Component/Plant	turquoise (3)	0.609331
N-methylalanine	Amino Acid	Alanine and Aspartate Metabolism	turquoise (3)	0.604962
N-acetyltyrosine	Amino Acid	Tyrosine Metabolism	turquoise (3)	0.604762
7-methylurate	Xenobiotics	Xanthine Metabolism	turquoise (3)	0.604385
4-aminophenol sulfate (2)	Xenobiotics	Drug - Analgesics, Anesthetics	turquoise (3)	0.6042
3-methylxanthine	Xenobiotics	Xanthine Metabolism	turquoise (3)	0.603514
7-methylguanine	Nucleotide	Purine Metabolism, Guanine containing	turquoise (3)	0.599554
5,6-dihydrouracil	Nucleotide	Pyrimidine Metabolism, Uracil containing	turquoise (3)	0.595828
2-methoxyacetaminophen sulfate*	Xenobiotics	Drug - Analgesics, Anesthetics	turquoise (3)	0.594597
hippurate	Xenobiotics	Benzoate Metabolism	turquoise (3)	0.592028
beta-hydroxyisovalerate	Amino Acid	Leucine, Isoleucine and Valine Metabolism	turquoise (3)	0.58923
3-hydroxybutyroylglycine**	Lipid	Fatty Acid Metabolism(Acyl Glycine)	turquoise (3)	0.586318
N-acetylphenylalanine	Amino Acid	Phenylalanine Metabolism	turquoise (3)	0.583155
oxypurinol	Xenobiotics	Drug - Metabolic	turquoise (3)	0.580227
pyridoxate	Cofactors and Vitamins	Vitamin B6 Metabolism	turquoise (3)	0.579562
threonate	Cofactors and Vitamins	Ascorbate and Aldarate Metabolism	turquoise (3)	0.578705
gulonate*	Cofactors and Vitamins	Ascorbate and Aldarate Metabolism	turquoise (3)	0.576512
N-acetylarginine	Amino Acid	Urea cycle; Arginine and Proline Metabolism	turquoise (3)	0.57189
phenyllactate (PLA)	Amino Acid	Phenylalanine Metabolism	turquoise (3)	0.569817
trimethylamine N-oxide	Lipid	Phospholipid Metabolism	turquoise (3)	0.565904
malonylcarnitine	Lipid	Fatty Acid Synthesis	turquoise (3)	0.563612
alpha-ketoglutarate	Energy	TCA Cycle	turquoise (3)	0.561286
3-methoxytyrosine	Amino Acid	Tyrosine Metabolism	turquoise (3)	0.557226
octadecanedioylcarnitine (C18-DC)*	Lipid	Fatty Acid Metabolism(Acyl Carnitine)	turquoise (3)	0.555562
1-carboxyethylisoleucine	Amino Acid	Leucine, Isoleucine and Valine Metabolism	turquoise (3)	0.555137
pantothenate	Cofactors and Vitamins	Pantothenate and CoA Metabolism	turquoise (3)	0.549247
carboxyethyl-GABA	Amino Acid	Glutamate Metabolism	turquoise (3)	0.545507
1-carboxyethylphenylalanine	Amino Acid	Phenylalanine Metabolism	turquoise (3)	0.5448
3-methylglutarate/2-methylglutarate	Lipid	Fatty Acid, Dicarboxylate	turquoise (3)	0.544593
1-carboxyethylleucine	Amino Acid	Leucine, Isoleucine and Valine Metabolism	turquoise (3)	0.541588
p-cresol sulfate	Xenobiotics	Benzoate Metabolism	turquoise (3)	0.53847
dihydroorotate	Nucleotide	Pyrimidine Metabolism, Orotate containing	turquoise (3)	0.53557
phosphate	Energy	Oxidative Phosphorylation	turquoise (3)	0.532579
ribitol	Carbohydrate	Pentose Metabolism	turquoise (3)	0.530784
N-acetylcarnosine	Amino Acid	Histidine Metabolism	turquoise (3)	0.527619
deoxycarnitine	Lipid	Carnitine Metabolism	turquoise (3)	0.526178
N-acetylglucosamine/N-acetylgalactosamine	Carbohydrate	Aminosugar Metabolism	turquoise (3)	0.521532
N-acetylkynurenine (2)	Amino Acid	Tryptophan Metabolism	turquoise (3)	0.520462
3-methylhistidine	Amino Acid	Histidine Metabolism	turquoise (3)	0.514456
N-formylphenylalanine	Amino Acid	Tyrosine Metabolism	turquoise (3)	0.51392
cystathionine	Amino Acid	Methionine, Cysteine, SAM and Taurine Metabolism	turquoise (3)	0.509844
3-carboxy-4-methyl-5-pentyl-2-furanpropionate (3-CMPFP)**	Lipid	Fatty Acid, Dicarboxylate	turquoise (3)	0.507456
3-hydroxysebacate	Lipid	Fatty Acid, Monohydroxy	turquoise (3)	0.507112
2-methylbutyrylcarnitine (C5)	Amino Acid	Leucine, Isoleucine and Valine Metabolism	turquoise (3)	0.503434
benzoate	Xenobiotics	Benzoate Metabolism	turquoise (3)	0.498233
p-cresol glucuronide*	Amino Acid	Tyrosine Metabolism	turquoise (3)	0.491483
4-hydroxyhippurate	Xenobiotics	Benzoate Metabolism	turquoise (3)	0.491424
3,4-methyleneheptanoylcarnitine	Lipid	Fatty Acid Metabolism(Acyl Carnitine)	turquoise (3)	0.48703
adipate (C6-DC)	Lipid	Fatty Acid, Dicarboxylate	turquoise (3)	0.484165
hydroquinone sulfate	Xenobiotics	Drug - Topical Agents	turquoise (3)	0.478092
methionine sulfone	Amino Acid	Methionine, Cysteine, SAM and Taurine Metabolism	turquoise (3)	0.453654
N-acetyl-2-aminooctanoate*	Lipid	Fatty Acid, Amino	turquoise (3)	0.451844
lidocaine	Xenobiotics	Drug - Analgesics, Anesthetics	turquoise (3)	0.45048
cinnamoylglycine	Xenobiotics	Food Component/Plant	turquoise (3)	0.442588
succinate	Energy	TCA Cycle	turquoise (3)	0.436504
diltiazem	Xenobiotics	Drug - Cardiovascular	turquoise (3)	0.435567
allopurinol riboside	Xenobiotics		turquoise (3)	0.435567
hydrochlorothiazide	Xenobiotics		turquoise (3)	0.435567
1-oleoyl-2-docosahexaenoyl-GPE (18:1/22:6)*	Lipid	Phosphatidylethanolamine (PE)	turquoise (3)	0.434095
tartarate	Xenobiotics	Food Component/Plant	turquoise (3)	0.433361
N-delta-acetylornithine	Amino Acid	Urea cycle; Arginine and Proline Metabolism	turquoise (3)	0.425578
gamma-glutamyltyrosine	Peptide	Gamma-glutamyl Amino Acid	turquoise (3)	0.421955
carboxyibuprofen	Xenobiotics	Drug - Analgesics, Anesthetics	turquoise (3)	0.414391
5-hydroxyindole sulfate	Amino Acid	Tryptophan Metabolism	turquoise (3)	0.406822
methylsuccinate	Amino Acid	Leucine, Isoleucine and Valine Metabolism	turquoise (3)	0.399038
2-hydroxyoctanoate	Lipid	Fatty Acid, Monohydroxy	turquoise (3)	0.396296
linoleoyl-arachidonoyl-glycerol (18:2/20:4) [1]*	Lipid	Diacylglycerol	turquoise (3)	0.382317
hexanoylglutamine	Lipid	Fatty Acid Metabolism (Acyl Glutamine)	turquoise (3)	0.366921
dopamine 4-sulfate	Amino Acid	Tyrosine Metabolism	turquoise (3)	0.364072
1-palmitoyl-2-docosahexaenoyl-GPE (16:0/22:6)*	Lipid	Phosphatidylethanolamine (PE)	turquoise (3)	0.361979
choline phosphate	Lipid	Phospholipid Metabolism	turquoise (3)	0.358452
xanthurenate			turquoise (3)	0.342317
dimethyl sulfone	Xenobiotics	Chemical	turquoise (3)	0.334087
pantoprazole	Xenobiotics	Drug - Gastrointestinal	turquoise (3)	0.326364
carotene diol (3)	Cofactors and Vitamins	Vitamin A Metabolism	turquoise (3)	0.325813
4-acetamidophenol	Xenobiotics	Drug - Analgesics, Anesthetics	turquoise (3)	0.313958
3-carboxy-4-methyl-5-propyl-2-furanpropanoate (CMPF)	Lipid	Fatty Acid, Dicarboxylate	turquoise (3)	0.313079
12,13-DiHOME	Lipid	Fatty Acid, Dihydroxy	turquoise (3)	0.30019
4-ethylphenylsulfate	Xenobiotics	Benzoate Metabolism	turquoise (3)	0.299182
N-acetyltheanine	Xenobiotics	Food Component/Plant	turquoise (3)	0.289226
3-indoxyl sulfate	Amino Acid	Tryptophan Metabolism	turquoise (3)	0.287403
4-methylguaiacol sulfate	Xenobiotics	Benzoate Metabolism	turquoise (3)	0.271485
hydroxy-CMPF*	Lipid	Fatty Acid, Dicarboxylate	turquoise (3)	0.267823
etiocholanolone glucuronide	Lipid	Androgenic Steroids	turquoise (3)	0.261162
perfluorooctanesulfonate (PFOS)	Xenobiotics	Chemical	turquoise (3)	0.236679
fructose	Carbohydrate	Fructose, Mannose and Galactose Metabolism	turquoise (3)	-0.235708
cholate	Lipid	Primary Bile Acid Metabolism	turquoise (3)	-0.272403
glycocholenate sulfate*	Lipid	Secondary Bile Acid Metabolism	turquoise (3)	-0.273902
taurochenodeoxycholate	Lipid	Primary Bile Acid Metabolism	turquoise (3)	-0.301551
3-methoxycatechol sulfate (1)	Xenobiotics	Benzoate Metabolism	turquoise (3)	-0.307679
dodecanedioate (C12-DC)	Lipid	Fatty Acid, Dicarboxylate	turquoise (3)	-0.307724
lignoceroylcarnitine (C24)*	Lipid	Fatty Acid Metabolism(Acyl Carnitine)	turquoise (3)	-0.309867
glycochenodeoxycholate glucuronide (1)	Lipid	Primary Bile Acid Metabolism	turquoise (3)	-0.326624
lithocholate sulfate (1)	Lipid	Secondary Bile Acid Metabolism	turquoise (3)	-0.335406
glycochenodeoxycholate	Lipid	Primary Bile Acid Metabolism	turquoise (3)	-0.338464
1-linoleoyl-GPA (18:2)*	Lipid	Lysophospholipid	turquoise (3)	-0.347635
glycocholate	Lipid	Primary Bile Acid Metabolism	turquoise (3)	-0.353674
bilirubin (Z,Z)	Cofactors and Vitamins	Hemoglobin and Porphyrin Metabolism	turquoise (3)	-0.35849
taurodeoxycholate	Lipid	Secondary Bile Acid Metabolism	turquoise (3)	-0.358525
3-phenylpropionate (hydrocinnamate)	Xenobiotics	Benzoate Metabolism	turquoise (3)	-0.358754
xylose			turquoise (3)	-0.371781
sphingosine	Lipid	Sphingosines	turquoise (3)	-0.37253
trans-urocanate	Amino Acid	Histidine Metabolism	turquoise (3)	-0.374057
deoxycholate	Lipid	Secondary Bile Acid Metabolism	turquoise (3)	-0.376233
biliverdin	Cofactors and Vitamins	Hemoglobin and Porphyrin Metabolism	turquoise (3)	-0.378492
androstenediol (3alpha, 17alpha) monosulfate (2)	Lipid	Androgenic Steroids	turquoise (3)	-0.384794
dihomo-linolenoylcarnitine (C20:3n3 or 6)*	Lipid	Fatty Acid Metabolism(Acyl Carnitine)	turquoise (3)	-0.38692
arginine	Amino Acid	Urea cycle; Arginine and Proline Metabolism	turquoise (3)	-0.391369
gamma-glutamylglutamine	Peptide	Gamma-glutamyl Amino Acid	turquoise (3)	-0.404035
5-methyluridine (ribothymidine)	Nucleotide	Pyrimidine Metabolism, Uracil containing	turquoise (3)	-0.404738
7-alpha-hydroxy-3-oxo-4-cholestenoate (7-Hoca)	Lipid	Sterol	turquoise (3)	-0.407688
aspartate	Amino Acid	Alanine and Aspartate Metabolism	turquoise (3)	-0.411226
glycolithocholate sulfate*	Lipid	Secondary Bile Acid Metabolism	turquoise (3)	-0.417239
5alpha-androstan-3alpha,17beta-diol monosulfate (2)	Lipid	Androgenic Steroids	turquoise (3)	-0.420479
ursodeoxycholate	Lipid	Secondary Bile Acid Metabolism	turquoise (3)	-0.422928
bilirubin (E,E)*	Cofactors and Vitamins	Hemoglobin and Porphyrin Metabolism	turquoise (3)	-0.437486
2-hydroxydecanoate	Lipid	Fatty Acid, Monohydroxy	turquoise (3)	-0.442335
1-palmitoyl-2-linoleoyl-GPI (16:0/18:2)	Lipid	Phosphatidylinositol (PI)	turquoise (3)	-0.442549
N-palmitoyl-heptadecasphingosine (d17:1/16:0)*	Lipid	Ceramides	turquoise (3)	-0.451589
gamma-glutamylmethionine	Peptide	Gamma-glutamyl Amino Acid	turquoise (3)	-0.452755
1-palmitoyl-2-linoleoyl-GPC (16:0/18:2)	Lipid	Phosphatidylcholine (PC)	turquoise (3)	-0.454601
1-(1-enyl-stearoyl)-2-arachidonoyl-GPE (P-18:0/20:4)*	Lipid	Plasmalogen	turquoise (3)	-0.466543
nervonoylcarnitine (C24:1)*	Lipid	Fatty Acid Metabolism(Acyl Carnitine)	turquoise (3)	-0.478828
4-cholesten-3-one	Lipid	Sterol	turquoise (3)	-0.480997
3beta-hydroxy-5-cholestenoate	Lipid	Sterol	turquoise (3)	-0.481696
1-stearoyl-2-linoleoyl-GPI (18:0/18:2)	Lipid	Phosphatidylinositol (PI)	turquoise (3)	-0.490943
1,2-dipalmitoyl-GPC (16:0/16:0)	Lipid	Phosphatidylcholine (PC)	turquoise (3)	-0.494121
taurolithocholate 3-sulfate	Lipid	Secondary Bile Acid Metabolism	turquoise (3)	-0.509652
thyroxine	Amino Acid	Tyrosine Metabolism	turquoise (3)	-0.515819
tryptophan	Amino Acid	Tryptophan Metabolism	turquoise (3)	-0.520162
5alpha-pregnan-3beta,20beta-diol monosulfate (1)	Lipid	Progestin Steroids	turquoise (3)	-0.524067
1-(1-enyl-palmitoyl)-2-arachidonoyl-GPE (P-16:0/20:4)*	Lipid	Plasmalogen	turquoise (3)	-0.524239
2-hydroxyarachidate*	Lipid	Fatty Acid, Monohydroxy	turquoise (3)	-0.533778
behenoylcarnitine (C22)*	Lipid	Fatty Acid Metabolism(Acyl Carnitine)	turquoise (3)	-0.535652
3beta,7alpha-dihydroxy-5-cholestenoate	Lipid	Sterol	turquoise (3)	-0.543151
2-aminobutyrate	Amino Acid	Glutathione Metabolism	turquoise (3)	-0.544875
gamma-glutamyl-alpha-lysine	Peptide	Gamma-glutamyl Amino Acid	turquoise (3)	-0.547016
Fibrinopeptide A*	Peptide	Fibrinogen Cleavage Peptide	turquoise (3)	-0.559189
pyrraline	Xenobiotics	Food Component/Plant	turquoise (3)	-0.564769
chenodeoxycholate	Lipid	Primary Bile Acid Metabolism	turquoise (3)	-0.571061
nervonate (24:1n9)*	Lipid	Long Chain Fatty Acid	turquoise (3)	-0.597405
1-palmitoyl-GPI (16:0)	Lipid	Lysophospholipid	turquoise (3)	-0.60235
stearoylcholine*	Lipid	Fatty Acid Metabolism (Acyl Choline)	turquoise (3)	-0.626673
sphingomyelin (d18:1/22:1, d18:2/22:0, d16:1/24:1)*	Lipid	Sphingomyelins	turquoise (3)	-0.629928
glutamate	Amino Acid	Glutamate Metabolism	turquoise (3)	-0.631386
2-hydroxypalmitate	Lipid	Fatty Acid, Monohydroxy	turquoise (3)	-0.638863
1-linoleoyl-GPI (18:2)*	Lipid	Lysophospholipid	turquoise (3)	-0.659005
dihomo-linolenoyl-choline	Lipid	Fatty Acid Metabolism (Acyl Choline)	turquoise (3)	-0.670563
docosahexaenoylcholine	Lipid	Fatty Acid Metabolism (Acyl Choline)	turquoise (3)	-0.682676
1-stearoyl-GPI (18:0)	Lipid	Lysophospholipid	turquoise (3)	-0.68786
linoleoylcholine*	Lipid	Fatty Acid Metabolism (Acyl Choline)	turquoise (3)	-0.706846
palmitoylcholine	Lipid	Fatty Acid Metabolism (Acyl Choline)	turquoise (3)	-0.71463
uridine	Nucleotide	Pyrimidine Metabolism, Uracil containing	turquoise (3)	-0.718763
oleoylcholine	Lipid	Fatty Acid Metabolism (Acyl Choline)	turquoise (3)	-0.731151
glycerophosphorylcholine (GPC)	Lipid	Phospholipid Metabolism	turquoise (3)	-0.750928
arachidonoylcholine	Lipid	Fatty Acid Metabolism (Acyl Choline)	turquoise (3)	-0.787171
glycerophosphoethanolamine	Lipid	Phospholipid Metabolism	turquoise (3)	-0.834868

## Sheet: Table S8
Correlations of metabolites with GDF-15 on day 3
Metabolite	general classification	pathway ot type	r with GDF15 day3	p value
N-acetylserine	Amino Acid	Glycine, Serine and Threonine Metabolism	0.909486	4.22e-07
N1-methylinosine	Nucleotide	Purine Metabolism, (Hypo)Xanthine/Inosine containing	0.89027	1.69e-06
glucuronate	Carbohydrate	Aminosugar Metabolism	0.889918	1.73e-06
alpha-ketoglutaramate*	Amino Acid	Glutamate Metabolism	0.889614	1.76e-06
urea	Amino Acid	Urea cycle; Arginine and Proline Metabolism	0.888824	1.85e-06
pseudouridine	Nucleotide	Pyrimidine Metabolism, Uracil containing	0.883251	2.63e-06
5,6-dihydrouridine	Nucleotide	Pyrimidine Metabolism, Uracil containing	0.881007	3.01e-06
N4-acetylcytidine	Nucleotide	Pyrimidine Metabolism, Cytidine containing	0.872661	4.88e-06
erythritol	Xenobiotics	Food Component/Plant	0.872242	5e-06
N-acetylneuraminate	Carbohydrate	Aminosugar Metabolism	0.871716	5.15e-06
O-sulfo-L-tyrosine	Xenobiotics	Chemical	0.871295	5.27e-06
N2,N2-dimethylguanosine	Nucleotide	Purine Metabolism, Guanine containing	0.871057	5.34e-06
S-adenosylhomocysteine (SAH)	Amino Acid	Methionine, Cysteine, SAM and Taurine Metabolism	0.866834	6.71e-06
orotidine	Nucleotide	Pyrimidine Metabolism, Orotate containing	0.865979	7.02e-06
N1-methyladenosine	Nucleotide	Purine Metabolism, Adenine containing	0.863473	8.01e-06
dimethylarginine (SDMA + ADMA)	Amino Acid	Urea cycle; Arginine and Proline Metabolism	0.86029	9.43e-06
erythronate*	Carbohydrate	Aminosugar Metabolism	0.860026	9.56e-06
N6,N6,N6-trimethyllysine	Amino Acid	Lysine Metabolism	0.859364	9.88e-06
quinolinate	Cofactors and Vitamins	Nicotinate and Nicotinamide Metabolism	0.857002	1.11e-05
hydroxyasparagine**	Amino Acid	Alanine and Aspartate Metabolism	0.854956	1.23e-05
N-acetylhistidine	Amino Acid	Histidine Metabolism	0.854526	1.25e-05
argininate*	Amino Acid	Urea cycle; Arginine and Proline Metabolism	0.846686	1.82e-05
N-acetyl-1-methylhistidine*	Amino Acid	Histidine Metabolism	0.844811	1.98e-05
hydantoin-5-propionate	Amino Acid	Histidine Metabolism	0.841081	2.34e-05
kynurenate	Amino Acid	Tryptophan Metabolism	0.838128	2.66e-05
1-methylhistidine	Amino Acid	Histidine Metabolism	0.838115	2.66e-05
N6-carbamoylthreonyladenosine	Nucleotide	Purine Metabolism, Adenine containing	0.83541	2.99e-05
3-(N-acetyl-L-cystein-S-yl) acetaminophen	Xenobiotics	Drug - Analgesics, Anesthetics	0.835222	3.01e-05
1-ribosyl-imidazoleacetate*	Amino Acid	Histidine Metabolism	0.830381	3.69e-05
arabitol/xylitol	Carbohydrate	Pentose Metabolism	0.830263	3.7e-05
4-acetamidobutanoate	Amino Acid	Polyamine Metabolism	0.829121	3.88e-05
N6-succinyladenosine	Nucleotide	Purine Metabolism, Adenine containing	0.828555	3.97e-05
heptenedioate (C7:1-DC)*	Lipid	Fatty Acid, Dicarboxylate	0.822107	5.14e-05
N-acetylalanine	Amino Acid	Alanine and Aspartate Metabolism	0.817701	6.09e-05
1-methyl-4-imidazoleacetate	Amino Acid	Histidine Metabolism	0.815518	6.61e-05
N-acetylthreonine	Amino Acid	Glycine, Serine and Threonine Metabolism	0.814584	6.85e-05
N1-Methyl-4-pyridone-3-carboxamide	Cofactors and Vitamins	Nicotinate and Nicotinamide Metabolism	0.812764	7.33e-05
5-methylthioadenosine (MTA)	Amino Acid	Polyamine Metabolism	0.805434	9.55e-05
gluconate	Xenobiotics	Food Component/Plant	0.805277	9.6e-05
succinylcarnitine (C4-DC)	Energy	TCA Cycle	0.805025	9.69e-05
3-methylglutarylcarnitine (2)	Amino Acid	Leucine, Isoleucine and Valine Metabolism	0.804846	9.75e-05
isoleucylglycine	Peptide	Dipeptide	0.804291	9.94e-05
N-acetylvaline	Amino Acid	Leucine, Isoleucine and Valine Metabolism	0.803954	0.000100624
4-acetaminophen sulfate	Xenobiotics	Drug - Analgesics, Anesthetics	0.802438	0.000106109
N-acetylglutamine	Amino Acid	Glutamate Metabolism	0.79945	0.000117651
2-oxoarginine*	Amino Acid	Urea cycle; Arginine and Proline Metabolism	0.797966	0.000123766
N-acetylputrescine	Amino Acid	Polyamine Metabolism	0.796873	0.000128438
homocitrulline	Amino Acid	Urea cycle; Arginine and Proline Metabolism	0.796338	0.000130776
3-hydroxyadipate*	Lipid	Fatty Acid, Dicarboxylate	0.795732	0.000133468
N-acetylaspartate (NAA)	Amino Acid	Alanine and Aspartate Metabolism	0.793453	0.000144022
3-methylglutaconate	Amino Acid	Leucine, Isoleucine and Valine Metabolism	0.792345	0.000149401
suberoylcarnitine (C8-DC)	Lipid	Fatty Acid Metabolism(Acyl Carnitine)	0.789204	0.000165572
2-methoxyacetaminophen glucuronide*	Xenobiotics	Drug - Analgesics, Anesthetics	0.785508	0.000186452
vanillactate			0.784287	0.000193814
5-methylthioribose**	Amino Acid	Methionine, Cysteine, SAM and Taurine Metabolism	0.77681	0.000244434
2-hydroxyacetaminophen sulfate*	Xenobiotics	Drug - Analgesics, Anesthetics	0.776399	0.000247508
nonenedioate (C9:1-DC)*	Lipid	Fatty Acid, Dicarboxylate	0.775371	0.000255346
N2,N5-diacetylornithine	Amino Acid	Urea cycle; Arginine and Proline Metabolism	0.775162	0.000256963
N-acetylcitrulline	Amino Acid	Urea cycle; Arginine and Proline Metabolism	0.774684	0.000260694
adipoylcarnitine (C6-DC)	Lipid	Fatty Acid Metabolism(Acyl Carnitine)	0.772869	0.000275282
methionine sulfoxide	Amino Acid	Methionine, Cysteine, SAM and Taurine Metabolism	0.770376	0.000296426
C-glycosyltryptophan	Amino Acid	Tryptophan Metabolism	0.769812	0.000301393
beta-citrylglutamate	Amino Acid	Glutamate Metabolism	0.76363	0.000360552
glutarylcarnitine (C5-DC)	Amino Acid	Lysine Metabolism	0.763597	0.000360891
creatinine	Amino Acid	Creatine Metabolism	0.75973	0.000402625
4-methoxyphenol sulfate	Amino Acid	Tyrosine Metabolism	0.758157	0.000420715
N6-carboxymethyllysine	Carbohydrate	Advanced Glycation End-product	0.754034	0.000471364
acisoga	Amino Acid	Polyamine Metabolism	0.753752	0.000474998
3-(cystein-S-yl)acetaminophen*	Xenobiotics	Drug - Analgesics, Anesthetics	0.751411	0.000506157
N6-acetyllysine	Amino Acid	Lysine Metabolism	0.750327	0.000521137
ribonate	Carbohydrate	Pentose Metabolism	0.750045	0.000525091
N1-Methyl-2-pyridone-5-carboxamide	Cofactors and Vitamins	Nicotinate and Nicotinamide Metabolism	0.749717	0.000529737
imidazole lactate	Amino Acid	Histidine Metabolism	0.749521	0.000532522
N-acetyl-isoputreanine*	Amino Acid	Polyamine Metabolism	0.738093	0.000717456
homovanillate (HVA)	Amino Acid	Tyrosine Metabolism	0.737531	0.000727765
4-hydroxyphenylacetylglutamine	Peptide	Acetylated Peptides	0.736427	0.000748392
N-formylmethionine	Amino Acid	Methionine, Cysteine, SAM and Taurine Metabolism	0.733739	0.000800624
tiglylcarnitine (C5:1-DC)	Amino Acid	Leucine, Isoleucine and Valine Metabolism	0.728552	0.00090999
isocitric lactone	Energy	TCA Cycle	0.726401	0.000958819
cytidine	Nucleotide	Pyrimidine Metabolism, Cytidine containing	0.723385	0.00103093
vanillylmandelate (VMA)			0.720567	0.0011023
indoleacetylglutamine	Amino Acid	Tryptophan Metabolism	0.71907	0.00114181
pimeloylcarnitine/3-methyladipoylcarnitine (C7-DC)	Lipid	Fatty Acid Metabolism(Acyl Carnitine)	0.71734	0.00118896
pyridoxate	Cofactors and Vitamins	Vitamin B6 Metabolism	0.717032	0.00119752
3-methyladipate	Lipid	Fatty Acid, Dicarboxylate	0.716521	0.00121184
orotate	Nucleotide	Pyrimidine Metabolism, Orotate containing	0.714957	0.0012565
indolelactate	Amino Acid	Tryptophan Metabolism	0.710368	0.00139549
N-acetyltaurine	Amino Acid	Methionine, Cysteine, SAM and Taurine Metabolism	0.709334	0.00142851
5-hydroxyindoleacetate	Amino Acid	Tryptophan Metabolism	0.703903	0.00161257
aconitate [cis or trans]	Energy	TCA Cycle	0.703148	0.00163962
2-hydroxyphenylacetate	Amino Acid	Tyrosine Metabolism	0.700458	0.00173911
(N(1) + N(8))-acetylspermidine	Amino Acid	Polyamine Metabolism	0.699689	0.00176842
N-acetylkynurenine (2)	Amino Acid	Tryptophan Metabolism	0.698409	0.00181814
lanthionine	Amino Acid	Methionine, Cysteine, SAM and Taurine Metabolism	0.698331	0.00182121
arabonate/xylonate	Carbohydrate	Pentose Metabolism	0.697651	0.00184812
pro-hydroxy-pro	Amino Acid	Urea cycle; Arginine and Proline Metabolism	0.692114	0.00207966
imidazole propionate	Amino Acid	Histidine Metabolism	0.692087	0.00208084
2,3-dihydroxy-2-methylbutyrate	Amino Acid	Leucine, Isoleucine and Valine Metabolism	0.689104	0.00221518
5-(galactosylhydroxy)-L-lysine	Amino Acid	Lysine Metabolism	0.687002	0.00231401
trimethylamine N-oxide	Lipid	Phospholipid Metabolism	0.685841	0.00237014
N-acetylphenylalanine	Amino Acid	Phenylalanine Metabolism	0.684073	0.00245772
3-hydroxybutyrylcarnitine (2)	Lipid	Fatty Acid Metabolism(Acyl Carnitine)	0.678587	0.0027465
homostachydrine*	Xenobiotics	Food Component/Plant	0.678557	0.00274815
2-methylcitrate/homocitrate	Energy	TCA Cycle	0.676045	0.00288938
N1,N12-diacetylspermine			0.674122	0.00300147
4-acetamidophenylglucuronide	Xenobiotics	Drug - Analgesics, Anesthetics	0.673848	0.00301771
trans-4-hydroxyproline	Amino Acid	Urea cycle; Arginine and Proline Metabolism	0.673828	0.00301893
methylmalonate (MMA)	Lipid	Fatty Acid Metabolism (also BCAA Metabolism)	0.672032	0.00312728
acetylcarnitine (C2)	Lipid	Fatty Acid Metabolism(Acyl Carnitine)	0.667505	0.00341446
allo-threonine	Amino Acid	Glycine, Serine and Threonine Metabolism	0.666038	0.00351204
N-acetylglutamate	Amino Acid	Glutamate Metabolism	0.6655	0.00354834
N-acetylleucine	Amino Acid	Leucine, Isoleucine and Valine Metabolism	0.665275	0.00356369
2-methoxyacetaminophen sulfate*	Xenobiotics	Drug - Analgesics, Anesthetics	0.660835	0.0038764
4-acetamidobenzoate	Xenobiotics	Chemical	0.660762	0.00388174
isobutyrylcarnitine (C4)	Amino Acid	Leucine, Isoleucine and Valine Metabolism	0.658441	0.00405409
guanidinosuccinate	Amino Acid	Guanidino and Acetamido Metabolism	0.652273	0.0045424
uracil	Nucleotide	Pyrimidine Metabolism, Uracil containing	0.65176	0.00458504
3-hydroxy-3-methylglutarate	Lipid	Mevalonate Metabolism	0.649931	0.00473989
dihydroorotate	Nucleotide	Pyrimidine Metabolism, Orotate containing	0.644036	0.00526766
octadecenedioylcarnitine (C18:1-DC)*	Lipid	Fatty Acid Metabolism(Acyl Carnitine)	0.641483	0.00551048
gamma-CEHC glucuronide*	Cofactors and Vitamins	Tocopherol Metabolism	0.639456	0.00570969
oxypurinol	Xenobiotics	Drug - Metabolic	0.637934	0.00586294
mannitol/sorbitol	Carbohydrate	Fructose, Mannose and Galactose Metabolism	0.633939	0.0062812
formiminoglutamate	Amino Acid	Histidine Metabolism	0.632663	0.00641972
myo-inositol	Lipid	Inositol Metabolism	0.631115	0.00659112
carnitine	Lipid	Carnitine Metabolism	0.629328	0.00679351
N-acetyltyrosine	Amino Acid	Tyrosine Metabolism	0.627287	0.00703066
phenylacetylglutamate	Peptide	Acetylated Peptides	0.627117	0.00705066
2-methylbutyrylcarnitine (C5)	Amino Acid	Leucine, Isoleucine and Valine Metabolism	0.623937	0.00743428
methyl-4-hydroxybenzoate sulfate	Xenobiotics	Benzoate Metabolism	0.623704	0.00746307
kynurenine	Amino Acid	Tryptophan Metabolism	0.622603	0.00760011
methyl indole-3-acetate	Xenobiotics	Food Component/Plant	0.621591	0.00772788
maltose	Carbohydrate	Glycogen Metabolism	0.619535	0.00799275
phosphate	Energy	Oxidative Phosphorylation	0.619453	0.00800346
ribulonate/xylulonate*	Carbohydrate	Pentose Metabolism	0.617405	0.0082748
5-hydroxyhexanoate	Lipid	Fatty Acid, Monohydroxy	0.615235	0.00857026
morphine-3-glucuronide	Xenobiotics	Drug - Analgesics, Anesthetics	0.614965	0.00860749
5,6-dihydrouracil	Nucleotide	Pyrimidine Metabolism, Uracil containing	0.611087	0.00915839
N-acetyl-beta-alanine	Nucleotide	Pyrimidine Metabolism, Uracil containing	0.609263	0.00942693
1-(1-enyl-palmitoyl)-GPC (P-16:0)*	Lipid	Lysoplasmalogen	-0.612701	0.0089258
1-palmitoyl-GPC (16:0)	Lipid	Lysophospholipid	-0.614065	0.00873295
1-linoleoyl-2-arachidonoyl-GPC (18:2/20:4n6)*	Lipid	Phosphatidylcholine (PC)	-0.615882	0.00848121
pregnenolone sulfate	Lipid	Pregnenolone Steroids	-0.61624	0.00843241
glycerophosphorylcholine (GPC)	Lipid	Phospholipid Metabolism	-0.620444	0.00787476
2-palmitoyl-GPC (16:0)*	Lipid	Lysophospholipid	-0.623787	0.00745288
2-hydroxystearate	Lipid	Fatty Acid, Monohydroxy	-0.626272	0.00715109
2-hydroxyarachidate*	Lipid	Fatty Acid, Monohydroxy	-0.626329	0.00714429
palmitoylcholine	Lipid	Fatty Acid Metabolism (Acyl Choline)	-0.628301	0.00691197
1-linoleoyl-GPC (18:2)	Lipid	Lysophospholipid	-0.637403	0.00591722
1-linoleoyl-GPI (18:2)*	Lipid	Lysophospholipid	-0.637843	0.00587223
1-stearoyl-GPI (18:0)	Lipid	Lysophospholipid	-0.639827	0.00567279
linoleoylcholine*	Lipid	Fatty Acid Metabolism (Acyl Choline)	-0.641385	0.00551996
1-stearoyl-2-linoleoyl-GPI (18:0/18:2)	Lipid	Phosphatidylinositol (PI)	-0.649621	0.00476646
oleoylcholine	Lipid	Fatty Acid Metabolism (Acyl Choline)	-0.651566	0.00460134
pyrraline	Xenobiotics	Food Component/Plant	-0.652579	0.00451709
pregnenediol sulfate (C21H34O5S)*	Lipid	Pregnenolone Steroids	-0.664531	0.0036146
uridine	Nucleotide	Pyrimidine Metabolism, Uracil containing	-0.677046	0.00283243
arachidonoylcholine	Lipid	Fatty Acid Metabolism (Acyl Choline)	-0.688195	0.00225749
1-(1-enyl-stearoyl)-GPE (P-18:0)*	Lipid	Lysoplasmalogen	-0.690427	0.00215473
3beta,7alpha-dihydroxy-5-cholestenoate	Lipid	Sterol	-0.746682	0.00057426
glycerophosphoethanolamine	Lipid	Phospholipid Metabolism	-0.768657	0.00031178

## Sheet: Table S9
metabolite	general classification	pathway ot type	Module	r with GDF15 day 7	p value
glucuronate	Carbohydrate	Aminosugar Metabolism	turquoise	0.905346	3.45e-06
pseudouridine	Nucleotide	Pyrimidine Metabolism, Uracil containing	turquoise	0.854976	4.88e-05
quinolinate	Cofactors and Vitamins	Nicotinate and Nicotinamide Metabolism	turquoise	0.849781	6.05e-05
N.acetylvaline	Amino Acid	Leucine, Isoleucine and Valine Metabolism	turquoise	0.847086	6.74e-05
dimethylarginine..SDMA...ADMA.	Amino Acid	Urea cycle; Arginine and Proline Metabolism	turquoise	0.835153	0.000106637
X5.6.dihydrouridine	Nucleotide	Pyrimidine Metabolism, Uracil containing	turquoise	0.83214	0.000119042
X1.methylhistidine	Amino Acid	Histidine Metabolism	turquoise	0.810465	0.000247963
N6.carbamoylthreonyladenosine	Nucleotide	Purine Metabolism, Adenine containing	turquoise	0.807741	0.00027016
homocitrulline	Amino Acid	Urea cycle; Arginine and Proline Metabolism	turquoise	0.805015	0.00029397
kynurenate	Amino Acid	Tryptophan Metabolism	turquoise	0.804495	0.000298705
ribonate	Carbohydrate	Pentose Metabolism	turquoise	0.801097	0.000331184
urea	Amino Acid	Urea cycle; Arginine and Proline Metabolism	turquoise	0.791347	0.000440748
C.glycosyltryptophan	Amino Acid	Tryptophan Metabolism	turquoise	0.790251	0.000454725
erythronate.	Carbohydrate	Aminosugar Metabolism	turquoise	0.789598	0.000463224
hydantoin.5.propionate	Amino Acid	Histidine Metabolism	turquoise	0.768421	0.000817526
hydroxyasparagine..	Amino Acid	Alanine and Aspartate Metabolism	turquoise	0.76756	0.000835592
N.acetylserine	Amino Acid	Glycine, Serine and Threonine Metabolism	turquoise	0.767186	0.000843543
creatinine	Amino Acid	Creatine Metabolism	turquoise	0.766589	0.000856378
gamma.CEHC.glucuronide.	Cofactors and Vitamins	Tocopherol Metabolism	turquoise	0.765327	0.000883985
erythritol	Xenobiotics	Food Component/Plant	turquoise	0.755018	0.00113772
N.acetyl.1.methylhistidine.	Amino Acid	Histidine Metabolism	green	0.738987	0.00164643
X3.methylglutarylcarnitine..2.	Amino Acid	Leucine, Isoleucine and Valine Metabolism	turquoise	0.736504	0.00173943
X2.methylcitrate.homocitrate	Energy	TCA Cycle	turquoise	0.736295	0.00174744
N6.N6.N6.trimethyllysine	Amino Acid	Lysine Metabolism	turquoise	0.731412	0.00194334
guanidinosuccinate	Amino Acid	Guanidino and Acetamido Metabolism	turquoise	0.727962	0.00209211
N.acetylalanine	Amino Acid	Alanine and Aspartate Metabolism	turquoise	0.727869	0.00209628
phenol.sulfate	Amino Acid	Tyrosine Metabolism	green	-0.726671	0.00215012
X3.hydroxy.2.ethylpropionate	Amino Acid	Leucine, Isoleucine and Valine Metabolism	blue	0.717602	0.00259459
pimeloylcarnitine.3.methyladipoylcarnitine..C7.DC.	Lipid	Fatty Acid Metabolism(Acyl Carnitine)	turquoise	0.710887	0.00296881
O.sulfo.L.tyrosine	Xenobiotics	Chemical	turquoise	0.709681	0.0030404
imidazole.lactate	Amino Acid	Histidine Metabolism	green	0.70629	0.003249
X3.hydroxybutyrylcarnitine..2.	Lipid	Fatty Acid Metabolism(Acyl Carnitine)	blue	0.705971	0.00326917
gamma.glutamyl.epsilon.lysine	Peptide	Gamma-glutamyl Amino Acid	yellow	-0.702792	0.00347596
arabitol.xylitol	Carbohydrate	Pentose Metabolism	turquoise	0.700133	0.00365685
N1.methylinosine	Nucleotide	Purine Metabolism, (Hypo)Xanthine/Inosine containing	turquoise	0.69146	0.00429935
N2.N5.diacetylornithine	Amino Acid	Urea cycle; Arginine and Proline Metabolism	greenyellow	0.690922	0.004342
N1.methyladenosine	Nucleotide	Purine Metabolism, Adenine containing	turquoise	0.6905	0.0043757
X1..1.enyl.palmitoyl..2.arachidonoyl.GPE..P.16.0.20.4..	Lipid	Plasmalogen	blue	-0.685744	0.00476967
X3.methylglutarate.2.methylglutarate	Lipid	Fatty Acid, Dicarboxylate	turquoise	0.683885	0.00493118
X2.hydroxyoctanoate	Lipid	Fatty Acid, Monohydroxy	red	-0.680997	0.00519053
octadecenedioylcarnitine..C18.1.DC..	Lipid	Fatty Acid Metabolism(Acyl Carnitine)	blue	0.678271	0.00544509
N4.acetylcytidine	Nucleotide	Pyrimidine Metabolism, Cytidine containing	turquoise	0.672784	0.00598747
X1.palmitoyl.2.linoleoyl.GPE..16.0.18.2.	Lipid	Phosphatidylethanolamine (PE)	turquoise	0.669718	0.00630855
N.acetylleucine	Amino Acid	Leucine, Isoleucine and Valine Metabolism	turquoise	0.662752	0.00708861
X2.hydroxybutyrate.2.hydroxyisobutyrate	Amino Acid	Glutathione Metabolism	blue	0.660706	0.00733154
N2.N2.dimethylguanosine	Nucleotide	Purine Metabolism, Guanine containing	turquoise	0.658558	0.00759362
orotidine	Nucleotide	Pyrimidine Metabolism, Orotate containing	greenyellow	0.658533	0.00759665
X3.methylglutaconate	Amino Acid	Leucine, Isoleucine and Valine Metabolism	turquoise	0.654969	0.00804783
allo.threonine	Amino Acid	Glycine, Serine and Threonine Metabolism	turquoise	0.653501	0.00823971
N.acetylthreonine	Amino Acid	Glycine, Serine and Threonine Metabolism	blue	0.653187	0.0082812
ursodeoxycholate	Lipid	Secondary Bile Acid Metabolism	turquoise	-0.648557	0.00891209
myristoleoylcarnitine..C14.1..	Lipid	Fatty Acid Metabolism(Acyl Carnitine)	blue	0.645903	0.00929048
isoursodeoxycholate	Lipid	Secondary Bile Acid Metabolism	turquoise	-0.644355	0.00951687
acetylcarnitine..C2.	Lipid	Fatty Acid Metabolism(Acyl Carnitine)	blue	0.64304	0.00971246
N.acetylphenylalanine	Amino Acid	Phenylalanine Metabolism	green	0.642562	0.00978432
gluconate	Xenobiotics	Food Component/Plant	turquoise	0.641669	0.00991985

## Sheet: Table S10
metabolite	general classification	pathway ot type	Module	module membership
N1-Methyl-4-pyridone-3-carboxamide	Cofactors and Vitamins	Nicotinate and Nicotinamide Metabolism	turquoise(s1)	0.678392
3-methyladipate	Lipid	Fatty Acid, Dicarboxylate	turquoise(s1)	0.63389
4-acetamidobutanoate	Amino Acid	Polyamine Metabolism	turquoise(s1)	0.627367
guanidinosuccinate	Amino Acid	Guanidino and Acetamido Metabolism	turquoise(s1)	0.625034
N1-Methyl-2-pyridone-5-carboxamide	Cofactors and Vitamins	Nicotinate and Nicotinamide Metabolism	turquoise(s1)	0.616981
methyl indole-3-acetate	Xenobiotics	Food Component/Plant	turquoise(s1)	0.610011
4-hydroxyphenylacetylglutamine	Peptide	Acetylated Peptides	turquoise(s1)	0.581309
N6-acetyllysine	Amino Acid	Lysine Metabolism	turquoise(s1)	0.576285
arabitol/xylitol	Carbohydrate	Pentose Metabolism	turquoise(s1)	0.575326
2,3-dihydroxy-2-methylbutyrate	Amino Acid	Leucine, Isoleucine and Valine Metabolism	turquoise(s1)	0.574495
carboxyibuprofen	Xenobiotics	Drug - Analgesics, Anesthetics	turquoise(s1)	0.569899
pro-hydroxy-pro	Amino Acid	Urea cycle; Arginine and Proline Metabolism	turquoise(s1)	0.554491
N2,N5-diacetylornithine	Amino Acid	Urea cycle; Arginine and Proline Metabolism	turquoise(s1)	0.545696
2-hydroxyphenylacetate	Amino Acid	Tyrosine Metabolism	turquoise(s1)	0.542708
glucuronide of C8H16O2 (1)*			turquoise(s1)	0.538752
erythritol	Xenobiotics	Food Component/Plant	turquoise(s1)	0.533138
5,6-dihydrouracil	Nucleotide	Pyrimidine Metabolism, Uracil containing	turquoise(s1)	0.53209
methyl-4-hydroxybenzoate sulfate	Xenobiotics	Benzoate Metabolism	turquoise(s1)	0.519902
4-acetamidobenzoate	Xenobiotics	Chemical	turquoise(s1)	0.51707
N-acetyl-beta-alanine	Nucleotide	Pyrimidine Metabolism, Uracil containing	turquoise(s1)	0.510335
N-acetylaspartate (NAA)	Amino Acid	Alanine and Aspartate Metabolism	turquoise(s1)	0.505274
pseudouridine	Nucleotide	Pyrimidine Metabolism, Uracil containing	turquoise(s1)	0.504745
isobutyrylcarnitine (C4)	Amino Acid	Leucine, Isoleucine and Valine Metabolism	turquoise(s1)	0.492884
isobutyrylglycine	Amino Acid	Leucine, Isoleucine and Valine Metabolism	turquoise(s1)	0.490529
N-acetylserine	Amino Acid	Glycine, Serine and Threonine Metabolism	turquoise(s1)	0.486792
5-methylthioribose**	Amino Acid	Methionine, Cysteine, SAM and Taurine Metabolism	turquoise(s1)	0.48552
lanthionine	Amino Acid	Methionine, Cysteine, SAM and Taurine Metabolism	turquoise(s1)	0.483159
C-glycosyltryptophan	Amino Acid	Tryptophan Metabolism	turquoise(s1)	0.482526
5-(galactosylhydroxy)-L-lysine	Amino Acid	Lysine Metabolism	turquoise(s1)	0.482356
N-acetylglutamate	Amino Acid	Glutamate Metabolism	turquoise(s1)	0.481267
creatinine	Amino Acid	Creatine Metabolism	turquoise(s1)	0.478851
quinolinate	Cofactors and Vitamins	Nicotinate and Nicotinamide Metabolism	turquoise(s1)	0.476575
indoleacetate	Amino Acid	Tryptophan Metabolism	turquoise(s1)	0.46749
3-methylglutarate/2-methylglutarate	Lipid	Fatty Acid, Dicarboxylate	turquoise(s1)	0.458726
aconitate [cis or trans]	Energy	TCA Cycle	turquoise(s1)	0.457775
N-acetylvaline	Amino Acid	Leucine, Isoleucine and Valine Metabolism	turquoise(s1)	0.457212
S-adenosylhomocysteine (SAH)	Amino Acid	Methionine, Cysteine, SAM and Taurine Metabolism	turquoise(s1)	0.45506
N-acetylneuraminate	Carbohydrate	Aminosugar Metabolism	turquoise(s1)	0.450823
O-sulfo-L-tyrosine	Xenobiotics	Chemical	turquoise(s1)	0.450618
heptenedioate (C7:1-DC)*	Lipid	Fatty Acid, Dicarboxylate	turquoise(s1)	0.448494
5,6-dihydrouridine	Nucleotide	Pyrimidine Metabolism, Uracil containing	turquoise(s1)	0.445758
N6-succinyladenosine	Nucleotide	Purine Metabolism, Adenine containing	turquoise(s1)	0.445278
1-methyl-4-imidazoleacetate	Amino Acid	Histidine Metabolism	turquoise(s1)	0.444327
1-ribosyl-imidazoleacetate*	Amino Acid	Histidine Metabolism	turquoise(s1)	0.441946
adipoylcarnitine (C6-DC)	Lipid	Fatty Acid Metabolism(Acyl Carnitine)	turquoise(s1)	0.440709
ribonate	Carbohydrate	Pentose Metabolism	turquoise(s1)	0.439163
N-acetylthreonine	Amino Acid	Glycine, Serine and Threonine Metabolism	turquoise(s1)	0.438711
trans-4-hydroxyproline	Amino Acid	Urea cycle; Arginine and Proline Metabolism	turquoise(s1)	0.435831
N-acetylisoleucine	Amino Acid	Leucine, Isoleucine and Valine Metabolism	turquoise(s1)	0.434261
vanillylmandelate (VMA)	Amino Acid	Tyrosine Metabolism	turquoise(s1)	0.432734
arabonate/xylonate	Carbohydrate	Pentose Metabolism	turquoise(s1)	0.431654
(N(1) + N(8))-acetylspermidine	Amino Acid	Polyamine Metabolism	turquoise(s1)	0.427817
urea	Amino Acid	Urea cycle; Arginine and Proline Metabolism	turquoise(s1)	0.427377
hydantoin-5-propionate	Amino Acid	Histidine Metabolism	turquoise(s1)	0.427102
formiminoglutamate	Amino Acid	Histidine Metabolism	turquoise(s1)	0.424921
carboxyethyl-GABA	Amino Acid	Glutamate Metabolism	turquoise(s1)	0.423374
N-formylmethionine	Amino Acid	Methionine, Cysteine, SAM and Taurine Metabolism	turquoise(s1)	0.418752
glutarylcarnitine (C5-DC)	Amino Acid	Lysine Metabolism	turquoise(s1)	0.418532
suberate (C8-DC)	Lipid	Fatty Acid, Dicarboxylate	turquoise(s1)	0.417209
acisoga	Amino Acid	Polyamine Metabolism	turquoise(s1)	0.417198
trimethylamine N-oxide	Lipid	Phospholipid Metabolism	turquoise(s1)	0.416132
N-acetylalanine	Amino Acid	Alanine and Aspartate Metabolism	turquoise(s1)	0.414602
picolinate	Amino Acid	Tryptophan Metabolism	turquoise(s1)	0.414601
N-acetylputrescine	Amino Acid	Polyamine Metabolism	turquoise(s1)	0.409004
N-methylhydroxyproline**	Amino Acid	Urea cycle; Arginine and Proline Metabolism	turquoise(s1)	0.406422
erythronate*	Carbohydrate	Aminosugar Metabolism	turquoise(s1)	0.400395
3-hydroxyadipate*	Lipid	Fatty Acid, Dicarboxylate	turquoise(s1)	0.397106
N1-methylinosine	Nucleotide	Purine Metabolism, (Hypo)Xanthine/Inosine containing	turquoise(s1)	0.395909
N2,N2-dimethylguanosine	Nucleotide	Purine Metabolism, Guanine containing	turquoise(s1)	0.394867
acesulfame	Xenobiotics	Food Component/Plant	turquoise(s1)	0.393999
hydroxyasparagine**	Amino Acid	Alanine and Aspartate Metabolism	turquoise(s1)	0.39162
saccharin	Xenobiotics	Food Component/Plant	turquoise(s1)	0.387807
N-acetyl-isoputreanine*	Amino Acid	Polyamine Metabolism	turquoise(s1)	0.385181
N6-carbamoylthreonyladenosine	Nucleotide	Purine Metabolism, Adenine containing	turquoise(s1)	0.384274
1-methylhistidine	Amino Acid	Histidine Metabolism	turquoise(s1)	0.383361
vanillactate	Amino Acid	Tyrosine Metabolism	turquoise(s1)	0.375043
phenol sulfate	Amino Acid	Tyrosine Metabolism	turquoise(s1)	0.370401
3-hydroxy-3-methylglutarate	Lipid	Mevalonate Metabolism	turquoise(s1)	0.369815
N-acetyltyrosine	Amino Acid	Tyrosine Metabolism	turquoise(s1)	0.365238
N-acetyltaurine	Amino Acid	Methionine, Cysteine, SAM and Taurine Metabolism	turquoise(s1)	0.361747
nonenedioate (C9:1-DC)*	Lipid	Fatty Acid, Dicarboxylate	turquoise(s1)	0.361203
maltose	Carbohydrate	Glycogen Metabolism	turquoise(s1)	0.356834
alpha-ketoglutarate	Energy	TCA Cycle	turquoise(s1)	0.355956
suberoylcarnitine (C8-DC)	Lipid	Fatty Acid Metabolism(Acyl Carnitine)	turquoise(s1)	0.352754
3-methylglutaconate	Amino Acid	Leucine, Isoleucine and Valine Metabolism	turquoise(s1)	0.351973
homocitrulline	Amino Acid	Urea cycle; Arginine and Proline Metabolism	turquoise(s1)	0.35173
methylmalonate (MMA)	Lipid	Fatty Acid Metabolism (also BCAA Metabolism)	turquoise(s1)	0.344843
4-hydroxyphenylacetate	Amino Acid	Phenylalanine Metabolism	turquoise(s1)	0.340693
hippurate	Xenobiotics	Benzoate Metabolism	turquoise(s1)	0.338083
cysteine-glutathione disulfide	Amino Acid	Glutathione Metabolism	turquoise(s1)	0.329416
N-acetylmethionine	Amino Acid	Methionine, Cysteine, SAM and Taurine Metabolism	turquoise(s1)	0.327243
2-methylcitrate/homocitrate	Energy	TCA Cycle	turquoise(s1)	0.325801
N1-methyladenosine	Nucleotide	Purine Metabolism, Adenine containing	turquoise(s1)	0.321524
phenyllactate (PLA)	Amino Acid	Phenylalanine Metabolism	turquoise(s1)	0.320053
N-acetylglutamine	Amino Acid	Glutamate Metabolism	turquoise(s1)	0.317729
phenylacetylglutamine	Peptide	Acetylated Peptides	turquoise(s1)	0.311055
2-aminophenol sulfate	Xenobiotics	Chemical	turquoise(s1)	0.310239
glucuronate	Carbohydrate	Aminosugar Metabolism	turquoise(s1)	0.307728
guaiacol sulfate	Xenobiotics	Benzoate Metabolism	turquoise(s1)	0.307313
glutarate (C5-DC)	Lipid	Fatty Acid, Dicarboxylate	turquoise(s1)	0.305663
gluconate	Xenobiotics	Food Component/Plant	turquoise(s1)	0.299079
indoleacetylglutamine	Amino Acid	Tryptophan Metabolism	turquoise(s1)	0.279055
ibuprofen	Xenobiotics	Drug - Analgesics, Anesthetics	turquoise(s1)	0.271302
adipate (C6-DC)	Lipid	Fatty Acid, Dicarboxylate	turquoise(s1)	0.270822
citraconate/glutaconate	Energy	TCA Cycle	turquoise(s1)	0.259664
indole-3-carboxylate	Amino Acid	Tryptophan Metabolism	turquoise(s1)	0.258155
cytidine	Nucleotide	Pyrimidine Metabolism, Cytidine containing	turquoise(s1)	0.254639
N4-acetylcytidine	Nucleotide	Pyrimidine Metabolism, Cytidine containing	turquoise(s1)	0.253339
3-methylglutarylcarnitine (2)	Amino Acid	Leucine, Isoleucine and Valine Metabolism	turquoise(s1)	0.250406
kynurenate	Amino Acid	Tryptophan Metabolism	turquoise(s1)	0.249112
malonylcarnitine	Lipid	Fatty Acid Synthesis	turquoise(s1)	0.246111
p-cresol sulfate	Xenobiotics	Benzoate Metabolism	turquoise(s1)	0.24443
gamma-glutamylhistidine	Peptide	Gamma-glutamyl Amino Acid	turquoise(s1)	0.239216
4-methoxyphenol sulfate	Amino Acid	Tyrosine Metabolism	turquoise(s1)	0.235437
N1,N12-diacetylspermine			turquoise(s1)	0.223126
glycine	Amino Acid	Glycine, Serine and Threonine Metabolism	turquoise(s1)	0.21688
homostachydrine*	Xenobiotics	Food Component/Plant	turquoise(s1)	0.207617
N-acetylcitrulline	Amino Acid	Urea cycle; Arginine and Proline Metabolism	turquoise(s1)	0.205947
dimethylarginine (SDMA + ADMA)	Amino Acid	Urea cycle; Arginine and Proline Metabolism	turquoise(s1)	0.202605
gamma-glutamylvaline	Peptide	Gamma-glutamyl Amino Acid	turquoise(s1)	0.20031
N-acetylleucine	Amino Acid	Leucine, Isoleucine and Valine Metabolism	turquoise(s1)	0.197106
malate	Energy	TCA Cycle	turquoise(s1)	0.196344
fumarate	Energy	TCA Cycle	turquoise(s1)	0.192272
alpha-ketoglutaramate*	Amino Acid	Glutamate Metabolism	turquoise(s1)	0.191039
N-acetylhistidine	Amino Acid	Histidine Metabolism	turquoise(s1)	0.189668
methionine sulfone	Amino Acid	Methionine, Cysteine, SAM and Taurine Metabolism	turquoise(s1)	0.173287
3-methyl catechol sulfate (1)	Xenobiotics	Benzoate Metabolism	turquoise(s1)	0.169428
3-hydroxybutyroylglycine**	Lipid	Fatty Acid Metabolism(Acyl Glycine)	turquoise(s1)	0.164121
cinnamoylglycine	Xenobiotics	Food Component/Plant	turquoise(s1)	0.149969
ribulonate/xylulonate*	Carbohydrate	Pentose Metabolism	turquoise(s1)	0.149627
maleate	Lipid	Fatty Acid, Dicarboxylate	turquoise(s1)	0.147947
7-methylurate	Xenobiotics	Xanthine Metabolism	turquoise(s1)	0.143063
N-acetylglucosamine/N-acetylgalactosamine	Carbohydrate	Aminosugar Metabolism	turquoise(s1)	0.140333
gamma-glutamylglycine	Peptide	Gamma-glutamyl Amino Acid	turquoise(s1)	0.138579
5-hydroxyindole sulfate	Amino Acid	Tryptophan Metabolism	turquoise(s1)	0.130045
gentisate	Amino Acid	Tyrosine Metabolism	turquoise(s1)	0.119677
gamma-glutamylphenylalanine	Peptide	Gamma-glutamyl Amino Acid	turquoise(s1)	0.112651
quinate	Xenobiotics	Food Component/Plant	turquoise(s1)	0.106581
3-hydroxyisobutyrate	Amino Acid	Leucine, Isoleucine and Valine Metabolism	turquoise(s1)	0.104405
sebacate (C10-DC)	Lipid	Fatty Acid, Dicarboxylate	turquoise(s1)	0.102819
trigonelline (N'-methylnicotinate)	Cofactors and Vitamins	Nicotinate and Nicotinamide Metabolism	turquoise(s1)	0.098822
morphine-3-glucuronide	Xenobiotics	Drug - Analgesics, Anesthetics	turquoise(s1)	0.0883403
methylsuccinate	Amino Acid	Leucine, Isoleucine and Valine Metabolism	turquoise(s1)	0.087347
gamma-glutamyl-epsilon-lysine	Peptide	Gamma-glutamyl Amino Acid	turquoise(s1)	0.0853346
gamma-CEHC glucuronide*	Cofactors and Vitamins	Tocopherol Metabolism	turquoise(s1)	0.0761861
1-methylurate	Xenobiotics	Xanthine Metabolism	turquoise(s1)	0.069842
glycine conjugate of C10H14O2 (1)*	Partially Characterized Molecules	Partially Characterized Molecules	turquoise(s1)	0.0649204
5-hydroxyindoleacetate	Amino Acid	Tryptophan Metabolism	turquoise(s1)	0.0347888
2-methylbutyrylcarnitine (C5)	Amino Acid	Leucine, Isoleucine and Valine Metabolism	turquoise(s1)	0.0275573
3-hydroxysebacate	Lipid	Fatty Acid, Monohydroxy	turquoise(s1)	0.00621635
catechol sulfate	Xenobiotics	Benzoate Metabolism	turquoise(s1)	-0.036531
docosahexaenoylcholine	Lipid	Fatty Acid Metabolism (Acyl Choline)	turquoise(s1)	-0.0539654
3-methylxanthine	Xenobiotics	Xanthine Metabolism	turquoise(s1)	-0.0583917
trans-urocanate	Amino Acid	Histidine Metabolism	turquoise(s1)	-0.116638
3-hydroxyhexanoate	Lipid	Fatty Acid, Monohydroxy	turquoise(s1)	-0.118875
cerotoylcarnitine (C26)*	Lipid	Fatty Acid Metabolism(Acyl Carnitine)	turquoise(s1)	-0.154622
octadecenedioylcarnitine (C18:1-DC)*	Lipid	Fatty Acid Metabolism(Acyl Carnitine)	turquoise(s1)	-0.16064
dihomo-linolenoyl-choline	Lipid	Fatty Acid Metabolism (Acyl Choline)	turquoise(s1)	-0.20826
1-palmitoyl-GPA (16:0)	Lipid	Lysophospholipid	turquoise(s1)	-0.236454
1-linoleoyl-GPA (18:2)*	Lipid	Lysophospholipid	turquoise(s1)	-0.241331
deoxycarnitine	Lipid	Carnitine Metabolism	turquoise(s1)	-0.25392
hexanoylglutamine	Lipid	Fatty Acid Metabolism (Acyl Glutamine)	turquoise(s1)	-0.270198
lignoceroylcarnitine (C24)*	Lipid	Fatty Acid Metabolism(Acyl Carnitine)	turquoise(s1)	-0.345876
palmitoleoyl-oleoyl-glycerol (16:1/18:1) [2]*	Lipid	Diacylglycerol	turquoise(s1)	-0.422254
palmitoleoyl-arachidonoyl-glycerol (16:1/20:4) [2]*	Lipid	Diacylglycerol	turquoise(s1)	-0.430582
ferulic acid 4-sulfate			turquoise(s1)	-0.464041
5alpha-pregnan-3beta,20beta-diol monosulfate (1)	Lipid	Progestin Steroids	turquoise(s1)	-0.470118
uridine	Nucleotide	Pyrimidine Metabolism, Uracil containing	turquoise(s1)	-0.537506
1-palmitoyl-2-arachidonoyl-GPI (16:0/20:4)*	Lipid	Phosphatidylinositol (PI)	turquoise(s1)	-0.665366

[truncated: 1 more sheets: Table S11]
