# Supplementary material for: Metabolic profiling shows pre‐existing mitochondrial dysfunction contributes to muscle loss in a model of ICU‐acquired weakness
Source: J Cachexia Sarcopenia Muscle. 2020 Jul 16;11(5):1321–35. doi: 10.1002/jcsm.12597 (PMC7567140; doi:10.1002/jcsm.12597)
Supplement: Supplementary file 3 — Data S2. Normalised metabolite levels for all samples [file JCSM-11-1321-s003.xlsx]

## Sheet: data_normalized
	GDF003	GDF005	GDF009	GDF013	GDF014	GDF020	GDF022	GDF023	GDF028	GDF034	GDF035	GDF036	GDF037	GDF038	GDF041	GDF044	GDF047	GDF048	GDF003.1	GDF005.1	GDF009.1	GDF013.1	GDF014.1	GDF020.1	GDF022.1	GDF023.1	GDF028.1	GDF034.1	GDF035.1	GDF036.1	GDF037.1	GDF038.1	GDF041.1	GDF044.1	GDF047.1	GDF048.1	GDF003.2	GDF005.2	GDF009.2	GDF013.2	GDF014.2	GDF020.2	GDF022.2	GDF023.2	GDF028.2	GDF034.2	GDF035.2	GDF036.2	GDF037.2
TIME	0	0	0	0	0	0	0	0	0	0	0	0	0	0	0	0	0	0	1	1	1	1	1	1	1	1	1	1	1	1	1	1	1	1	1	1	3	3	3	3	3	3	3	3	3	3	3	3	3
Phenotype	NW	W	NW	W	W	W	W	W	NW	NW	NW	NW	NW	W	W	W	W	NW	NW	W	NW	W	W	W	W	W	NW	NW	NW	NW	NW	W	W	W	W	NW	NW	W	NW	W	W	W	W	W	NW	NW	NW	NW	NW
(12 or 13)-methylmyristate (a15:0 or i15:0)	24.8138	25.2104	25.7485	24.8522	26.3116	26.0744	25.3609	24.6946	24.6176	24.687	24.6297	25.1554	25.1401	24.8998	25.1032	25.748	25.2775	25.444	23.8105	25.2977	24.8018	24.7892	24.6324	25.0901	23.5251	24.815	25.0231	25.1817	24.5341	23.6228	24.1076	24.1206	24.3634	24.8881	23.9108	24.1679	24.425	24.9111	25.114	23.7722	24.8523	25.2979	23.7854	24.432	23.6743	24.7706	24.3291	22.836	23.5706
(14 or 15)-methylpalmitate (a17:0 or i17:0)	25.9623	27.0907	26.1936	25.9511	11.672	26.6013	11.672	25.8582	25.9297	25.654	11.672	26.2936	25.606	25.8451	25.8644	26.735	26.2432	11.672	25.3867	26.5001	25.5556	25.5314	25.571	25.7836	24.0626	25.2607	25.7351	26.5755	25.4441	24.2439	25.4043	25.4059	25.5588	25.8435	25.3101	24.9992	25.4243	25.6301	26.2326	24.477	25.8157	25.9063	24.3156	25.2084	24.6667	25.4243	25.1448	23.3815	24.7237
(16 or 17)-methylstearate (a19:0 or i19:0)	21.8324	22.4329	22.1058	21.4362	22.5291	22.0465	21.8749	21.8269	21.5305	21.4755	21.4032	21.875	21.3836	21.6248	21.3662	22.0339	21.8911	21.2915	21.808	22.1291	21.6015	21.2626	21.604	21.9647	19.7738	21.575	21.6031	22.091	21.1136	20.2253	21.2198	21.1147	21.5122	21.4589	21.3042	20.5004	21.1278	21.865	22.5176	20.3706	21.9591	21.6115	20.4036	21.366	21.0028	20.8939	20.8856	19.7369	20.6461
(N(1) + N(8))-acetylspermidine	20.314	20.5177	20.536	20.7881	21.1833	20.3319	20.6807	20.2916	20.3022	20.5054	20.4433	20.6591	20.3908	20.8417	20.8608	20.8577	20.8233	20.9382	20.4599	22.2139	20.3473	21.695	22.3842	20.8366	21.552	21.9563	20.0667	21.207	21.894	20.4555	20.9913	20.703	21.1132	22.1602	21.7921	23.0466	20.3404	21.2188	20.7528	20.9833	22.0534	20.8952	22.0643	21.8304	20.8765	20.794	21.1909	20.5131	21.3689
1,2,3-benzenetriol sulfate (2)	16.9062	22.0911	17.4483	21.5659	20.6628	19.4747	11.672	16.6415	21.726	18.2356	18.8684	21.7167	17.5101	20.7324	22.2452	22.2816	11.672	17.8062	18.9757	19.4216	18.1123	17.2904	16.6676	20.4999	16.1814	11.672	11.672	16.0103	15.9137	17.9335	16.7617	17.5168	16.4804	20.0891	11.672	16.7515	23.7934	20.0948	20.8147	24.0622	15.1702	20.3726	18.8015	19.4828	22.8271	21.1481	21.8191	20.9745	20.0839
1,2-dilinoleoyl-GPC (18:2/18:2)	27.7647	27.2359	27.2777	26.7408	26.5229	27.3296	26.3975	26.9811	27.8144	27.8954	27.5182	27.4098	26.464	26.4505	26.8854	27.5267	26.0541	26.9339	26.6828	26.3425	26.1572	25.8544	26.3193	25.7302	24.6867	11.672	26.2729	26.9148	26.4627	26.1203	25.7674	25.0422	26.2661	26.6101	25.865	26.1583	26.8337	26.1863	26.8608	27.0796	26.942	25.9459	26.0615	11.672	27.081	27.1679	27.2418	26.9232	25.8714
1,2-dipalmitoyl-GPC (16:0/16:0)	25.8472	26.2199	26.0094	26.1264	26.1963	25.9943	26.1656	25.8285	25.935	26.1894	25.9627	26.3303	25.7917	26.1975	25.9896	26.1134	26.3842	26.002	25.3904	25.5831	26.2576	25.6132	25.9153	25.9509	25.7947	26.1627	25.9089	26.0322	25.6093	26.37	25.8921	26.2532	25.926	25.6566	25.836	25.7586	26.2684	25.7593	26.5654	26.5212	25.9231	26.3327	26.0334	26.3528	26.4204	26.6439	26.2252	26.7692	26.3032
1,3,7-trimethylurate	15.831	20.9621	15.4416	18.3708	17.0392	11.672	11.672	15.6076	17.2032	17.8351	15.5892	18.1665	15.7923	18.2179	18.213	17.9966	16.375	18.1783	19.2018	20.3238	18.0435	17.9061	17.5476	18.5704	15.3244	16.0495	16.5211	17.5763	11.672	18.3177	18.1996	19.0762	17.8525	18.2206	11.672	17.6664	19.1628	22.293	17.1855	19.1398	18.5139	19.5002	15.3214	18.6659	17.5771	18.9374	16.8154	17.9773	18.3331
1,3-dimethylurate	17.53	20.7344	16.6195	18.9911	16.5312	17.6803	16.3549	16.3037	18.0997	19.095	18.67	18.932	17.5298	19.7436	17.9963	18.0147	17.2559	18.8221	15.95	18.8381	16.831	17.9462	11.672	17.2861	11.672	15.4664	17.2778	17.5302	16.8787	16.7544	16.5149	18.3639	17.657	18.0504	15.6711	16.6322	17.818	19.4643	15.874	17.0521	17.1177	17.5374	11.672	16.6128	16.9182	16.897	15.8542	16.1218	17.6755
1,5-anhydroglucitol (1,5-AG)	26.1158	22.9566	25.9552	25.9136	27.0553	26.4423	25.9194	24.347	26.8693	26.0501	25.503	26.0592	26.5035	25.4184	26.6122	26.2118	25.6899	26.7875	25.8152	22.6283	25.5492	25.484	26.6883	26.1587	25.5245	24.0346	26.3604	25.8493	25.1658	25.8555	26.2592	25.2213	26.4104	26.0046	25.285	26.2466	25.9906	21.8651	25.0441	25.4211	26.6972	26.1175	25.2138	24.1337	26.2099	25.8532	24.9213	25.8456	25.8878
1,7-dimethylurate	19.5243	22.8201	19.7751	21.8083	19.9953	19.9464	17.4399	20.1176	19.939	21.3356	20.6377	21.062	19.0651	21.719	21.0732	21.0783	19.4788	20.9904	19.7777	21.0461	19.4133	20.0653	20.1556	19.2528	17.6192	19.6615	18.5773	19.5176	19.0396	19.2065	19.3093	20.5045	20.0772	20.9382	18.0342	20.0841	20.6464	22.2253	18.245	20.0675	18.6862	20.2173	11.672	19.3497	19.1902	18.8696	18.3154	19.2107	20.7039
1-(1-enyl-oleoyl)-GPE (P-18:1)*	18.9268	18.4955	19.5381	17.7096	17.9994	18.8255	17.9175	18.4815	18.8122	19.172	18.4032	19.1319	17.5733	18.5139	17.9713	19.3804	18.063	18.9394	17.8229	17.8801	17.9589	16.3514	17.1181	16.7649	11.672	15.3679	17.6754	18.1445	16.2891	16.6539	11.672	16.3274	17.6349	17.5481	16.9694	17.0956	17.7455	16.5121	18.3023	15.9679	17.1278	17.4807	16.5685	16.9331	18.3434	17.7625	17.6021	17.9356	15.7677
1-(1-enyl-palmitoyl)-2-arachidonoyl-GPC (P-16:0/20:4)*	24.458	24.9065	25.3219	24.5549	24.6566	24.4881	25.0178	25.2903	24.8086	24.8543	24.2072	24.9064	24.7611	24.3867	24.868	25.1152	24.3231	24.9406	23.5884	24.4574	24.6171	24.1032	24.3536	24.0928	24.0856	24.5243	24.1612	24.5643	23.4529	24.3795	24.2204	23.9713	24.5537	24.4112	23.8564	24.4138	23.8233	23.7838	24.5388	23.9428	23.8437	23.7295	23.5893	24.7028	24.1198	24.2037	23.6544	24.6608	24.0072
1-(1-enyl-palmitoyl)-2-arachidonoyl-GPE (P-16:0/20:4)*	24.112	24.6576	24.9259	23.2711	24.0227	24.286	23.7544	24.3826	24.7005	24.4066	23.6353	24.3349	23.9797	24.2856	23.9749	24.678	24.0028	24.369	22.7862	23.7081	23.9683	22.8787	23.3754	23.3321	22.2273	23.3805	23.4227	23.9776	22.9041	23.186	22.7141	23.2081	23.5149	23.4998	22.7873	23.4108	23.1967	22.9383	23.6259	23.3069	22.7214	24.0098	22.5494	23.4772	24.0365	23.4153	23.3399	23.6083	23.1611
1-(1-enyl-palmitoyl)-2-linoleoyl-GPC (P-16:0/18:2)*	25.9961	25.3991	25.779	25.9566	24.9554	25.607	25.3727	26.1082	26.18	26.1149	25.6829	25.7744	24.9417	25.0734	26.0545	26.8686	24.9253	25.8334	25.2999	24.7393	25.1373	25.0008	24.829	24.8993	24.2411	25.3459	25.459	25.9722	25.2973	25.1229	24.4959	24.8023	25.6622	25.9849	24.4896	25.2752	25.3829	24.5695	24.6118	25.0291	24.3347	24.9733	24.1475	25.5321	25.391	25.4697	25.6331	25.6797	25.0047
1-(1-enyl-palmitoyl)-2-linoleoyl-GPE (P-16:0/18:2)*	21.2022	21.5416	21.8531	20.3228	20.6092	21.4524	20.2073	20.8692	21.5423	21.7679	20.8333	20.9913	20.7252	20.2304	20.9628	21.1276	20.6914	21.5622	19.5562	19.8793	19.6509	11.672	19.8834	19.3824	11.672	19.1324	19.9876	20.9614	19.9331	19.6129	11.672	11.672	20.0286	20.0145	19.2186	20.3046	19.7334	11.672	19.4059	19.72	18.6591	19.0507	11.672	18.7898	20.7273	20.0173	20.7186	20.5393	19.089
1-(1-enyl-palmitoyl)-2-oleoyl-GPC (P-16:0/18:1)*	25.2059	24.9949	25.3907	25.5419	25.249	25.1182	25.2004	25.7934	25.5914	25.6638	24.4195	25.692	24.7281	25.148	25.5225	26.5569	24.8889	25.4295	24.9609	25.1209	25.1015	24.9705	24.8718	24.9873	24.351	25.4991	25.3738	25.6992	24.6161	25.1872	24.4899	24.6198	25.3444	25.8224	24.5994	24.985	24.9123	24.9703	24.8219	25.0059	25.1403	24.7089	24.351	25.5672	24.7786	25.353	24.6644	25.5976	24.7467
1-(1-enyl-palmitoyl)-2-oleoyl-GPE (P-16:0/18:1)*	21.9671	21.6005	21.6295	21.2359	21.2681	21.8021	20.0723	21.4509	21.9908	22.1487	21.1061	21.3404	20.6603	21.1869	21.5072	21.4439	21.4172	21.887	21.2467	21.4601	21.8547	21.417	21.5159	21.3477	20.3262	21.1027	21.5723	22.1151	21.7197	20.8244	19.7218	20.5483	21.5296	21.3262	20.7187	20.0316	20.6546	20.7912	20.6928	20.7686	21.859	21.241	20.483	20.6647	21.4742	21.152	21.1351	21.225	20.4534
1-(1-enyl-palmitoyl)-2-palmitoleoyl-GPC (P-16:0/16:1)*	21.2603	20.1276	21.5313	21.4161	21.269	21.0502	21.249	21.6173	21.6565	22.0979	20.3418	21.6439	20.368	20.5722	21.5909	22.1975	20.8113	21.2734	21.1967	20.371	21.6944	20.9568	21.2288	21.0675	21.0113	21.7995	21.7236	22.2234	20.9147	21.583	20.6731	20.8189	21.6311	21.4394	20.8088	21.0401	21.0072	20.2971	21.1016	20.6186	21.0969	20.7265	21.0688	21.6108	21.0612	21.7248	20.5738	21.4605	20.7014
1-(1-enyl-palmitoyl)-2-palmitoyl-GPC (P-16:0/16:0)*	24.7405	24.7352	24.8333	25.1919	24.6241	24.6501	25.0057	24.9504	25.071	25.0605	24.2228	25.6176	24.3888	24.7465	24.9911	25.4925	24.5105	25.2298	24.3359	24.7337	24.8131	24.5324	24.2694	24.5925	24.0461	25.1389	24.8349	25.1582	24.1795	25.2639	24.275	24.3152	24.8075	24.8995	24.3937	24.6861	24.4268	24.2629	24.5018	24.7641	24.2971	24.361	24.2002	24.9089	24.4723	24.8499	24.5197	25.4987	24.4076
1-(1-enyl-palmitoyl)-GPC (P-16:0)*	21.1578	19.8541	20.8932	20.0696	19.5791	20.8733	20.0015	20.67	20.2793	21.6344	20.159	21.5721	19.8446	20.8558	20.328	21.4379	20.1339	20.8492	18.7657	18.5642	18.2214	17.7203	17.3274	17.5566	15.3895	17.291	18.532	18.6993	16.2054	18.8327	17.2928	17.9709	18.8552	17.962	18.5642	17.8401	19.678	16.8859	19.9393	18.289	18.1121	18.4804	16.5374	18.3268	19.3061	19.5987	19.3258	20.2644	18.2977
1-(1-enyl-palmitoyl)-GPE (P-16:0)*	20.7444	20.2085	21.0027	19.9166	20.3138	20.576	19.897	20.2641	20.5733	21.2315	20.3161	21.0009	19.8081	20.5196	19.9243	20.7372	20.3434	20.7203	19.3552	19.8574	19.2606	18.808	19.4254	18.9299	17.8017	18.6824	19.3338	19.8568	18.5568	19.2704	18.0263	18.9032	19.4253	18.9779	19.4778	19.0166	19.8563	19.0735	19.8901	19.0993	19.4212	19.5839	18.284	19.1641	19.9643	20.0182	19.7883	19.9944	18.5837
1-(1-enyl-stearoyl)-2-arachidonoyl-GPE (P-18:0/20:4)*	25.5811	26.4882	26.5805	24.9387	25.4862	25.8965	25.9348	26.1126	25.998	26.0645	24.594	25.3743	25.4403	25.387	25.5307	26.1349	25.4364	25.6818	23.8142	25.3383	25.0441	24.0535	24.5289	24.4358	23.3503	24.56	24.3311	25.2591	23.188	24.0827	24.0807	24.0506	24.6252	24.9413	23.6459	24.5986	24.4879	24.5312	25.1685	24.6613	23.5913	24.9561	24.2341	25.1158	25.4533	24.8357	24.5782	24.8453	24.9528
1-(1-enyl-stearoyl)-2-linoleoyl-GPE (P-18:0/18:2)*	23.9532	24.5697	24.3186	23.4122	23.1149	23.8367	23.2044	23.3953	24.0377	24.4541	23.1917	23.3029	23.2304	22.7995	23.6792	23.8394	23.16	23.6198	22.1257	23.1659	22.9725	22.7631	22.787	22.4913	21.692	22.3068	22.6473	23.4889	22.3619	22.0638	21.8106	21.2162	22.7391	22.8303	21.6783	11.672	22.4342	22.6942	22.7045	23.1871	22.1918	22.4769	22.502	22.4055	23.6785	23.23	22.9784	23.1083	22.374
1-(1-enyl-stearoyl)-2-oleoyl-GPE (P-18:0/18:1)	21.8907	22.2145	22.1595	21.5949	21.7593	22.1895	21.0556	21.3768	21.8824	22.3023	20.7459	21.3159	21.1713	20.7718	21.3566	21.6832	21.3957	21.8143	20.9087	21.5879	21.6136	21.3847	21.3455	21.3383	20.2149	20.8153	21.1079	21.7816	20.6547	20.3879	20.1302	20.0048	21.2039	21.1849	20.6715	11.672	20.5567	21.2948	21.0328	21.4878	21.2822	21.2105	20.9989	20.0622	21.8286	21.1787	20.7627	21.1816	20.7901
1-(1-enyl-stearoyl)-GPE (P-18:0)*	20.6913	20.7194	21.0574	19.955	20.016	20.7717	20.059	20.2162	20.3645	21.0868	19.7864	20.7641	19.9744	20.4348	20.1039	21.0497	20.112	20.3905	19.181	20.0171	19.2657	18.5916	18.9433	18.6344	16.8625	18.2535	19.0169	19.5533	17.959	18.9399	18.2166	18.5332	19.0785	18.889	18.8471	18.5741	19.7773	19.2128	19.9085	19.1601	19.1097	19.2041	17.9916	19.0791	20.013	19.6178	19.4973	19.5682	18.6727
1-arachidonoyl-GPA (20:4)	11.672	18.1952	19.5499	18.4248	11.672	19.4024	19.1944	19.2052	11.672	18.9504	11.672	19.7539	18.3652	20.4902	18.4484	19.1687	18.5223	19.5236	11.672	18.7926	17.8096	17.1263	17.8318	11.672	16.0309	18.2552	17.388	11.672	11.672	19.0845	18.6064	16.621	17.6094	11.672	17.6363	18.1607	11.672	19.4807	17.941	19.2503	11.672	11.672	17.5004	17.5325	19.2566	18.62	17.1871	18.5492	18.8061
1-arachidonoyl-GPC (20:4n6)*	27.1343	27.8461	28.3439	27.0384	27.8072	27.9778	28.0472	27.9888	27.9654	27.8491	27.3882	27.8545	27.0899	27.9182	27.6487	27.59	27.313	28.0054	26.5046	27.5795	27.3602	26.1334	26.085	26.4637	24.7962	25.4759	26.8622	27.1072	25.2564	27.2537	26.024	25.7553	26.8871	27.1085	26.4942	27.1114	27.1253	27.3376	28.1824	26.0557	26.6307	27.5834	25.5914	27.2418	27.4543	27.5029	26.3673	27.6408	26.8531
1-arachidonoyl-GPE (20:4n6)*	24.1923	23.2898	24.2592	23.3618	24.7462	23.868	24.0504	23.9217	23.6226	24.5096	23.9099	23.9872	23.2154	24.4304	23.2311	23.5589	23.4678	23.8848	21.9911	22.335	21.4994	20.9822	21.8822	21.5006	20.2521	21.5463	21.7323	21.9075	20.8207	21.9093	21.1352	21.4038	22.0357	21.2783	21.5486	21.8419	23.3467	22.1247	24.2494	22.379	22.6559	23.4278	21.7017	22.7918	23.5455	23.2186	22.5551	23.4584	22.5045
1-arachidonoyl-GPI (20:4)*	22.4665	23.0916	21.8249	21.6655	23.5394	23.2352	22.1231	22.4637	22.2003	22.967	22.984	22.0178	22.0128	22.7758	22.4025	22.6409	22.5414	22.4221	21.595	22.2505	22.2169	20.9723	22.8464	21.383	20.594	22.6452	21.8994	22.2499	21.5049	21.1936	21.4886	21.6998	21.5895	21.9068	21.3024	22.7624	22.7092	22.2839	23.6674	21.614	22.9822	22.6525	21.5974	22.7554	22.909	22.877	22.5062	22.0393	21.8915
1-arachidonylglycerol (20:4)	21.5097	23.409	24.354	22.5631	27.6405	22.9773	27.2051	23.2058	23.2342	23.4286	23.6401	22.7834	22.6301	22.8866	23.082	23.3752	23.1304	23.7512	21.7098	23.647	23.8601	22.8946	24.2819	23.0807	21.8456	24.5629	23.9138	23.1548	23.0926	22.2695	22.732	21.9887	23.29	22.4569	22.9828	23.2883	22.5696	25.257	25.9529	22.3708	26.1834	23.4124	21.7479	23.0047	23.0319	22.7834	22.4758	22.5914	22.6958
1-carboxyethylisoleucine	14.7461	17.1127	15.9	15.8374	15.7309	16.4395	15.5554	15.3658	15.9574	15.7818	15.807	15.6983	15.402	16.8769	15.5266	15.2391	16.5568	15.4756	16.2202	17.003	16.7482	15.3629	17.2971	16.7865	16.4926	17.3933	16.2602	15.8625	15.221	17.0202	17.6471	17.7553	16.019	15.7656	15.7198	16.7817	16.6602	17.1153	16.4867	17.3797	17.3243	16.3735	18.1529	17.0238	16.5244	17.7996	17.9376	17.4509	17.2801
1-carboxyethylleucine	15.6093	17.4775	16.4085	15.4633	16.7686	16.5472	16.6032	16.4645	16.6186	16.0754	16.4013	15.8674	16.8268	17.9481	15.8986	15.7345	16.8413	16.5774	16.233	17.2186	17.0812	16.4402	17.959	17.5162	18.1593	18.3616	16.8461	16.778	17.0252	17.0403	18.17	18.4151	17.0805	17.1514	16.2364	17.6325	17.0832	17.7358	17.1854	17.9942	17.7648	16.9494	18.8224	17.6349	17.6272	18.1034	18.4525	17.5875	17.974
1-carboxyethylphenylalanine	17.7004	18.5742	17.8523	18.0781	18.2306	18.2412	17.6864	17.7058	17.947	18.0199	18.2609	17.5292	17.9468	18.5608	17.7261	17.009	18.7012	18.4598	18.3374	19.5302	19.244	18.0824	19.7803	19.1339	20.8145	20.6077	19.1149	19.3161	18.7856	19.1017	19.9638	19.8619	19.0037	19.2168	18.5373	20.1574	19.128	19.6248	18.3845	19.6172	19.7514	18.7379	20.9427	19.2241	18.7918	20.1332	20.0788	19.787	19.4942
1-carboxyethyltyrosine	15.0097	16.0544	15.2105	15.5693	15.8042	15.9995	14.498	14.7985	15.2821	15.3772	15.432	14.3521	15.0368	16.0453	15.1565	11.672	16.2606	15.5563	15.0596	16.8078	16.4109	15.4517	17.7613	16.2565	17.6198	17.6942	15.7897	16.2929	16.1117	16.0378	17.193	16.8994	15.7144	15.7457	15.5468	17.184	16.0116	17.1853	15.5181	16.3064	17.2009	15.1173	18.4487	16.2919	15.2065	17.3851	17.0554	16.9623	16.6318
1-carboxyethylvaline	17.1565	18.4541	17.9428	17.9987	18.069	18.1592	17.4548	17.7794	18.0821	17.949	18.1024	17.1588	18.0528	18.9422	17.6517	11.672	18.5949	17.3428	17.8239	18.6568	18.4881	18.4226	19.8065	18.6606	20.3545	19.8335	18.2899	18.7697	18.941	18.2983	19.5511	19.5913	18.4227	18.8834	18.3104	19.2025	18.3649	18.9145	18.0609	19.385	19.4225	17.8873	20.2876	18.7814	18.3111	19.3096	19.2789	18.6861	18.9406
1-dihomo-linolenylglycerol (20:3)	21.5893	22.1632	22.344	21.5733	25.9402	21.7935	25.1646	21.5216	21.9119	22.2792	22.1314	21.4325	21.4186	21.2395	21.45	21.6732	22.1629	22.4173	21.3735	21.9407	21.7427	21.6775	22.4131	21.7449	21.2447	22.374	21.9592	21.7235	21.6084	21.0215	21.6096	21.0133	21.456	21.0747	21.8826	20.4974	21.4342	23.1678	23.6355	21.2992	23.7277	22.0052	21.2742	21.584	21.2452	21.6986	21.1013	21.5114	21.4533
1-docosahexaenoylglycerol (22:6)	19.8465	21.4568	24.1176	21.1591	27.9694	22.3505	26.6292	21.9339	21.5515	22.075	23.186	22.3044	21.2226	20.8916	21.4849	22.742	22.793	21.9216	20.5751	21.3296	23.1155	21.7627	24.332	22.3361	11.672	23.9205	22.8777	22.1035	22.0992	21.2869	21.677	11.672	21.9445	22.1057	22.1897	21.6413	21.0174	23.1997	25.1876	20.6721	25.3729	22.8123	19.6898	21.546	21.4972	21.5548	21.5221	21.6089	20.8609
1-linolenoyl-GPC (18:3)*	23.5546	22.5171	23.8479	23.1867	23.4142	23.9457	22.997	23.5197	24.0504	24.552	22.7905	23.3272	23.0284	23.1267	23.2937	23.3603	22.9734	22.7446	21.7919	22.1553	22.0793	21.4297	21.4293	21.122	20.073	20.3358	22.0973	22.4798	20.1166	21.6636	20.921	20.6812	21.6441	22.1893	21.6704	21.6131	22.6685	22.48	22.9401	22.3059	21.93	22.8566	22.1414	22.0772	23.3138	23.5529	21.4439	23.2418	22.2994
1-linolenoylglycerol (18:3)	18.5974	18.8627	21.0237	18.7071	25.1569	19.3458	24.0981	19.0643	19.1771	18.6293	18.0132	18.4916	17.8619	17.8124	18.4157	11.672	17.954	19.6527	17.9659	18.914	19.3085	18.9699	21.2541	19.5838	16.2822	20.4044	20.0136	18.4655	18.2169	17.545	18.5388	17.8654	18.6105	17.2484	18.446	19.7205	11.672	21.6188	21.7008	18.2507	23.5019	18.565	17.8621	18.0361	18.2849	17.9116	16.983	16.6085	17.8259
1-linoleoyl-2-arachidonoyl-GPC (18:2/20:4n6)*	26.6527	26.8642	27.0264	24.4089	26.3474	26.8168	26.2437	25.8931	27.0786	26.9141	26.2784	26.6285	25.9798	26.0511	26.6011	26.8351	26.2119	26.2425	25.6817	25.8999	25.2506	24.3891	25.3688	24.6874	24.1303	24.4734	25.6275	25.6292	24.5852	25.3804	24.457	24.8389	25.8803	25.9823	25.0729	25.346	25.7675	25.4869	26.2929	25.3132	25.2054	25.2072	11.672	25.2235	25.9629	26.1676	25.4437	26.2374	25.2268
1-linoleoyl-2-linolenoyl-GPC (18:2/18:3)*	23.4317	22.9383	23.8795	22.3127	11.672	23.0666	21.6324	22.4092	23.7461	24.4049	22.6221	23.3837	22.0008	21.5742	22.6867	23.1981	22.406	22.1779	21.3118	22.1013	22.1422	21.3154	22.1128	21.4357	20.7704	21.0033	22.0094	22.4463	21.3238	20.64	20.1168	20.4346	21.6413	22.0051	11.672	21.179	21.4837	21.0193	21.5186	22.1493	22.4319	21.2952	22.2388	21.0062	22.0111	22.4552	21.8318	21.8605	20.7923
1-linoleoyl-GPA (18:2)*	20.2235	20.8179	20.9227	20.3956	20.9467	20.9638	20.2145	20.4452	20.7354	21.1063	19.6806	20.8502	21.2215	21.9445	20.6279	21.0799	20.9885	20.863	19.555	19.93	19.0928	19.4691	19.3976	18.6663	17.8899	19.0318	19.8138	19.373	19.5303	19.9964	19.8856	18.5619	19.3281	18.3599	19.3735	18.9129	19.941	20.351	19.5841	22.0161	19.8072	20.0347	19.4043	19.1734	21.7666	20.7538	20.1909	20.5606	20.4618
1-linoleoyl-GPC (18:2)	29.1849	28.9864	29.2282	28.9627	29.0193	29.2522	29.0397	29.2924	29.5757	29.8516	29.4557	29.0751	28.4689	28.9668	29.0142	29.2323	28.9147	28.9368	28.4959	28.4705	27.9004	28.0072	27.283	27.1993	25.9396	26.4699	28.087	28.5652	27.3035	28.5946	26.7858	26.7752	27.9966	28.514	28.0064	28.1341	29.0071	28.4686	28.7502	28.564	28.1514	28.8481	27.2973	28.3962	29.2901	29.2566	28.9597	29.1329	28.1151
1-linoleoyl-GPE (18:2)*	24.4581	23.2254	23.4789	23.7099	23.9317	23.3868	23.4955	23.6611	23.7764	24.5852	24.4228	23.838	22.7289	23.7096	23.1498	23.6003	23.5964	23.393	22.1604	21.4737	21.0128	21.1569	21.5324	20.8272	20.2641	20.5668	21.5356	21.8505	21.5048	21.9561	20.6374	20.8158	21.7063	21.4281	21.3229	21.4318	23.3594	22.115	23.0258	23.4024	22.6317	23.1135	22.011	22.4129	23.1739	23.3986	23.5304	23.3613	22.3105
1-linoleoyl-GPG (18:2)*	18.3881	17.4774	17.5141	17.8958	19.1785	17.6427	16.6447	17.8826	17.2481	18.5585	18.481	18.0786	11.672	17.8866	17.3127	11.672	17.7696	18.2287	17.6398	17.8447	16.7303	11.672	17.1015	16.8278	11.672	16.2316	17.0824	17.5735	17.2004	15.6987	11.672	11.672	17.2943	16.8351	16.5974	16.9139	17.3376	16.7755	11.672	16.6554	18.0739	17.0679	16.7932	16.8775	17.9458	16.9723	18.1873	17.3487	11.672
1-linoleoyl-GPI (18:2)*	21.896	21.1104	19.8299	20.9674	21.8056	21.0993	20.2707	21.0234	20.8576	22.2532	22.2575	20.9249	20.1192	20.3793	20.8096	20.974	21.1662	21.0348	21.3685	20.9103	20.7392	20.5342	21.6867	19.3932	19.3356	21.2612	21.1528	21.417	21.3729	20.4004	20.0869	20.0202	20.1905	20.8009	19.958	21.6145	22.0812	20.6418	21.8707	20.9266	21.6125	21.2138	20.3162	21.3222	22.1208	22.0816	22.0688	21.1734	20.2195
1-linoleoylglycerol (18:2)	22.0634	23.5074	24.6357	22.445	29.7178	23.0706	28.7931	23.1967	22.7481	22.1771	23.0415	22.7343	21.3074	22.0406	21.7662	22.2813	22.7262	24.4383	22.3038	23.9702	23.2737	22.9191	25.2945	23.7326	20.5936	24.71	24.164	22.4429	23.5467	21.9985	22.1665	21.5882	22.738	21.5075	22.9641	24.5435	22.7089	26.6309	26.3724	21.8536	28.0321	22.6254	21.0304	22.0328	22.7094	22.2359	23.218	21.9498	21.2614
1-methyl-4-imidazoleacetate	20.6018	23.117	20.8316	21.26	21.2025	20.7915	21.311	21.2207	20.7456	21.4825	20.821	20.6032	20.7126	20.7834	20.7134	21.0254	20.4478	21.5348	20.5895	22.6847	20.3205	21.1341	21.477	20.2436	21.4109	21.8317	19.9535	21.0636	20.9455	20.8173	20.9304	20.6873	20.5809	21.9669	20.5338	21.2204	20.5706	23.5916	20.3655	21.9001	22.2891	20.6388	22.5062	22.4742	20.7752	21.2719	21.7422	20.9257	21.1051
1-methylhistidine	18.4879	19.9092	18.7187	19.1314	18.9334	18.4894	18.4032	18.192	18.8121	19.069	18.9972	18.6594	18.8583	18.6879	19.226	19.1369	18.7542	18.8688	18.2233	19.9983	18.2128	18.9355	19.7536	18.6531	19.2971	19.3807	18.7912	18.7495	18.5191	18.3496	19.3537	18.8735	18.4565	19.3488	18.6235	18.9672	17.0414	20.5643	18.4305	20.0062	20.911	19.1133	20.8043	20.2673	18.5632	19.3962	19.5843	18.9881	19.9356
1-methylnicotinamide	20.8614	21.3147	21.5272	21.3081	21.1416	20.7955	21.5194	20.2985	21.7062	22.0786	21.3255	21.2727	21.2279	21.6639	21.2611	21.2778	21.0433	20.6873	17.5275	21.0805	11.672	11.672	18.6012	17.9831	20.4829	18.6575	16.5432	19.459	21.0833	18.4088	11.672	19.4104	18.9496	19.4382	18.6559	20.6343	17.365	21.8739	17.1148	17.6428	24.26	18.76	19.641	11.672	11.672	17.7038	18.2156	11.672	21.4869
1-methylurate	19.7341	23.7355	18.9336	22.2612	18.3594	20.5676	19.494	20.5032	20.9694	20.7405	21.1378	21.3046	19.9186	22.0883	20.9157	19.7553	18.481	21.0933	19.5461	22.8564	18.7567	20.4095	19.8422	19.3894	20.3422	20.537	18.9665	19.5579	20.0988	18.4311	19.6826	20.3412	19.6196	22.2521	18.7732	20.3	19.4152	22.1926	17.3914	19.7447	19.7231	19.2172	21.1993	18.9982	18.4998	18.0321	19.3498	18.4383	19.9809
1-methylxanthine	19.5889	21.9295	18.7441	21.6218	20.8738	20.0107	18.1632	19.3154	21.2115	20.7695	20.4455	20.3464	20.0795	21.8649	20.506	22.7582	19.1929	21.0253	19.7348	18.7345	18.0189	19.4372	19.8953	18.8692	17.7915	18.8354	19.1496	18.4133	18.1699	18.369	20.1517	20.2139	19.4968	19.1106	11.672	18.5543	19.7203	19.3437	11.672	18.2956	17.7135	18.7015	11.672	17.9606	19.2499	17.1049	11.672	11.672	20.1091
1-myristoyl-2-arachidonoyl-GPC (14:0/20:4)*	23.9814	24.5953	25.0616	22.8742	24.3707	25.678	23.6059	23.9745	24.6076	24.9102	23.574	24.0107	23.8161	23.231	23.4849	23.095	24.521	24.5704	22.0659	23.8258	23.943	22.2288	23.33	23.9596	21.3468	22.7794	23.1162	23.8604	21.8588	22.6168	22.1956	22.368	22.6921	22.9603	22.4962	22.8537	21.9531	23.1371	23.5925	22.7735	22.6657	23.9806	22.2153	22.5388	23.3049	23.5265	21.4084	23.7874	22.3753
1-myristoyl-2-palmitoyl-GPC (14:0/16:0)	23.1361	24.3499	23.4434	24.0095	23.6343	25.0337	22.7662	23.6467	24.1445	23.8898	22.7003	23.6755	23.018	23.5656	23.4055	23.4284	23.9355	23.0607	22.0447	23.3006	24.1403	22.6577	23.3954	24.305	22.5991	22.9842	23.5164	23.6851	22.5886	23.0355	22.5774	23.805	22.8125	23.1151	23.6534	22.4708	23.1204	23.6695	23.0134	24.3436	23.3624	24.4139	23.529	23.1582	23.9018	24.2414	23.0552	23.8859	23.0536
1-myristoylglycerol (14:0)	20.5431	21.4002	21.589	21.0873	26.5518	21.8847	23.7609	20.5555	20.7833	20.6207	20.4886	20.4806	19.9927	20.6183	24.0454	19.9976	11.672	21.2963	20.1625	20.977	21.2527	21.7502	21.7256	21.6609	20.6391	20.7448	20.7577	20.7013	20.5636	20.5738	20.3348	20.3448	20.4237	20.4093	20.7577	20.5326	20.9167	22.7459	23.1487	20.888	23.1598	20.7103	20.2409	20.5282	20.9297	21.304	20.5383	21.178	20.3327
1-oleoyl-2-arachidonoyl-GPE (18:1/20:4)*	22.59	23.2387	11.672	11.672	22.7432	21.7542	11.672	11.672	11.672	21.2689	11.672	22.9652	11.672	22.8247	22.1845	22.0236	22.3991	22.7937	22.3821	22.7569	11.672	11.672	11.672	21.118	11.672	22.5815	22.6871	11.672	21.8162	22.3361	11.672	22.1019	22.6382	21.87	21.9887	22.3084	22.5963	23.8736	23.2806	11.672	23.1261	23.4286	23.6018	22.7462	23.394	11.672	22.703	22.8867	22.6886
1-oleoyl-2-docosahexaenoyl-GPC (18:1/22:6)*	25.1921	25.2277	26.1465	25.0329	25.2482	25.2958	25.8033	25.2701	25.0789	25.2789	25.6874	25.3918	25.3556	25.18	25.2307	25.457	25.1414	25.4866	24.7705	25.0107	25.5936	24.4943	25.0672	25.1857	24.5622	24.9794	24.8206	25.0645	24.3814	24.9203	24.5764	24.7711	24.9333	24.997	24.6203	24.8921	25.2379	25.404	25.7788	25.3294	25.5193	25.499	25.3134	25.548	25.0033	25.0177	25.1538	25.5622	25.1583
1-oleoyl-2-docosahexaenoyl-GPE (18:1/22:6)*	19.988	20.6603	20.9842	11.672	20.8075	11.672	11.672	11.672	20.7319	18.6867	19.8747	21.5041	19.3256	20.9645	20.7194	20.3796	21.0396	20.0391	19.558	20.2245	11.672	11.672	19.6441	20.2172	19.8485	20.2929	11.672	19.9352	20.3556	20.2863	19.3217	11.672	21.1282	20.4066	20.8134	20.5759	19.9511	21.3608	21.8052	20.0619	21.5898	22.064	22.1598	20.4787	21.0623	11.672	21.4322	21.0656	20.1731
1-oleoyl-2-linoleoyl-GPE (18:1/18:2)*	22.9573	22.395	20.2547	20.3987	21.6498	21.0244	19.0096	21.3374	11.672	11.672	22.2782	22.1275	20.6187	11.672	21.3541	21.0483	22.2566	22.107	21.8422	21.214	20.5507	20.5921	11.672	19.9463	19.4701	20.3421	11.672	21.1042	11.672	22.1087	11.672	11.672	21.362	20.6641	21.0664	21.1535	22.7968	22.887	11.672	24.1223	23.2427	22.9505	24.009	11.672	23.8749	23.0605	23.5729	23.0971	22.6004
1-oleoyl-GPC (18:1)	28.6125	28.3917	28.8634	28.7038	28.5098	28.7146	28.5338	28.7647	28.8329	29.0739	28.3445	28.6124	28.0635	28.5498	28.5214	28.8237	28.5465	28.4281	27.9117	28.1741	27.7684	27.7348	27.5518	27.1992	26.0131	26.3656	27.7505	28.1304	26.4741	27.8824	26.6515	26.8157	27.6804	28.2415	27.8791	27.9269	28.3554	28.1656	28.4598	27.8251	27.9753	28.4538	27.227	28.014	28.5332	28.5912	27.6758	28.5436	27.7617
1-oleoyl-GPE (18:1)	23.3721	22.6214	23.2671	23.1381	23.8577	23.1519	22.5319	23.3143	22.8841	23.7115	22.909	22.9857	22.234	23.6089	22.7831	22.8383	23.2359	22.9239	21.4467	21.4202	20.9572	20.5133	21.8936	20.7281	20.1289	20.461	21.0911	21.1551	20.4008	21.1113	20.3302	21.0066	21.2256	20.6142	21.3433	21.3859	22.666	21.3249	22.9539	22.3895	22.4162	22.3108	22.2502	21.8268	22.5392	22.5105	21.9693	22.4259	21.7139
1-oleoyl-GPI (18:1)*	20.9367	20.7985	19.3694	20.8172	21.9794	21.6278	18.4257	20.0824	20.4792	22.1288	19.2568	19.6219	11.672	19.3073	20.4642	20.561	20.9868	19.4387	20.3034	20.0911	19.9639	19.7004	21.7828	18.871	19.1594	20.4766	20.4511	21.3245	11.672	20.19	18.8697	20.0252	19.2707	20.1982	20.2547	21.23	20.876	20.9709	19.7198	20.8281	21.2311	20.9947	21.2225	20.6564	21.4691	21.6995	20.6978	20.7374	19.2372
1-oleoylglycerol (18:1)	20.4632	22.0711	22.6484	20.6249	28.0761	22.2841	27.2518	21.2824	21.1039	20.8596	21.0643	21.1091	20.6102	21.3454	21.631	20.3248	20.9549	21.8047	20.7357	21.8599	21.7658	21.311	24.0413	22.5859	19.9738	23.6061	22.0835	21.2941	21.4442	20.5855	21.4327	21.1167	21.0325	20.3127	21.283	22.2436	21.1181	24.9574	25.6831	21.4811	26.2807	22.1421	20.7344	21.3492	21.1387	21.7441	20.7586	21.34	20.9694
1-palmitoleoyl-2-linolenoyl-GPC (16:1/18:3)*	22.0142	21.0077	22.0547	20.7204	11.672	21.8785	20.2658	20.939	21.985	22.9987	21.3471	21.4519	20.5868	20.1483	21.512	21.0886	11.672	20.686	19.9496	19.9442	21.3822	19.6789	20.7286	20.5946	11.672	20.1429	21.199	21.7698	19.9328	11.672	18.6475	18.7837	20.6914	20.6819	19.1019	19.6159	19.909	20.1937	21.0461	19.3777	20.871	21.0247	20.2764	20.015	20.808	21.1051	20.0403	11.672	19.0794
1-palmitoleoyl-GPC (16:1)*	26.0692	24.9676	26.1501	25.5779	26.2107	26.5471	25.5793	26.1343	26.3675	27.0539	25.7239	25.9557	25.0893	25.7392	26.0732	25.6666	26.2197	25.5521	23.9631	24.4304	24.5327	23.2226	24.3382	23.9154	21.9945	22.2134	24.0972	24.5753	22.3304	24.0951	22.7433	22.8344	24.0566	24.4675	24.31	23.8311	25.0117	23.9284	25.7234	23.9233	24.6792	25.6363	23.0709	24.3789	25.1045	25.8927	23.6627	25.4504	24.1068
1-palmitoleoylglycerol (16:1)*	20.7492	21.1222	22.8125	18.7985	29.0739	22.4098	26.4572	21.4653	21.3679	20.8999	19.2769	20.6934	19.7973	20.9248	20.6679	18.9149	21.0733	22.1195	20.1317	20.8299	21.7104	20.3358	23.6086	22.3128	11.672	22.6328	22.0892	21.4504	19.5191	18.4376	20.2729	19.8667	20.8433	19.3499	21.4559	21.7714	20.7419	24.424	24.9857	19.4892	25.7618	21.6384	16.5766	20.4658	20.6344	21.1779	19.5511	19.71	18.8509
1-palmitoyl-2-arachidonoyl-GPC (16:0/20:4n6)	29.729	30.1784	30.0943	29.5006	30.0209	29.9984	30.0455	29.9044	30.0175	30.09	29.9825	29.9428	29.9569	30.1314	29.9569	29.8389	30.2586	30.203	29.3631	30.171	30.1483	29.59	29.774	30.1937	29.6038	29.9851	29.9751	29.9985	29.6326	30.0023	30.0323	29.9867	30.0213	29.7846	29.6274	29.8685	29.6849	30.0483	30.4134	29.5382	29.925	30.0458	29.6382	29.9375	30.0513	29.9127	29.7141	30.1695	29.9025
1-palmitoyl-2-arachidonoyl-GPE (16:0/20:4)*	23.3369	24.0819	23.044	22.609	24.3287	23.3037	23.2377	23.3618	23.9315	23.511	23.3209	23.9743	22.9674	24.085	23.5951	22.9472	23.912	23.3914	23.0013	23.8213	22.6453	23.033	23.5221	23.2752	22.9969	24.2681	23.8345	23.5048	23.5834	23.6658	23.4283	23.6085	24.0176	22.7481	23.447	23.1468	23.4451	24.8172	24.4539	24.1593	24.6784	24.9142	24.4713	24.3203	24.9567	24.2119	24.2749	24.2011	24.431
1-palmitoyl-2-arachidonoyl-GPI (16:0/20:4)*	23.6402	23.6057	22.1934	22.6476	22.9144	23.6239	22.7678	22.6654	22.983	23.5038	24.0272	23.0611	22.7162	23.2647	23.5209	23.1433	22.3607	22.5062	21.8555	22.7114	21.7738	20.7999	22.0939	22.5517	20.7428	21.4722	21.6365	21.6023	21.391	21.7635	22.0677	22.6683	22.3491	21.748	21.6817	19.9081	22.8851	23.3827	22.996	23.2846	22.8558	23.2541	22.6541	22.5472	23.0331	22.8665	23.3063	23.0604	23.0608
1-palmitoyl-2-docosahexaenoyl-GPC (16:0/22:6)	29.1064	29.3385	29.6543	29.1398	29.4211	29.5345	29.6699	29.2823	29.1223	29.2024	29.6469	29.5767	29.4526	29.3547	29.2251	29.5593	29.6756	29.353	28.8698	29.3704	29.5882	29.1462	29.4225	29.6116	29.1686	29.5685	29.1734	29.1657	28.8765	29.6108	29.4523	29.1669	29.2961	29.4399	29.183	29.1465	29.2355	29.1803	29.9526	29.2986	29.3996	29.531	28.9259	29.5731	29.1875	29.2618	29.2411	29.7154	29.4957
1-palmitoyl-2-docosahexaenoyl-GPE (16:0/22:6)*	23.2217	24.1991	23.7824	22.8584	24.6065	23.7963	23.6871	23.761	24.2604	23.5021	23.5849	24.9828	23.3295	24.2904	24.2432	23.8926	24.6877	23.3924	23.5908	23.9608	24.0606	23.502	23.8585	24.448	23.6678	24.4803	24.4817	24.4879	24.4171	24.2908	24.0105	23.7899	24.8896	24.0657	24.7653	23.5567	23.4871	24.4177	25.0409	24.3242	25.0633	25.4034	24.5778	24.2526	24.8669	24.2086	25.079	24.449	24.2944
1-palmitoyl-2-linoleoyl-GPC (16:0/18:2)	30.7223	30.619	30.3223	30.3122	30.3217	30.468	30.3905	30.352	30.6033	30.8321	30.8516	30.4719	30.2348	30.4707	30.3016	30.4872	30.6205	30.4003	30.3768	30.5545	30.3756	30.4679	30.3886	30.4406	30.1218	30.5649	30.6257	30.6738	30.5908	30.5665	30.3742	30.4601	30.4609	30.504	30.182	30.3109	30.572	30.5312	30.6558	30.7857	30.5846	30.5752	30.3137	30.5253	30.9048	30.74	30.82	30.794	30.5394
1-palmitoyl-2-linoleoyl-GPE (16:0/18:2)	23.9588	23.9203	22.0978	23.184	23.8914	22.9373	22.8226	23.4723	24.1231	23.7459	24.1182	23.778	22.593	23.9538	23.5163	22.6781	24.4051	23.1794	23.5994	23.6531	22.8109	23.3137	23.529	23.1927	22.8188	23.8279	24.1708	23.898	24.4123	23.5706	23.3288	23.3766	24.1438	22.7267	23.6722	23.2919	24.1239	24.4992	23.9004	25.0215	25.1043	24.6667	24.3564	24.0047	25.157	24.5701	25.5746	24.2799	24.213
1-palmitoyl-2-linoleoyl-GPI (16:0/18:2)	23.4082	22.5404	21.9401	22.8194	22.3281	21.7851	22.1861	21.3257	21.8501	23.4741	24.232	22.1751	22.5221	21.6785	21.8492	22.3193	22.2876	21.7874	21.9234	22.295	20.955	22.0556	22.0859	21.5998	21.1449	21.1361	21.5746	21.5854	21.9812	21.7039	22.2692	22.3072	21.5461	21.1903	21.1994	20.8863	22.4326	22.1025	22.6184	23.6549	21.7347	22.897	21.879	21.7716	23.303	22.9446	23.8788	22.4682	22.7431
1-palmitoyl-2-oleoyl-GPC (16:0/18:1)	30.4562	30.3407	30.1092	30.4472	30.5624	30.5064	30.3225	30.2244	30.333	30.5724	30.1218	30.3837	30.066	30.5319	30.3998	30.3482	30.5974	30.0693	30.1595	30.5572	30.4963	30.4228	30.6457	30.481	30.2088	30.6021	30.527	30.5625	30.1121	30.2813	30.257	30.5722	30.4657	30.462	30.1655	30.3703	30.2172	30.4527	30.6543	30.5347	30.575	30.7644	30.3126	30.4252	30.5939	30.5743	30.0934	30.4537	30.5256
1-palmitoyl-2-oleoyl-GPE (16:0/18:1)	23.3618	24.3678	22.6748	23.8149	24.7796	23.2981	22.5514	23.9601	23.5712	23.8728	23.857	23.258	22.7971	24.171	23.5959	22.3038	24.821	23.3422	23.3127	24.1642	23.582	23.1256	11.672	23.6996	23.0947	24.0054	24.3258	23.7168	23.8718	23.278	23.6475	23.8825	24.1413	22.9654	23.9408	11.672	23.8622	24.6057	24.6678	24.478	25.2686	24.904	24.5705	24.0048	24.8439	24.3651	24.1996	23.8844	24.359
1-palmitoyl-2-oleoyl-GPI (16:0/18:1)*	23.9888	23.5393	22.5644	23.6671	23.7255	23.64	22.5578	22.2678	22.9485	24.1832	23.2552	22.9816	22.6148	22.9785	22.9118	23.1092	23.9655	22.6478	22.4126	22.7159	21.7824	22.1093	23.1729	22.7656	21.6499	21.646	21.9917	22.8417	20.9617	22.3497	22.4257	22.7672	22.3909	22.3293	22.2753	21.1192	22.7033	22.7243	22.4391	23.688	22.7167	23.2999	22.5527	22.1057	23.4504	23.3893	22.7086	22.8744	22.7106
1-palmitoyl-2-palmitoleoyl-GPC (16:0/16:1)*	26.7949	26.4134	25.7949	26.3474	27.0809	27.3395	25.7788	26.4231	26.8916	27.0227	25.7168	26.5371	26.019	26.5831	26.658	26.5547	27.4373	25.9019	25.836	26.4501	26.8287	25.5441	26.9188	27.1134	25.5779	26.4718	26.8009	27.0057	25.6713	25.8463	25.8567	26.7858	26.3691	26.6296	27.1339	25.888	26.1812	26.6009	26.5846	26.0715	26.6005	27.3593	26.3846	26.2771	26.6968	26.9991	25.5983	26.4	26.1183
1-palmitoyl-2-stearoyl-GPC (16:0/18:0)	24.7791	25.2065	25.1168	24.6771	24.8483	24.7176	24.9163	24.5895	24.7435	25.203	25.1931	24.9583	24.5309	24.7582	24.9048	24.9091	24.751	24.7169	24.1179	24.4908	24.8096	24.3896	24.6964	24.4134	23.9351	24.3477	24.3154	24.6202	24.0205	24.6426	24.1126	24.5226	24.6295	24.4337	23.9919	24.3152	24.9003	23.9741	25.2702	24.9544	24.6602	24.4941	23.7601	24.5085	24.5744	25.1969	24.7937	25.2811	24.5919
1-palmitoyl-GPA (16:0)	11.672	16.9874	18.6968	17.8621	18.3123	17.8854	17.0689	17.6947	17.2294	18.2533	11.672	18.5544	18.0596	18.5604	18.286	18.2876	18.3781	17.9674	11.672	17.6636	16.4915	16.472	16.2349	17.0549	11.672	16.9612	17.3569	17.2703	16.104	18.0794	17.9246	17.3261	18.1817	11.672	16.7056	11.672	11.672	18.2285	16.9279	18.3729	17.3087	16.2879	11.672	11.672	18.0062	17.4508	16.4845	17.2029	17.5887
1-palmitoyl-GPC (16:0)	28.4053	27.6266	27.9212	27.6538	27.5422	28.2035	27.443	27.5839	27.5484	28.5097	27.6963	28.5301	27.1575	28.1048	27.7263	28.2336	27.7416	27.8938	26.6213	26.9752	26.2403	25.7261	25.8692	25.9217	24.2641	25.1277	26.1892	26.1696	24.8914	26.733	25.61	25.9168	26.5568	26.0158	26.3472	25.9337	27.61	25.6078	27.6551	26.3271	26.6975	26.8056	24.7351	25.9453	26.9212	27.2128	26.7428	27.9341	26.046
1-palmitoyl-GPE (16:0)	23.5581	23.0468	23.772	23.2502	23.3241	23.4974	23.0754	23.4542	23.0603	24.1798	23.5033	24.3086	22.6022	24.0821	23.2597	23.9687	23.7884	23.3172	21.9817	22.3448	21.691	21.1965	21.994	21.681	21.1218	21.44	21.9022	22.119	21.0853	22.6986	21.3396	21.9539	22.4152	21.4427	22.2159	21.5024	23.0736	21.873	23.5233	22.464	22.8055	22.821	21.6253	22.3542	23.0921	23.0829	23.0429	23.6117	22.1545
1-palmitoyl-GPG (16:0)*	17.0682	18.1594	11.672	17.718	11.672	17.7754	11.672	17.4696	16.7403	17.4667	11.672	17.8008	11.672	17.9488	16.9243	16.0525	17.9597	11.672	16.8256	17.7272	15.9584	11.672	11.672	16.4904	11.672	11.672	15.7718	11.672	11.672	16.8244	11.672	17.1836	17.0349	16.3312	16.8065	11.672	16.834	17.2013	17.4394	17.2006	17.7469	17.1135	16.2369	17.2326	17.5743	17.6924	16.8714	17.9151	15.836
1-palmitoyl-GPI (16:0)	19.9493	19.2377	11.672	19.641	20.1448	19.8935	18.4303	18.9432	18.908	20.0569	19.2237	19.5785	18.1043	19.1886	19.3564	19.6269	19.6935	19.4918	19.5438	19.1552	18.8271	19.3775	19.5679	18.0602	17.9465	19.0833	19.4262	20.0287	17.8986	18.7373	17.9994	19.1298	19.2822	18.5309	18.9962	18.9302	20.2727	18.8256	19.0761	19.3756	19.9021	19.4522	18.4256	19.402	20.407	20.6776	20.0715	19.0726	17.7429
1-palmitoylglycerol (16:0)	22.6068	24.3217	23.9055	24.8271	26.8098	24.9724	26.9429	23.2892	23.2025	24.2513	23.516	23.254	22.9968	23.254	28.5626	23.5369	23.858	23.5132	22.8972	24.0202	24.3977	25.8767	25.4742	25.1834	22.5747	24.8654	23.9172	24.3667	24.1037	23.3153	23.2136	22.7024	23.2714	23.2271	23.9742	23.8216	24.1856	25.9562	25.6372	23.9738	26.5703	23.668	22.7037	23.3631	23.5397	24.0326	23.5304	23.3381	23.4624
1-ribosyl-imidazoleacetate*	19.7382	22.0129	20.0166	21.1185	19.9566	20.9766	20.3827	20.9028	20.0586	20.776	20.5953	20.4488	20.0991	20.4102	20.3765	20.3133	19.097	20.7055	19.5236	22.0228	19.4459	20.8658	20.7571	20.1056	21.1245	21.3336	19.5781	20.7104	20.7091	20.0018	19.969	20.0283	19.7884	21.4607	19.6941	20.6089	19.3256	21.9891	18.7059	21.0467	21.5374	19.9117	22.6914	21.1305	19.2072	20.4797	20.7554	19.7967	19.7639
1-stearoyl-2-arachidonoyl-GPC (18:0/20:4)	29.7175	30.024	30.1087	29.3902	29.8327	29.8924	29.8723	29.9149	29.6691	29.7311	29.8217	29.7332	29.8292	29.7629	29.6873	29.6802	29.9786	30.1645	29.5101	30.066	30.0655	29.3834	29.7111	29.9697	29.4118	29.8218	29.7625	29.8342	29.4835	29.6886	29.8724	29.5917	29.7547	29.6014	29.4911	29.8686	29.618	29.7658	30.1232	29.3389	29.8847	29.806	29.3884	29.7883	29.686	29.5759	29.5257	29.8591	29.7744
1-stearoyl-2-arachidonoyl-GPE (18:0/20:4)	25.627	26.1106	25.7334	24.7686	26.4355	25.5414	25.3689	25.7328	26.2135	25.8395	25.732	26.1279	25.4812	26.1258	25.6812	24.9981	25.9923	25.8636	25.3126	26.0263	25.3494	24.9968	25.6465	25.7427	24.8531	26.4292	26.3547	25.7657	25.777	25.6712	25.7016	25.5027	26.0983	25.0239	25.429	25.42	25.5068	26.4007	26.7302	25.8381	26.6831	26.829	26.0094	26.11	26.9385	25.9993	26.25	26.1703	26.2463
1-stearoyl-2-arachidonoyl-GPI (18:0/20:4)	26.9558	27.2006	26.7066	26.029	26.4051	27.0832	26.3426	26.1799	26.7079	26.7048	27.2977	26.5829	26.6414	26.888	26.8389	26.7002	26.7876	26.8198	25.6995	26.5719	26.1361	24.8856	25.8592	26.6168	24.6208	25.6732	25.8851	25.7815	25.1705	25.7329	25.9624	26.0395	26.1999	25.9885	25.1529	25.579	26.2814	26.2835	26.7471	26.1154	26.2947	26.796	25.1344	26.0499	26.4573	26.1534	26.827	26.3448	26.3499
1-stearoyl-2-arachidonoyl-GPS (18:0/20:4)	11.672	19.4879	19.7234	19.3477	18.9754	11.672	18.8263	17.4977	11.672	19.6569	20.9707	17.7723	21.0544	22.5367	11.672	20.5338	11.672	11.672	17.2447	20.0903	17.8552	18.817	18.2183	18.5409	18.4687	18.2226	19.2562	21.1685	20.2007	11.672	19.1275	22.3193	19.8162	19.3522	18.2742	19.1218	19.1602	11.672	19.2318	19.2446	19.3825	20.0226	19.5391	17.9123	18.2693	19.6797	19.4889	17.1539	18.6849
1-stearoyl-2-docosahexaenoyl-GPC (18:0/22:6)	27.2281	27.6789	28.17	27.3295	27.9959	28.0494	27.9722	27.8327	27.0756	27.0761	27.8202	27.8381	27.8184	27.307	27.5892	27.8528	27.8612	27.6026	27.1609	27.6469	28.1995	27.0747	27.8794	28.0706	27.3771	27.7834	27.3379	27.3481	27.1713	27.614	27.8624	27.3746	27.6475	27.708	27.4882	27.2999	27.5806	27.571	28.6057	27.4257	28.2194	28.2016	27.6466	28.0505	27.1744	27.4322	27.6878	27.8028	27.9942
1-stearoyl-2-docosahexaenoyl-GPE (18:0/22:6)*	23.1986	23.7178	23.5516	22.4435	24.1199	23.8191	22.9957	23.2952	23.8759	23.0446	23.2778	24.339	23.1052	23.8706	23.5979	22.9119	24.529	23.5246	23.3182	23.6389	23.9565	23.0316	23.4686	24.2843	23.0002	24.228	24.4066	24.0551	24.1503	23.9883	23.8166	23.4854	24.6363	23.5363	24.4781	23.4014	23.397	23.6248	24.6219	23.5993	24.5809	25.0313	23.8971	23.7188	24.1036	23.4814	24.3708	24.0383	23.928
1-stearoyl-2-linoleoyl-GPC (18:0/18:2)*	30.4671	30.4097	30.2819	29.8334	30.029	30.1764	30.057	30.0472	30.2743	30.5518	30.5405	30.114	30.0935	29.9046	30.041	30.2403	30.2012	30.1346	30.1032	30.073	29.9895	29.7464	29.8739	29.9929	29.4509	29.8906	30.1749	30.2955	30.0775	29.8841	29.8705	29.6033	29.9838	29.9633	29.6949	29.7046	30.3269	30.1107	30.1287	30.293	30.3199	30.2214	30.1095	30.0121	30.428	30.3351	30.6531	30.2202	30.0689
1-stearoyl-2-linoleoyl-GPE (18:0/18:2)*	25.8433	25.7375	24.5756	24.386	25.719	25.1492	24.3563	24.9593	26.0332	25.7652	25.9704	25.3633	24.4574	25.2452	25.057	24.2394	26.0029	24.9889	25.333	25.0343	24.6065	24.5389	24.9507	24.8709	23.8475	25.3189	25.8682	25.487	25.7651	25.0138	24.6798	24.3429	25.4083	24.3544	24.786	24.7584	25.5114	25.8867	25.6726	26.2575	26.3825	26.1834	25.9676	25.4393	26.7302	26.1656	26.8296	25.7855	25.6587
1-stearoyl-2-linoleoyl-GPI (18:0/18:2)	25.6361	24.8827	24.8179	24.7006	24.3457	24.4523	24.4141	23.7224	24.6545	25.582	26.0458	24.708	24.626	24.0876	24.468	24.7239	24.3859	24.4417	24.244	24.017	23.8783	23.9474	23.9805	23.8861	22.8049	23.6245	24.3856	24.361	23.8983	23.924	23.9772	23.3932	23.9517	23.8164	22.791	23.3795	24.721	24.0496	24.701	25.1834	24.2592	24.5465	23.7271	23.8676	25.1089	24.8703	25.6094	24.7127	24.3606
1-stearoyl-2-oleoyl-GPC (18:0/18:1)	29.3588	29.1369	29.1056	29.0298	29.4473	29.2838	28.8019	28.9803	28.9351	29.6337	29.0608	28.7446	28.6725	28.6562	28.866	28.9021	29.5402	28.6924	29.0092	29.3744	29.1818	29.3098	29.6553	29.2707	28.6698	29.0297	29.3617	29.4663	28.9879	28.6083	28.5629	28.5463	29.0126	29.1978	29.0333	29.2448	28.8309	28.9758	29.1935	29.0333	29.6696	29.199	28.8458	28.8862	29.327	29.2401	28.5849	29.0262	28.9895
1-stearoyl-2-oleoyl-GPE (18:0/18:1)	22.9614	23.8233	21.778	23.2921	24.0079	22.834	21.5916	23.3627	23.362	23.3022	23.3455	22.4569	21.9128	22.9059	22.1296	21.4834	24.3266	22.8034	22.9346	23.3267	23.1644	22.3065	23.899	23.2601	21.7481	23.1279	23.871	23.2227	23.3978	22.4115	22.4115	22.1577	23.1765	22.6846	23.1583	23.7565	22.7856	23.6165	23.2521	23.2058	24.3617	23.7723	23.5369	22.577	23.8929	23.3439	23.0019	22.9983	23.3273
1-stearoyl-2-oleoyl-GPI (18:0/18:1)*	23.9702	23.2775	23.0793	22.8793	22.8717	23.8252	22.1968	22.105	23.0298	23.8639	22.4995	22.4744	22.2025	22.6073	22.9168	22.9096	23.3572	22.5512	21.2759	21.9817	21.8451	21.7085	22.4806	22.554	20.0959	20.9636	22.1172	22.6381	19.7767	22.0079	21.3707	21.1159	21.7476	21.7616	21.6275	21.783	21.7843	22.3672	21.245	22.771	21.9037	22.6188	22.0882	20.7068	22.6908	22.2612	21.9046	21.7521	21.9501
1-stearoyl-GPC (18:0)	29.0402	28.9558	29.3612	28.5307	28.0404	28.9819	28.6566	28.8355	29.0142	29.6771	29.3255	29.0094	28.5659	28.4636	28.9576	28.9975	28.6804	28.9374	27.7336	28.2825	27.927	27.0133	27.1566	27.2458	25.6671	25.904	27.4711	28.0106	26.401	27.7778	26.9105	26.423	27.7231	27.6099	27.4257	27.149	28.6573	27.4552	28.6828	27.5927	28.0255	28.2066	26.0941	27.8761	28.2727	28.7286	28.2972	28.827	27.6633
1-stearoyl-GPE (18:0)	23.3639	22.9322	23.3706	22.5436	23.5085	23.1479	22.9465	23.1514	23.0489	24.1575	23.2872	23.8784	22.4184	23.3938	22.7871	23.446	23.5266	23.0858	22.0086	22.2522	21.572	20.9241	21.9774	21.5184	20.5708	21.5502	22.1743	22.0388	21.282	22.302	21.1489	21.6004	22.0598	21.2569	22.0909	21.4214	22.856	21.7527	23.2298	21.9492	22.8096	22.4173	21.328	22.0497	23.0231	22.8355	22.8692	23.229	21.985
1-stearoyl-GPI (18:0)	22.0427	21.18	21.2371	21.1839	21.9164	22.196	21.0872	21.0703	21.6433	22.4831	21.7754	21.8801	20.8126	21.7017	21.5619	21.5772	21.505	22.2579	22.0131	21.5982	21.7286	21.1374	21.7931	20.9233	20.3844	21.619	22.111	22.1886	20.7644	21.6783	20.6544	21.1289	21.5995	21.1256	21.3507	21.5748	22.5867	21.2032	21.9269	21.2772	22.163	21.6367	20.6625	21.794	23.0556	22.6627	22.44	21.7624	20.8212
10-heptadecenoate (17:1n7)	26.4031	26.2733	27.0277	25.2807	28.2188	26.8392	26.4723	25.4303	26.0919	25.7545	27.0885	25.8394	26.4242	25.8661	26.2302	27.2498	26.2152	26.2265	24.7959	25.64	25.1813	25.2819	25.9177	25.2223	22.9392	25.4904	25.7085	26.4121	25.082	22.67	24.8848	24.9198	25.6	25.6852	24.4082	24.5631	25.5187	24.2743	26.1912	23.2447	25.8586	25.5144	23.2046	25.2127	23.5407	24.9741	24.2479	21.8542	24.2438
10-nonadecenoate (19:1n9)	24.7832	25.2376	25.2924	24.3996	26.3308	25.0929	25.1432	24.3987	24.4542	24.3341	25.2117	24.5468	24.7864	24.587	24.3804	25.202	24.5826	24.8621	23.7983	24.7419	23.9229	24.4479	24.6099	24.357	22.0092	24.4574	24.4423	25.1945	23.9984	21.2675	24.1586	23.8999	24.2439	24.2475	23.3302	23.7889	24.2812	24.0489	25.4244	22.7685	24.6231	24.3762	22.236	24.2249	22.9134	23.8117	23.3385	11.672	23.2138
10-undecenoate (11:1n1)	23.5483	22.9181	23.119	22.9378	23.6627	22.7835	22.2543	22.7864	22.3928	23.1201	23.1627	22.5556	23.1202	22.2591	21.9875	23.2823	23.8728	22.9144	22.6833	22.1785	21.9215	21.7625	22.5807	22.7396	19.8253	21.7089	21.8215	22.5753	21.7153	21.158	22.3188	21.0876	21.961	22.1484	21.9202	21.273	22.4261	21.6768	22.6818	21.5624	22.4248	22.8899	19.3544	22.2522	22.251	22.9475	21.6569	21.4172	22.15
12,13-DiHOME	17.4785	18.1975	18.1341	19.9638	19.6455	17.6306	17.5213	18.4149	18.1611	18.9841	20.306	17.5257	18.0633	16.8434	17.5993	18.3302	18.2368	17.178	16.5017	17.8244	15.4369	16.848	17.8316	11.672	11.672	18.097	17.3298	17.0334	18.212	17.5436	16.5847	11.672	16.5183	17.8212	16.7708	18.5246	11.672	11.672	11.672	15.3944	18.0881	17.6008	17.4356	15.7946	16.7355	16.8027	14.7512	11.672	16.9488
13-HODE + 9-HODE	23.8359	22.9985	23.9413	24.3866	24.7459	23.2061	22.426	23.281	23.5141	23.1091	25.2198	23.2735	23.4371	22.6891	23.6503	23.8524	23.4309	24.1374	22.3643	23.3697	22.3772	23.5596	23.1936	22.077	21.0241	22.8691	22.6183	22.8773	23.2063	22.2167	22.282	22.2537	23.1136	23.0183	20.9756	23.2944	22.5046	20.7815	22.1054	22.0776	23.0513	23.0003	21.0035	21.5401	21.3858	21.0246	22.3544	21.8317	21.675
16a-hydroxy DHEA 3-sulfate	20.4574	21.427	20.5529	21.2152	18.6067	19.0165	19.9069	19.5647	22.1231	18.5543	23.188	19.8246	18.088	23.3919	20.7419	19.9384	21.3397	20.0762	19.5523	21.8893	20.3427	20.5837	18.6047	18.8881	19.1665	19.0965	21.158	17.9103	22.8754	18.6534	16.8709	22.8653	20.0805	20.3656	21.2549	19.1329	19.6248	20.5933	20.2377	19.8679	18.9272	17.8819	18.2074	19.0503	20.3842	17.5581	23.1081	18.5462	17.3143
1H-indole-7-acetic acid	11.672	17.7353	17.395	16.8866	16.2109	19.0312	17.2198	16.2011	18.0451	18.3239	11.672	18.5668	19.0531	18.4574	17.6207	16.6853	16.8239	17.5549	11.672	16.7592	15.4385	11.672	11.672	17.609	16.3587	17.043	17.1902	17.2748	11.672	17.395	17.218	11.672	17.2568	17.2836	16.438	17.4513	11.672	11.672	11.672	16.5111	11.672	18.3471	11.672	15.9499	11.672	11.672	11.672	16.7344	18.9843
2'-deoxyuridine	16.5302	16.6591	17.0772	16.2206	16.7565	17.2878	16.4495	16.2989	16.6388	16.7428	16.8019	16.6119	16.4556	16.3663	16.8575	11.672	17.2025	17.3798	16.6091	16.4456	16.8177	16.6326	15.2583	16.9722	17.0125	11.672	16.8808	16.8323	16.3392	16.7647	15.7083	17.0356	16.7083	16.2797	16.1532	16.0041	17.2173	11.672	16.4346	15.5472	15.5294	15.7702	19.026	15.579	15.6814	16.1451	16.4517	16.8424	16.3451
2'-O-methylcytidine	11.672	11.672	17.9658	18.7008	18.9598	17.6387	11.672	17.5387	18.7681	18.3078	11.672	11.672	18.6662	18.6455	18.4918	18.2747	18.1045	18.074	19.4338	18.4213	17.9942	11.672	19.5874	19.015	19.1636	18.485	19.1444	19.1955	18.6716	17.9858	18.6192	19.0707	18.447	18.7472	19.0453	19.3016	19.1251	18.1209	17.4744	17.5107	19.9191	18.5526	20.21	18.8156	18.7111	19.1981	19.7829	17.8527	19.4222
2'-O-methyluridine	15.8986	15.4884	15.8989	16.599	16.5779	11.672	15.7625	15.3931	15.633	16.0403	15.7601	16.1263	15.6771	15.8279	15.7887	15.9317	15.3652	16.2543	16.058	14.9015	15.5603	15.9671	17.3907	15.7966	15.8759	15.6216	15.9434	15.5719	14.7789	15.879	16.2597	16.2424	15.7802	15.6614	15.9132	16.2469	16.5513	11.672	16.1668	16.528	17.243	15.6116	16.7196	16.3499	16.4142	16.9993	16.1034	16.5125	16.6337
2,3-dihydroxy-2-methylbutyrate	17.9108	20.8005	11.672	18.3356	18.0824	18.3871	18.5544	18.643	18.7301	18.5927	19.2286	18.2606	18.0216	18.8791	17.9031	19.0544	18.5207	18.1018	17.4994	20.3639	17.7216	18.5519	19.3707	11.672	20.0842	20.2007	18.537	18.7094	19.795	18.2493	18.5321	18.9357	18.2665	19.2718	18.8873	19.0145	17.553	20.1335	17.5196	18.5717	19.0773	18.1573	20.1417	19.4502	17.4982	18.4329	19.6227	17.95	19.1349
2,3-dihydroxyisovalerate	18.488	20.0346	18.302	18.5806	19.2439	21.0545	17.7934	19.0333	21.6985	20.5518	18.6287	20.1504	17.8721	17.4666	21.6656	18.9617	19.0064	17.8801	16.7942	19.0742	15.6394	17.1754	18.2305	17.4964	17.6612	18.0749	19.6641	17.97	17.0707	18.6677	19.092	17.1918	18.9602	18.8459	17.7141	17.6089	17.166	18.4677	16.0746	20.0327	17.9725	17.3047	19.2325	19.5532	18.8521	17.3112	19.3417	18.1812	19.0325
2-aminoadipate	11.672	18.1671	17.5471	17.0713	18.3458	17.8786	17.8274	17.7952	18.0186	17.285	17.087	17.525	17.9609	17.9724	17.1077	11.672	17.6831	17.7766	11.672	18.3974	11.672	17.5911	18.0356	17.8213	17.7044	11.672	17.2079	17.0276	11.672	17.4249	17.9624	18.0487	11.672	11.672	17.223	17.7726	17.9347	18.2715	18.7333	17.7326	18.3983	18.3583	17.3224	17.8271	17.9024	17.9332	18.534	18.4157	18.8932
2-aminobutyrate	25.2731	24.414	25.0526	24.1155	25.0712	24.6036	25.3	24.8014	24.9763	25.1192	24.4811	24.8375	25.3242	25.6519	24.8032	25.3281	25.2819	24.7512	25.086	23.4022	24.5124	24.2983	24.8744	24.5442	24.1607	24.3514	24.0594	24.5126	24.2765	24.9225	25.2704	24.9117	24.1136	23.7948	24.1925	25.0479	25.2874	24.1966	25.6243	24.4109	25.0515	24.4998	23.199	25.3628	25.0514	24.874	24.8993	24.8283	25.325
2-aminooctanoate	18.158	16.1494	17.4962	17.1395	16.7572	17.1769	15.5635	17.9363	17.688	16.4308	17.5475	17.8432	17.7001	16.4326	15.8712	17.4933	16.7102	17.891	17.2566	15.1372	15.9739	16.6567	16.5287	15.6811	14.3652	17.1434	16.2273	16.3935	16.6193	16.9145	16.5904	11.672	11.672	16.3376	16.5492	17.4914	15.7331	11.672	14.7351	15.2452	15.7642	14.4649	14.0724	15.8097	15.0882	11.672	16.4167	16.3495	15.2658
2-aminophenol sulfate	18.298	19.8079	20.1088	20.7831	18.2887	21.3443	17.5626	20.4452	19.1352	20.1212	20.4521	20.3537	18.3948	17.608	18.8445	17.8142	16.6619	18.3948	15.2489	19.4697	17.2152	17.7999	17.8903	17.6281	17.4053	18.7341	16.2724	17.5771	17.0651	17.7363	16.8157	16.724	16.3812	18.1321	14.3249	16.7855	16.8243	18.4985	20.1908	20.4147	17.0324	16.9296	17.4267	17.3427	20.2678	19.7653	18.2376	20.075	17.6946
2-hydroxy-3-methylvalerate	19.3871	19.4394	19.3546	18.2347	19.2679	19.3065	19.0969	18.9723	19.7517	19.6654	19.5784	18.5301	18.4733	19.8071	19.4975	19.7813	20.6776	19.016	19.9992	19.2822	19.2964	18.4285	20.4899	19.6492	18.738	19.7348	19.8592	19.2394	18.6547	18.7752	19.6143	19.8749	19.4439	19.2711	19.5859	19.5656	20.0625	20.0627	20.6254	20.0837	20.0953	19.9948	19.749	20.0735	21.0807	20.4464	20.8851	19.3479	19.8557
2-hydroxyacetaminophen sulfate*	17.2952	21.7325	11.672	11.672	15.9682	18.451	11.672	23.9235	17.7573	18.1778	11.672	16.2902	11.672	11.672	11.672	22.4306	11.672	11.672	24.1473	25.7158	24.054	23.9646	23.9697	23.8031	11.672	25.6474	23.6144	24.773	23.5439	24.1936	23.1382	24.6498	24.5584	25.7611	23.5441	24.0583	21.9198	25.4183	23.6024	24.9228	24.6969	24.9479	25.5657	24.5884	24.2668	23.7909	24.4682	24.2748	23.6439
2-hydroxyadipate	11.672	19.2442	18.5718	17.719	11.672	11.672	11.672	16.896	11.672	11.672	18.8855	11.672	18.8458	20.5888	11.672	17.5543	11.672	11.672	11.672	19.5063	19.0197	11.672	19.0522	11.672	19.4375	19.266	18.3599	18.4759	19.0216	11.672	21.6616	19.3993	21.2736	19.0679	11.672	11.672	17.7485	20.6492	19.0929	18.7974	11.672	19.0561	19.5131	19.3393	11.672	19.5138	19.2027	11.672	20.1676
2-hydroxyarachidate*	18.3115	18.3505	18.0665	17.5303	18.619	17.8055	18.0945	18.1166	17.7902	17.8421	17.6157	18.2042	17.6887	17.9601	17.6576	17.4449	18.0471	18.1033	16.9916	17.9939	17.5102	17.506	17.819	17.344	16.7959	17.5508	17.418	17.4952	17.0868	17.819	17.1841	17.8298	17.6073	11.672	16.8643	17.1002	18.399	17.4399	19.3072	18.0438	18.4545	17.5345	16.8499	18.2062	18.316	18.1047	17.1203	17.5862	17.6487
2-hydroxybehenate	18.4395	19.0696	17.576	18.0203	19.1195	18.0502	18.3501	18.2198	17.8896	18.5323	17.9658	18.5042	17.9866	18.2348	18.2306	18.12	18.2955	18.7615	18.166	18.6911	17.5775	18.1762	18.4522	17.8591	16.506	17.6176	17.9757	18.2813	17.7243	17.7448	17.503	17.8863	18.12	17.6206	17.7428	17.1906	18.4061	18.0369	18.4999	17.6193	19.6586	17.6636	17.4808	18.1011	18.267	18.2185	17.5187	17.8046	17.4672
2-hydroxybutyrate/2-hydroxyisobutyrate	25.2777	25.9322	25.9991	24.9448	26.2348	25.4242	26.0751	25.4244	25.5313	25.5532	25.6267	25.3465	26.1156	26.5546	25.0499	25.9152	26.6556	25.8647	26.1678	25.6176	25.8622	25.5033	26.4931	25.9831	25.9935	26.6046	25.5947	26.0316	25.137	25.3219	26.546	25.8126	25.5195	25.2293	25.4083	26.0812	25.8597	26.3199	26.9775	25.6994	26.6667	26.1525	25.3878	27.0598	26.7789	26.2286	26.2029	25.2677	25.7966
2-hydroxydecanoate	20.3358	19.8249	19.5463	20.2988	20.1054	19.9309	19.5135	20.2413	19.9957	20.4115	20.0077	19.5988	20.0855	19.5269	19.3354	19.9494	19.6712	19.8996	19.3475	19.4343	18.9811	19.6107	19.2056	19.2866	18.2293	18.9416	19.24	19.5964	19.0423	20.417	19.0807	19.3497	19.0498	19.4643	18.6688	18.7671	19.6979	19.5134	19.8078	20.2321	19.2206	19.9712	18.6866	19.9511	19.7246	19.5557	19.2604	20.0167	19.7191
2-hydroxyglutarate	17.5847	19.6231	20.0876	19.3035	18.4234	11.672	11.672	18.9587	18.0314	18.1246	11.672	18.1966	18.5276	19.4491	18.9908	19.9103	18.4065	18.7006	18.888	21.2757	21.4403	18.3872	18.8135	18.888	20.3299	20.362	18.7381	11.672	19.0781	18.2876	20.305	21.3248	19.7088	21.2286	19.1973	19.6937	18.5785	19.8456	20.6965	18.6119	11.672	17.4317	18.7519	19.3094	18.3593	18.5945	19.0983	18.0895	18.9522
2-hydroxyhippurate (salicylurate)	11.672	19.4141	17.9199	17.6208	23.3257	11.672	17.719	17.6694	11.672	17.7915	17.3038	17.1964	18.9293	11.672	18.1774	17.7608	15.9073	16.8772	19.1241	17.5698	17.5017	11.672	18.8492	18.2846	20.0231	17.6876	16.3786	24.6815	11.672	18.2199	20.0157	27.1462	16.4142	18.0556	28.0272	28.5007	18.7871	26.1101	18.8731	27.1412	17.896	17.7474	27.334	19.5748	17.4647	19.3208	24.2208	26.3272	25.296
2-hydroxynervonate*	20.1912	20.932	20.0958	19.2962	21.0378	19.7097	20.6953	19.8245	19.3408	19.8217	19.1071	20.4137	19.8971	20.1503	19.7637	19.677	19.6046	19.8921	19.8098	20.7972	19.3295	19.5354	20.4784	19.3866	18.2323	19.9601	19.4654	19.7714	18.9153	19.3169	19.5253	19.7366	19.8303	18.6961	18.9007	19.2156	19.6793	20.699	20.5706	19.5492	20.5397	19.8236	18.6892	19.9708	20.0411	19.4505	19.1591	19.8506	19.6215
2-hydroxyoctanoate	18.8409	17.9172	18.8591	18.2447	17.9335	18.9473	17.8159	19.0848	18.7079	18.133	18.3903	18.434	18.8268	18.2252	17.3032	18.0211	17.8058	18.9197	18.3671	18.016	17.8993	18.0408	18.7305	18.1862	17.5352	18.9758	18.2444	18.1465	17.8018	17.9403	17.9661	17.358	17.9104	18.6203	18.2799	18.4706	11.672	11.672	17.6318	18.3967	19.1259	17.8188	18.2606	17.5869	18.0206	16.8643	18.3915	17.1663	18.4306
2-hydroxypalmitate	25.7796	25.3212	25.1848	25.0712	25.6687	25.1332	25.2309	25.136	25.0888	25.2375	25.3432	25.5036	25.0497	24.9173	25.092	25.3818	25.0369	25.8365	25.4803	25.3308	24.5205	24.6544	25.3732	25.049	24.1032	24.7234	24.8542	25.0868	24.4754	24.1343	24.5115	24.7897	24.9679	24.687	24.2272	24.6891	25.8824	24.3106	24.7433	24.3475	25.2148	24.6184	23.6781	24.677	24.9108	24.6537	24.4811	24.2829	24.2314
2-hydroxyphenylacetate	18.5638	20.2824	18.815	18.8134	19.1205	19.3819	19.2182	18.6841	19.342	18.8954	19.9386	18.7694	20.984	19.7477	18.9026	19.4194	18.9189	19.1686	18.4558	21.0523	18.2845	20.4513	19.8944	19.8923	21.1802	21.4014	19.2013	19.6984	19.6687	19.7987	21.2436	18.9257	19.8173	21.1382	20.4622	19.9078	18.2333	21.1494	19.1484	21.2214	21.1455	19.5472	22.9174	21.7837	19.5024	18.5478	18.3826	18.6339	21.259
2-hydroxyphytanate*	22.0231	22.0124	22.1317	21.5405	22.9768	22.4428	21.1292	21.1408	22.1443	22.3962	21.237	21.0212	21.3255	20.6001	21.5064	22.217	22.4198	21.7852	21.039	21.7017	21.3837	20.81	22.1071	22.0603	19.4322	21.0455	22.1336	22.4588	20.1502	20.2144	20.6024	19.6584	21.2905	21.8231	21.3949	20.5217	20.862	21.3398	21.6425	20.6816	21.8961	21.4954	19.1201	20.7554	22.4546	22.1512	20.4236	20.7706	20.2973
2-hydroxystearate	24.3552	23.5689	23.7445	23.3511	24.1174	23.454	23.7038	23.3008	23.3135	23.6942	24.0052	23.4129	23.6072	23.0895	23.85	23.2276	24.1545	24.3009	23.0008	23.396	22.4479	23.225	24.2076	23.0623	11.672	23.744	22.8323	23.093	22.6001	11.672	23.0777	22.4094	23.008	22.3736	22.2292	22.8459	24.1519	22.6026	23.8896	22.8604	23.4139	22.8395	21.5476	23.1934	23.2475	23.7691	22.6887	11.672	22.8945
2-linoleoylglycerol (18:2)	19.5182	20.2439	21.5919	19.9311	26.1396	20.1876	25.3863	19.9638	19.7929	19.1328	19.3784	20.3734	18.0935	19.0326	19.7127	19.6553	19.2289	21.1681	19.2794	20.2548	19.7182	19.8555	22.0839	20.8148	11.672	21.3094	21.2724	19.3684	20.2648	11.672	18.3995	18.3042	19.3569	18.7453	19.6263	20.9413	19.4288	22.9877	23.1045	19.1367	24.5276	19.8341	17.3269	18.8033	19.8335	19.5809	20.9102	18.1956	18.0254
2-methoxyacetaminophen glucuronide*	11.672	19.4871	11.672	11.672	14.8558	17.0441	11.672	22.1993	15.6421	11.672	11.672	11.672	11.672	11.672	11.672	19.6811	11.672	11.672	22.8701	24.2371	23.1173	21.5182	24.0596	23.0225	11.672	24.0547	22.6016	23.7447	21.6786	22.6334	23.1199	23.451	22.7906	23.3693	22.8354	22.4202	20.6987	24.6608	23.2845	23.0483	24.5926	24.6177	23.6757	23.1138	22.5104	22.916	23.6517	22.8447	23.6945
2-methoxyacetaminophen sulfate*	11.672	18.4877	11.672	11.672	11.672	16.5213	11.672	22.537	16.6026	11.672	11.672	11.672	11.672	11.672	11.672	19.5113	11.672	11.672	23.0254	24.6945	22.7393	22.4727	23.2337	22.4042	11.672	25.7738	22.8539	24.0673	22.5148	22.8286	21.5393	23.2436	23.6406	24.1357	22.2917	23.2246	19.7758	25.1952	22.718	24.0031	23.642	24.2731	26.3508	23.5894	24.3546	21.836	23.5408	23.0046	22.1111
2-methylbutyrylcarnitine (C5)	19.6645	20.3905	18.7998	18.9892	19.8462	20.3737	19.5774	19.6619	19.8095	19.7753	11.672	19.4499	19.6966	19.5237	19.4087	19.1603	19.8153	20.0551	19.7083	20.4024	19.0803	19.2129	20.6969	20.2868	19.6451	20.1227	19.3226	19.2791	19.3722	19.5795	20.1819	19.4639	19.0408	19.7687	19.2427	20.1858	19.8297	20.6228	11.672	11.672	21.0557	20.3957	20.9299	20.0453	19.8188	19.999	20.3631	20.0435	20.5869
2-methylcitrate/homocitrate	11.672	21.4908	18.1857	18.5931	19.4896	19.3261	11.672	20.0387	19.9737	11.672	11.672	20.5755	21.2741	19.9905	20.7318	20.2809	11.672	19.0355	18.0535	21.1708	17.3941	20.1282	19.7545	11.672	21.0697	20.1398	17.1243	20.1219	19.1278	20.0843	20.6078	20.1814	19.5925	21.6188	17.9163	20.4108	19.0689	21.3077	19.3991	21.6705	21.7351	20.6093	21.8065	20.6623	19.5904	19.8058	20.5421	20.5079	21.6727
2-oleoylglycerol (18:1)	17.4297	20.8354	21.9237	21.2228	28.3237	21.9376	26.5451	20.5125	20.8865	19.5496	18.8145	19.8841	20.3567	20.6097	20.9183	18.4187	18.3732	11.672	20.5269	20.8326	21.8714	20.6986	23.4506	22.2856	19.0438	22.5172	21.8089	20.735	20.3793	11.672	20.7566	20.223	20.6544	11.672	20.1104	21.2175	20.9181	24.1376	24.5725	20.6144	25.5703	21.4834	20.685	20.3336	20.8146	20.8659	20.2368	19.7221	20.606
2-oxoarginine*	19.1773	19.4734	19.5022	19.2937	19.8744	20.5283	19.1113	18.9302	19.2039	19.4902	17.7993	18.2191	18.7855	17.7742	18.5148	18.8823	19.3371	18.7166	19.0122	19.5849	19.3508	19.4375	20.156	20.1297	20.3813	19.4361	19.3929	17.9433	18.6688	18.9051	18.9233	18.7662	18.7434	19.9163	20.074	19.4388	18.4194	19.831	18.3113	20.1628	20.537	19.7194	21.7102	19.3888	18.8424	19.1675	18.6877	18.813	19.414
2-palmitoyl-GPC (16:0)*	24.4555	23.6707	24.0322	23.6213	23.526	24.6196	23.5575	23.7731	23.815	25.0265	23.8517	24.8529	23.3958	24.4875	23.7477	24.4546	23.7559	23.8944	22.8243	22.9154	22.1072	21.71	21.9035	21.8063	20.4894	21.3219	22.4193	22.454	20.918	22.464	21.6823	22.1798	22.5708	21.9819	22.4573	21.7397	23.5302	21.749	24.0552	22.4043	22.666	22.6658	21.0465	22.2401	23.2597	23.1598	22.8915	23.8759	22.3573
2-palmitoylglycerol (16:0)	11.672	11.672	23.3326	22.2315	26.5063	24.2278	24.7202	22.5439	21.8507	21.2091	22.53	11.672	21.7747	21.3797	26.192	22.4431	11.672	11.672	22.4067	11.672	22.4873	22.9713	22.5824	23.5832	22.2683	22.5602	22.3009	21.9471	21.4993	11.672	11.672	22.2354	22.4808	11.672	11.672	11.672	11.672	24.8468	22.9306	22.2132	23.7883	21.5707	21.9379	11.672	22.4304	11.672	21.9063	11.672	21.8343
2-stearoyl-GPE (18:0)*	21.0606	20.5558	21.1161	20.2222	20.6746	20.7803	19.6052	20.6454	20.0656	21.6562	20.3191	21.3875	19.9004	20.7699	20.4277	20.7849	20.8693	20.5172	19.2236	19.4963	18.6246	11.672	18.017	18.5161	11.672	17.9936	19.0777	18.9926	17.3055	19.3786	11.672	18.8658	19.5475	18.3532	19.312	11.672	20.0749	18.9071	19.6973	18.9994	19.999	20.0824	17.5084	18.8538	20.1114	20.4347	20.1916	19.6392	19.1424
21-hydroxypregnenolone disulfate	19.8264	20.8118	19.3129	20.7083	18.7895	18.9343	20.8412	19.164	20.02	19.4955	20.6989	20.0221	19.3096	21.5004	20.7014	19.9264	19.7871	19.7763	19.3272	21.2376	20.6734	20.3385	18.4297	20.701	20.3973	21.3636	21.1028	19.8959	21.6483	20.8434	19.851	22.0917	21.2445	20.824	20.4119	19.9074	19.4403	20.6566	20.2902	19.6292	18.6617	18.1829	20.7392	19.5289	19.6376	19.2623	20.8523	19.0393	19.6134
3,4-methyleneheptanoylcarnitine	16.6747	14.883	15.4229	11.672	15.5552	11.672	16.0703	16.0834	11.672	16.0429	11.672	16.1069	15.8004	11.672	11.672	11.672	13.9147	15.7334	16.498	16.2901	11.672	16.8017	16.8865	15.8731	16.0015	16.9136	15.7654	16.0112	15.1673	15.2814	15.1297	11.672	11.672	15.8403	15.4127	16.3132	14.922	15.8774	11.672	16.2719	16.103	11.672	15.8296	11.672	11.672	11.672	11.672	14.3442	15.6402
3-(4-hydroxyphenyl)lactate	23.3968	23.9363	23.4483	23.6493	23.6739	23.6826	23.6239	22.781	23.3819	23.589	23.3866	22.6301	23.4733	23.3551	23.4581	22.7405	23.7739	23.3182	23.7275	23.8744	23.6801	23.644	24.9356	23.5626	24.7561	24.2353	23.6583	23.8312	23.1777	23.0966	23.964	23.8644	23.5403	23.63	23.6486	24.2371	23.5618	24.0947	23.7743	23.7756	24.6033	23.4337	25.7996	23.8751	23.7071	24.1001	24.1164	23.0729	23.8306
3-(cystein-S-yl)acetaminophen*	11.672	11.672	11.672	11.672	11.672	11.672	11.672	21.3609	11.672	11.672	11.672	11.672	11.672	11.672	11.672	17.2869	11.672	11.672	22.9112	24.6543	22.591	23.1881	22.2154	23.8017	11.672	24.0882	22.9147	24.6544	23.0821	22.6989	22.8997	23.3357	23.057	24.3578	22.9543	23.5178	21.0048	25.4527	22.7368	23.828	23.8542	25.3631	25.8954	24.0567	23.4844	11.672	25.3411	23.6302	23.5139
3-(methylthio)acetaminophen sulfate*	11.672	21.8879	11.672	11.672	19.9625	22.2849	17.2487	22.7178	19.7342	16.5474	11.672	11.672	11.672	17.3452	11.672	23.2776	11.672	11.672	20.9951	24.3795	21.873	22.7611	22.314	23.1059	18.3554	24.0603	22.5781	24.0982	22.2102	21.7838	23.0251	23.0207	22.3191	23.2906	20.8505	21.4666	23.6347	26.1441	25.6527	26.941	24.5026	25.7918	27.6661	25.1258	26.645	24.6309	26.2064	25.664	23.8423
3-(N-acetyl-L-cystein-S-yl) acetaminophen	11.672	18.5202	11.672	11.672	15.3932	17.6287	15.5041	22.3044	16.1948	11.672	11.672	11.672	11.672	11.672	11.672	18.753	11.672	11.672	22.9433	25.3743	22.4309	22.7579	23.1188	23.4111	16.0868	24.5346	22.9206	24.1808	22.0835	22.9936	23.0965	23.5514	23.1072	24.2866	23.2025	22.031	21.4027	25.5482	22.6854	24.2595	24.5451	25.0693	26.7639	24.3652	22.9907	23.144	24.7844	23.3541	23.398
3-aminoisobutyrate	21.786	23.2092	21.8036	23.9021	21.8832	22.836	23.1691	22.2144	22.1437	22.3353	23.6821	22.6408	22.423	23.2499	22.3267	23.4469	20.5629	23.8659	21.6316	21.555	21.2488	23.6405	21.4641	22.5469	21.3248	21.5488	21.6677	21.9036	23.2036	21.5294	23.0709	22.2994	20.7325	23.3175	20.7488	24.061	21.454	23.2913	22.4527	23.3464	22.1179	23.2389	21.0592	23.0377	22.0902	21.9987	23.4864	22.1664	23.0673
3-carboxy-4-methyl-5-pentyl-2-furanpropionate (3-CMPFP)**	24.1693	25.0227	24.3156	24.0749	24.0127	24.5748	23.434	23.8782	23.1913	24.1172	24.0615	23.7977	24.0201	23.9658	24.092	23.8905	24.019	24.2848	23.3743	24.4442	23.686	23.4113	23.5883	24.2	22.6989	23.4324	22.8645	24.028	22.8774	23.3152	23.09	23.2275	23.8153	23.3743	23.3583	22.7885	22.9618	23.9192	23.239	23.6287	23.7286	23.6615	23.1551	23.3165	22.8209	23.2429	22.7604	22.8002	22.8253
3-carboxy-4-methyl-5-propyl-2-furanpropanoate (CMPF)	24.7043	23.4981	25.5664	23.6604	25.8679	24.9117	26.4273	23.6643	23.3534	24.4609	25.3849	27.5796	26.0265	24.8628	24.9198	26.3331	25.3711	23.9279	24.1933	23.1371	24.9325	22.6025	24.7503	24.2288	24.9984	23.3096	22.6774	24.4756	23.4512	26.9496	25.5852	24.2752	24.763	25.4214	24.5845	23.5004	24.1928	22.9747	24.8408	23.2016	25.3281	24.3352	24.9442	23.4171	22.5336	24.2327	24.5964	26.9788	25.385
3-hydroxy-2-ethylpropionate	19.3387	20.7193	18.6308	19.3686	19.3694	20.2776	20.2188	19.9728	19.8475	20.0157	19.706	19.367	20.3204	20.5703	19.475	19.7924	20.238	19.8659	19.581	20.3574	18.7777	18.877	19.5909	19.5638	20.2574	20.4175	19.8474	19.3274	19.0333	18.9984	20.5319	20.0107	18.5732	19.8287	19.999	20.2853	19.3501	20.2587	19.9613	19.1935	20.1137	19.662	20.7719	19.9959	20.3926	19.8759	20.1714	19.4514	20.9399
3-hydroxy-3-methylglutarate	21.6059	23.7945	22.5371	22.6965	22.3461	22.3273	22.6711	22.3327	21.8447	22.1739	22.4698	22.2555	22.4249	23.0208	22.2986	22.5025	21.9461	23.234	22.2375	25.1076	22.4694	22.5729	23.1672	22.2285	23.689	23.5462	22.0481	22.7479	23.0073	22.2157	23.7243	23.0605	22.5024	23.9894	22.4665	23.3606	21.708	24.658	23.04	22.786	22.429	22.4876	23.7291	23.2861	22.1598	22.0049	23.2201	22.4291	22.7461
3-hydroxyadipate*	18.2502	21.2076	19.1679	20.1025	19.7781	21.1341	20.6191	20.2979	11.672	19.2255	20.6599	20.0219	20.3641	21.0321	19.7988	21.6865	19.3337	20.3791	19.8968	21.9221	19.4481	20.9006	20.8874	19.4249	22.1315	21.4895	19.3886	20.6668	22.2763	20.3773	21.8037	19.6586	19.3788	24.0139	19.2187	21.8219	19.1985	22.9069	19.9212	20.5294	21.705	20.3277	22.0856	20.6885	19.2985	19.792	20.3618	19.4622	20.9671
3-hydroxybutyrate (BHBA)	24.8414	26.9719	24.0914	26.7016	26.143	24.0708	27.6227	25.3378	23.9001	24.4886	28.036	25.5339	26.7484	26.2078	25.1979	27.3798	23.9888	25.9467	24.2277	24.977	22.4553	26.0243	25.3605	23.4393	22.5716	24.3197	23.4543	25.9518	25.9086	21.5028	25.6286	25.0925	24.6048	25.8229	22.491	24.5534	25.2663	25.4651	26.5715	22.5302	25.6566	24.0168	23.7914	24.819	23.7865	23.8048	24.1135	20.8802	23.9252
3-hydroxybutyroylglycine**	19.2267	21.0788	11.672	20.181	11.672	11.672	19.7148	19.7493	11.672	11.672	20.2759	20.2097	19.1292	20.6877	19.4643	21.0557	18.4657	20.0108	20.5719	20.7891	11.672	19.8297	18.6191	18.1759	20.1333	20.2137	11.672	19.4498	19.8403	19.972	19.6617	20.1687	18.5616	22.3134	18.4665	19.5118	18.8246	20.4348	19.3355	18.0536	19.2502	11.672	20.8147	19.191	18.7646	17.952	19.3899	17.8433	19.8472
3-hydroxybutyrylcarnitine (1)	11.672	22.6178	11.672	19.8385	20.5829	18.9085	21.4272	19.0918	18.4527	18.7689	21.6013	19.8078	18.9027	21.1247	19.2279	20.7848	21.3522	19.9452	21.4609	21.6469	11.672	20.7164	21.2771	20.3455	20.6027	20.6319	18.9756	20.5688	21.9935	21.0974	21.6853	20.5947	18.6867	20.5363	21.9169	20.2314	19.8121	24.6768	20.1461	19.6109	21.2332	19.1056	19.7096	20.8762	20.9681	19.3956	21.2097	19.6554	21.0288
3-hydroxybutyrylcarnitine (2)	18.9477	20.6664	18.6035	19.942	19.9699	19.4946	21.5459	20.1316	19.3282	19.4577	20.1476	19.1365	19.6351	21.0546	19.2068	20.0493	19.7847	19.4171	19.5095	20.9626	18.3937	20.2641	20.7199	20.1021	21.7815	21.392	19.5458	19.9953	20.852	19.3236	20.8169	21.1491	19.5922	20.4836	20.7943	20.3151	19.0157	21.6185	19.7427	20.1979	20.7963	19.6663	21.6423	20.8112	19.4533	19.882	20.6048	19.1786	20.2025
3-hydroxydecanoate	20.1998	20.0672	19.8339	19.7454	20.5159	19.4552	20.0288	20.0364	19.6791	19.7929	20.5959	19.9875	20.5781	20.0926	19.4959	20.292	20.3205	20.5697	19.8663	19.781	19.4728	19.185	20.3349	19.8968	18.4828	20.1179	19.8147	20.2895	19.3397	19.1233	20.4923	20.1108	19.627	19.4902	19.5902	19.5333	20.3096	19.4284	20.2269	18.8591	19.9538	19.8819	18.7933	20.0968	19.0988	20.2437	19.9971	19.0038	19.7729
3-hydroxyhexanoate	18.8158	19.7419	18.6852	19.2173	18.6976	19.0531	20.479	19.6242	18.5507	19.0122	19.9774	19.2078	19.6218	20.7852	18.6283	20.2937	19.0869	19.77	19.0877	19.4898	18.6035	18.9188	19.3272	19.2503	19.0121	20.1449	18.9546	19.214	19.2136	18.6139	19.8983	19.6144	18.5586	19.7489	18.8536	20.0625	18.8262	20.3639	20.1369	19.1161	19.1161	19.195	19.871	19.6263	19.9593	19.5636	19.7576	18.6203	19.7056
3-hydroxyhippurate	17.857	20.4612	18.9567	20.6347	19.3889	20.7209	18.0678	18.9099	18.5425	20.9263	18.4884	18.6678	18.0305	17.4116	20.7674	21.2971	16.2638	18.5329	16.7921	21.1484	17.3393	17.5297	17.1341	17.584	17.2043	17.4042	16.765	17.3579	18.3975	16.6712	16.6933	14.7462	18.4548	19.5597	15.9251	16.8777	17.7028	19.5419	18.0502	18.4044	15.3806	19.2767	17.1642	18.8748	20.2812	18.7575	17.7823	18.2362	17.686
3-hydroxyisobutyrate	22.7193	22.402	22.1055	21.8751	22.9878	22.9692	23.2577	22.7404	22.8389	22.5649	23.3877	23.0338	22.6801	23.4502	21.6602	11.672	23.0215	23.1142	22.5375	22.9048	22.6361	22.5268	23.9693	23.1559	23.299	22.9247	22.7638	23.1117	22.7081	22.8025	23.547	23.4618	22.1394	23.588	22.4421	23.163	23.2724	23.6638	21.9389	22.7693	23.5443	22.9062	23.7624	22.9175	22.846	23.7014	23.1646	22.8281	23.4008
3-hydroxylaurate	20.5693	19.966	20.15	19.9631	20.5969	20.0118	20.1801	19.9764	20.1138	19.5858	20.053	20.0985	20.3555	20.2079	19.7341	20.3636	20.6752	20.972	20.0824	20.1755	19.5824	19.2382	20.1417	20.0711	18.7085	20.0282	20.0734	20.1467	19.3771	18.9043	20.5054	20.3438	19.7349	19.5069	19.8904	19.7439	20.6491	19.7504	19.9238	18.7479	19.748	20.1004	18.6309	20.025	19.0301	20.1765	20.0138	19.274	19.7829
3-hydroxyoctanoate	19.2948	19.4083	18.773	19.4518	19.39	18.8861	19.9367	19.6964	18.6071	19.2693	19.9092	19.5574	19.9703	19.9966	18.4896	19.6547	19.2891	20.15	19.0012	18.5228	18.3675	18.7403	19.386	18.8011	18.0454	19.362	18.7296	19.419	18.5943	19.1458	19.6983	19.0643	18.2341	18.9279	18.6802	19.5636	19.1699	18.2174	20.0092	18.6867	18.9749	19.0467	18.5147	19.5569	19.0506	19.8112	19.4038	18.7664	19.5889
3-hydroxypyridine sulfate	17.5997	23.6299	16.4848	20.4262	19.4389	20.0135	19.1687	18.6736	20.2448	21.3394	15.9557	21.472	20.1019	19.69	20.0124	21.4985	17.1872	20.3636	15.5072	22.5668	17.717	19.021	18.26	22.0243	19.4701	17.9223	18.994	19.783	15.3618	19.4802	19.7286	18.1473	18.878	20.8439	15.7773	18.8631	17.6419	22.8299	19.2161	18.7339	18.2022	21.9528	18.9823	21.7789	20.9267	22.7158	18.8938	17.1439	19.4902
3-hydroxysebacate	15.8898	18.8672	17.0869	18.2875	18.2802	17.0846	19.6611	18.4058	11.672	17.4216	19.09	18.0087	18.7355	19.4175	17.0476	19.297	11.672	18.5015	16.9723	16.9789	11.672	18.019	17.968	17.9953	17.6836	18.0725	11.672	18.249	18.4872	11.672	18.2879	17.2564	11.672	19.0956	11.672	18.0585	11.672	19.8551	18.5954	17.0042	18.3697	16.9006	17.7294	17.9391	11.672	11.672	17.8743	16.3318	18.2757
3-hydroxystachydrine*	18.5652	23.0393	20.5663	19.4217	18.1972	21.7499	21.9179	23.4619	19.0082	23.0148	23.2574	11.672	21.0329	11.672	20.8424	11.672	22.03	19.4256	18.4977	23.1065	19.8881	20.1086	19.351	22.6395	22.4757	22.6577	21.332	21.3547	22.7777	11.672	21.1731	21.2987	19.7942	19.3361	21.9178	19.7021	24.0012	23.5648	20.9484	24.5463	19.178	23.1349	22.5318	23.8383	23.0605	19.9669	23.1577	11.672	23.0882
3-indoxyl sulfate	24.9406	25.1325	25.2092	25.0416	23.3053	25.6112	24.5346	25.4575	25.0511	24.908	25.6096	25.0636	25.0993	25.0862	25.269	24.6395	24.5783	25.6336	23.0327	26.0493	24.3561	22.8695	23.7514	24.6514	25.0228	25.0825	23.573	24.1112	24.3154	23.2492	24.2565	21.3708	23.9754	25.1012	23.253	23.3793	24.3422	26.8394	24.4412	23.9001	24.9138	25.2721	26.0251	25.5118	26.1347	24.6675	25.5929	24.2259	25.1453
3-methoxytyramine sulfate	14.2919	15.4454	11.672	15.4977	14.6742	15.2779	11.672	11.672	13.9171	11.672	17.1151	11.672	15.6456	15.8683	14.8773	11.672	14.3	11.672	11.672	17.0106	11.672	14.8996	15.0963	16.0338	15.8482	15.6637	15.8367	23.4267	23.6164	14.9342	17.5342	18.2108	15.635	15.9307	23.4225	14.1166	13.907	16.7152	11.672	16.0426	15.4894	15.9911	11.672	16.5084	15.467	20.3775	22.4606	15.3657	16.348
3-methoxytyrosine	17.2355	17.5555	16.7423	17.7434	17.2016	17.5026	17.7266	17.6727	17.2842	17.1108	18.6873	17.1877	17.3348	17.095	17.5421	16.5128	16.8846	18.0453	16.8871	17.4788	16.1847	17.2181	17.3792	17.41	17.0592	17.0987	17.3578	16.9309	17.9824	16.7606	17.2381	17.0801	16.8621	16.5254	16.0629	17.5094	16.878	17.3796	15.9214	17.2481	17.1127	17.1387	17.0262	17.4045	16.3035	16.8161	17.9085	17.2601	16.9581
3-methyl catechol sulfate (1)	17.0249	21.4992	15.1004	19.2108	18.7478	19.0954	17.722	17.5439	20.1463	20.015	11.672	20.0874	19.5192	18.3018	17.0839	20.4921	16.583	19.0733	11.672	19.9974	11.672	16.0555	16.9357	19.7266	16.5355	15.9652	11.672	17.3565	11.672	15.164	11.672	11.672	11.672	19.1195	11.672	16.6792	14.9213	21.2507	16.3599	18.5076	11.672	19.8433	11.672	20.0265	18.9994	19.0677	15.4398	11.672	17.8133
3-methyl-2-oxobutyrate	23.9671	23.6706	23.7119	23.0216	23.9117	23.8358	23.41	23.7319	23.8897	23.9691	23.6765	23.6245	23.5093	23.781	23.6017	23.5463	24.1256	23.6346	24.1511	23.2071	23.5105	23.5615	23.789	23.7057	23.6112	23.8141	23.6612	23.6531	23.4107	23.3932	23.851	24.1028	23.7491	23.782	23.6722	23.5014	23.479	23.1787	23.9407	23.2921	23.2128	23.2941	22.931	23.5438	23.8	23.9445	24.14	23.3206	23.473
3-methyl-2-oxovalerate	25.1999	25.2985	25.3549	24.4629	24.9718	25.2701	25.2908	25.1681	25.2159	25.3939	24.7045	25.2155	24.7553	25.2518	24.8516	24.5537	25.4447	25.0055	25.8013	25.0768	24.7312	23.7228	25.1059	25.5046	23.0087	25.07	25.1102	24.7285	23.3891	24.585	25.0954	25.6085	24.615	23.6837	24.5473	24.7512	25.3304	25.1267	26.3056	24.8425	24.6292	25.335	24.5258	25.2449	25.8157	25.339	25.9295	25.0291	25.1353
3-methyladipate	17.7384	18.4791	17.9554	17.548	18.3428	17.8991	18.5254	17.3331	11.672	17.565	17.5666	17.7518	18.6042	17.0488	18.5532	19.6102	17.0128	18.1791	16.7172	19.2646	17.5816	17.8084	18.8604	17.5165	19.7657	18.1679	16.0238	18.2458	18.4515	17.5869	18.9357	16.5993	17.1374	21.5929	17.4815	18.1974	15.8467	19.8106	18.5618	17.6648	19.5684	16.7523	19.6534	17.4734	16.4644	17.9442	17.0372	17.9547	18.0531
3-methylcytidine	11.672	11.672	11.672	11.672	11.672	17.2251	11.672	11.672	17.1404	18.1871	16.925	11.672	11.672	17.8355	17.2965	11.672	11.672	11.672	11.672	11.672	11.672	17.5474	11.672	17.572	18.0025	17.6807	17.4922	18.3107	18.0238	11.672	17.5953	17.7243	17.5882	17.5998	11.672	11.672	11.672	11.672	15.6995	17.4617	18.0643	17.3906	11.672	17.5396	16.807	17.8833	17.5919	11.672	17.9372
3-methylglutaconate	19.7902	20.8742	19.2598	20.3124	19.9831	20.0283	20.4123	19.8608	19.398	19.6845	19.4406	19.3903	20.1402	20.5818	21.6603	19.5971	19.296	20.2748	19.9438	21.6685	19.1864	20.5796	21.159	19.5114	22.092	21.0248	19.3672	19.8526	19.6135	19.4948	20.7744	20.4817	21.1912	20.9852	19.5943	20.6424	18.9757	21.6115	19.2675	20.3898	21.1523	19.4593	22.9871	20.4761	19.1242	19.9937	19.5462	19.0687	20.0648
3-methylglutarate/2-methylglutarate	16.8973	18.8831	18.3467	18.9194	19.1426	18.244	19.0076	18.4647	17.5607	18.0389	18.3347	17.0964	18.8408	18.8298	19.2093	18.8067	18.1211	18.8027	17.4488	20.0505	18.3804	19.0529	19.0677	18.4096	19.6934	18.8502	17.4077	18.2864	18.4402	18.4096	19.3362	18.2861	18.9688	20.1173	18.2555	19.0406	17.8457	18.8329	18.462	18.6699	18.9916	11.672	18.848	17.6756	18.1455	18.1669	17.0764	18.3852	18.6432
3-methylglutarylcarnitine (2)	18.2631	21.7089	18.5512	19.8505	19.9433	20.1447	20.8184	19.8549	18.9808	19.4562	19.4187	19.9726	20.1437	20.1989	20.6926	18.1194	18.9147	20.4724	18.2217	22.3388	18.2171	19.8135	20.2259	19.4798	21.6322	20.2505	18.5508	19.4701	19.6525	19.2259	20.1675	20.1892	20.3024	19.9343	19.4814	20.1092	16.45	21.5161	17.9937	20.3462	21.3206	19.6026	23.1914	19.3865	17.985	19.5638	18.964	19.3083	19.147
3-methylhistidine	19.1452	21.483	22.4908	21.839	21.8291	21.5254	20.9957	20.1174	20.1337	22.4186	20.9155	22.1762	21.3015	21.6136	23.8639	22.4877	21.8147	17.9551	18.0877	20.6708	21.1919	20.6633	21.8786	19.949	20.4356	19.4806	19.2111	21.1696	20.3304	20.37	19.4494	19.8787	22.1198	21.8166	20.8577	17.948	16.9262	19.652	18.76	20.1098	21.5928	18.5007	20.8478	20.7278	19.0992	18.5402	18.9413	20.2722	19.3602
3-methylxanthine	20.6104	23.2207	20.1959	22.7592	19.5416	21.9826	20.6698	22.7488	20.7246	21.8708	20.6254	20.7859	19.4269	23.1732	20.6275	21.0837	19.6212	20.2609	19.1725	22.8351	20.1732	21.6237	20.0487	20.6467	20.2635	23.037	19.3718	20.5791	19.1327	19.1396	18.1546	21.2514	19.894	21.3923	19.1431	19.4804	19.072	21.4302	11.672	20.3166	19.8198	17.7259	18.8515	20.0864	17.4522	17.5186	19.9701	11.672	19.5077
3-phenylpropionate (hydrocinnamate)	17.9903	11.672	18.7166	18.1717	16.9809	19.8284	18.9633	19.6506	18.7072	20.7578	16.0036	18.5818	19.8724	17.8859	18.5499	19.1479	18.9782	17.9056	11.672	11.672	16.6626	15.459	17.3538	17.1238	17.2292	16.5219	16.8536	16.6379	11.672	17.1981	17.8061	11.672	17.189	17.3823	18.0491	17.81	17.797	11.672	17.2649	17.107	15.8636	18.1215	17.9249	18.1073	20.0263	17.6934	11.672	17.3703	19.0517
3-ureidopropionate	17.2426	18.7756	11.672	19.1671	17.5349	16.7113	19.2167	11.672	11.672	11.672	11.672	18.5609	17.5822	11.672	11.672	18.4192	18.5222	17.8492	17.1561	18.6438	11.672	18.7175	18.5232	11.672	19.5724	11.672	11.672	11.672	11.672	16.5011	11.672	11.672	11.672	17.923	18.0176	18.4715	17.2278	18.6271	11.672	18.9702	17.1641	11.672	22.0662	11.672	11.672	17.2632	17.199	18.2219	17.8445
3beta,7alpha-dihydroxy-5-cholestenoate	21.565	20.568	20.8837	21.8172	20.9086	21.0837	21.5257	21.1817	20.8568	20.5818	21.0727	21.3402	20.9751	21.3704	21.1691	20.9604	20.5253	22.3423	21.0388	20.3133	20.2354	20.8565	20.4023	20.3628	19.0044	20.6066	20.4117	20.1688	19.7853	20.5086	20.3476	20.8228	20.9089	20.2182	19.2144	20.9513	20.9704	19.9981	20.4909	20.7501	20.2667	20.1585	19.8542	20.4499	21.1569	20.0189	20.2687	20.7154	20.076
3beta-hydroxy-5-cholestenoate	22.7612	21.014	21.2591	21.9487	21.6545	21.5241	21.3078	21.7906	21.814	21.4187	21.6475	22.1402	21.2236	21.3614	21.6798	21.2236	20.8278	23.1262	22.0489	20.9662	20.4381	21.3444	21.4282	20.9312	19.9546	20.6151	21.0228	21.094	20.4405	20.906	20.5823	21.0119	21.2755	20.4787	20.2031	21.9528	21.7497	20.1621	20.2381	20.3916	21.4904	20.4155	19.0556	20.9046	21.4762	20.523	20.6321	21.0315	20.2663
4-acetamidobenzoate	11.672	11.672	11.672	16.0156	11.672	15.4646	15.7767	15.585	11.672	17.4311	11.672	15.9308	11.672	11.672	16.5901	16.1225	11.672	11.672	17.3585	22.7439	18.7627	21.2851	21.3288	19.8004	22.7582	23.1092	19.2187	21.2425	23.1625	18.2505	18.6555	19.4663	19.6389	21.4215	19.803	21.1247	15.2616	18.8912	16.1665	17.7581	17.3088	16.4808	20.7341	18.9352	17.3768	16.9851	18.8293	16.5907	16.9722
4-acetamidobutanoate	21.1379	23.3335	21.509	22.3373	21.3904	21.6627	21.4902	22.1008	21.3362	22.4277	21.9836	21.9498	21.575	21.6226	21.9668	22.4269	20.9336	21.1039	22.0333	24.6466	22.5264	23.3696	23.6932	22.3823	24.2127	24.34	21.9669	23.3237	23.6185	22.4535	23.0422	22.3927	22.8295	25.0451	22.9782	22.7462	20.7681	24.6663	21.597	22.5103	23.78	21.8089	24.3843	22.5091	21.5936	21.7996	22.5011	21.8039	22.3471
4-acetamidophenol	16.0263	17.8574	11.672	11.672	16.7866	18.5028	11.672	24.741	17.659	16.5431	11.672	11.672	11.672	11.672	11.672	21.2207	16.2643	11.672	26.0184	25.5241	28.3193	24.6863	26.589	24.8913	11.672	27.4982	24.7672	26.477	26.0687	24.386	25.0344	26.3155	26.2291	25.734	25.0195	26.3904	22.4344	25.9693	25.8783	26.5007	26.4049	27.5018	27.7315	27.1359	26.3968	24.7717	26.509	25.1411	25.7045
4-acetamidophenylglucuronide	17.624	22.8922	11.672	14.3654	18.5844	20.7292	11.672	25.483	18.9953	17.4926	11.672	15.0821	11.672	17.1491	15.2915	23.982	11.672	11.672	26.3565	28.3696	26.111	25.2604	27.633	26.015	16.7831	27.5653	25.4169	26.8983	27.0463	26.2779	27.4818	27.2529	26.6685	28.2037	26.8599	26.7085	24.8745	28.2729	26.839	27.2535	28.0394	27.9797	27.2755	26.8938	25.99	26.8892	27.8521	26.7556	27.7912
4-acetaminophen sulfate	18.1644	22.7357	11.672	14.913	18.622	21.312	15.001	26.7299	20.4456	18.0121	11.672	16.0164	11.672	17.4443	11.672	24.4355	11.672	14.3087	26.7615	28.5616	26.6095	26.6237	27.622	26.3694	17.839	29.1397	26.2719	27.6267	27.8112	26.9315	26.9872	27.2613	27.3041	29.2299	26.2581	27.6813	24.7067	28.6203	26.5538	28.1477	27.8295	28.1289	29.4619	28.2188	27.2439	26.5063	27.9235	27.283	27.2862
4-allylphenol sulfate	20.3694	18.9413	18.1451	20.442	16.8802	18.7801	20.8356	21.9939	19.2842	20.4511	20.1275	19.2908	20.7841	18.4897	19.6862	20.5002	21.6603	19.1848	18.417	17.8574	16.7085	18.8804	16.8473	18.4586	18.5994	21.0943	18.8926	19.5165	17.8244	18.0262	19.2695	17.4233	18.973	19.5113	20.1953	17.9256	21.4946	16.1408	16.9097	21.0695	16.6754	19.9304	19.6151	20.5486	21.1213	18.976	19.0003	17.0327	19.2043
4-aminophenol sulfate (2)	11.672	11.672	11.672	11.672	11.672	11.672	11.672	20.655	11.672	11.672	11.672	11.672	11.672	11.672	11.672	11.672	11.672	11.672	19.5453	20.7682	19.7279	17.5554	18.5369	19.3112	11.672	22.553	18.5693	20.0415	19.2006	19.2738	19.3087	19.6453	20.4502	20.1303	18.6629	19.6917	16.9957	21.231	19.4548	20.3764	20.2183	22.3718	23.3386	22.5767	19.868	18.1407	21.5624	19.9308	20.1452
4-cholesten-3-one	21.7138	21.6814	21.716	21.2711	21.7452	21.6682	21.3563	20.7233	21.9673	21.8076	22.5379	21.3144	20.7152	21.5021	21.0735	11.672	21.6456	21.1985	11.672	21.6538	21.4367	20.8292	21.3966	21.7342	20.0826	21.1876	21.5133	21.8422	21.276	20.6877	20.5437	20.9399	21.2701	11.672	22.028	11.672	22.1155	11.672	20.9971	20.7631	21.1545	21.6074	20.9024	20.7297	21.1222	21.5726	21.6254	21.2318	20.9285
4-ethylphenylsulfate	19.6153	19.9096	17.6795	19.9484	17.9236	19.4051	17.525	18.3682	18.971	20.0398	17.6251	22.3951	19.9139	17.6998	19.6584	18.4928	18.4485	18.7212	17.2464	19.1664	18.2883	18.1018	18.9011	16.9465	17.2794	18.8361	17.2292	18.2795	11.672	21.2613	18.7938	16.4063	18.6412	17.7893	16.3675	17.569	18.0855	18.9329	17.9208	18.9553	18.4701	16.6135	18.9722	17.3238	18.2248	18.8109	16.8105	19.1652	18.2773
4-guanidinobutanoate	19.3164	18.4917	17.0561	18.4923	19.7168	19.5206	16.8293	19.1428	18.8932	19.9428	18.5901	18.2397	11.672	16.867	17.6907	18.6297	18.2693	18.9714	19.4938	17.9605	18.4606	18.5741	19.6825	24.446	17.7939	19.3757	18.8116	19.1946	19.2018	18.9283	17.6394	18.0129	17.8451	18.1189	20.4098	21.341	19.5777	17.4648	18.4882	19.787	19.9849	22.2041	18.8678	20.614	18.9709	19.8252	21.0556	18.8076	17.4254
4-hydroxy-2-oxoglutaric acid	19.9347	18.2587	19.4438	19.1565	19.7902	21.5077	18.0488	19.2893	20.5602	19.9153	19.3903	19.7523	19.051	19.6484	19.3231	18.454	20.0688	19.157	19.5211	18.9138	19.6848	19.0769	19.7677	20.6044	19.9412	19.8505	20.1976	18.4132	19.3263	19.4424	19.1523	19.467	18.3056	18.2179	18.7502	19.6787	19.6826	18.6225	18.4874	19.5442	19.1139	19.0088	18.3244	18.5449	20.3084	18.8301	20.0825	19.3965	19.2668
4-hydroxychlorothalonil	21.89	21.8283	21.7755	22.1409	21.3323	21.8403	21.5701	21.023	21.3707	21.3365	21.0204	21.1017	21.6967	22.0432	21.2888	22.4376	21.5799	22.2162	20.9999	21.4474	21.1348	21.5466	21.0115	21.5959	20.4964	20.768	20.9722	21.2484	19.8223	20.6238	21.1735	21.6639	21.3309	21.7859	20.8318	20.9596	21.307	21.1598	21.2829	21.6143	21.0022	21.5254	20.3872	20.7483	20.8796	21.1089	20.1372	20.8002	20.9243
4-hydroxycoumarin	17.6884	11.672	17.0344	19.2784	16.1868	18.0392	15.7983	17.911	17.7332	17.7744	11.672	18.4997	19.1379	11.672	18.1511	15.6876	15.8693	17.6561	18.1042	11.672	15.9473	19.3529	16.4775	15.7085	14.7794	17.2702	17.4809	18.0625	11.672	16.2628	16.0619	11.672	16.833	16.6644	11.672	17.4788	14.2468	11.672	11.672	17.3517	14.9943	11.672	11.672	16.043	15.7837	11.672	11.672	14.6485	15.8826
4-hydroxyglutamate	14.8997	17.9777	16.885	11.672	18.1135	11.672	11.672	11.672	11.672	11.672	17.059	11.672	17.6454	11.672	11.672	11.672	15.4652	11.672	17.9776	18.743	17.4968	17.6782	17.7746	18.7076	18.9949	18.7085	17.6681	17.6164	18.4845	17.8277	20.3074	19.3164	17.1762	17.5465	17.7951	18.207	18.4974	17.845	18.0628	18.8059	18.9915	18.2913	17.8811	11.672	11.672	17.2598	19.8567	18.947	20.1704
4-hydroxyhippurate	20.4129	21.7701	21.9774	21.7114	20.6867	21.9976	22.2248	21.6772	21.1717	20.956	21.5033	21.0837	22.5255	22.44	21.1939	20.0344	19.2331	21.0383	18.3968	22.1254	18.8198	19.59	19.627	19.6097	23.059	20.7259	19.5984	18.6163	19.6051	18.819	19.9576	19.8076	19.4414	20.3549	19.7249	20.3963	19.3387	24.9112	19.8266	21.7296	19.4769	20.1813	22.8068	20.7567	20.3769	18.6421	21.2308	19.8364	19.06
4-hydroxyphenylacetate	17.8137	19.8683	11.672	18.5544	11.672	17.987	18.1288	18.8282	18.1499	18.1177	19.1061	17.3862	18.2394	11.672	18.5754	17.7038	17.5875	17.2836	18.5383	20.3933	17.4831	18.6943	18.0492	18.5152	19.2238	20.08	18.4005	18.6875	19.7745	11.672	19.5031	18.0287	17.6759	19.5821	20.1417	17.7767	16.9396	21.5525	11.672	20.1019	19.2826	18.1639	21.6703	19.2474	19.8249	18.3992	20.2842	18.6569	19.1434
4-hydroxyphenylacetylglutamine	16.1159	19.4477	15.5963	19.1919	16.3161	17.1156	17.661	18.1273	16.6439	17.6755	19.4626	16.1688	17.8111	17.1763	18.1024	16.2729	16.8326	17.0467	15.9052	19.6793	15.6156	18.5701	17.857	16.2981	18.8849	18.9224	16.7487	17.6809	19.1232	15.7442	18.1141	11.672	16.2192	18.834	18.1897	16.3918	15.9918	20.3307	15.0544	19.1561	19.4827	16.2126	21.45	19.0516	17.1795	16.8035	19.1131	17.8944	18.1362
4-hydroxyphenylpyruvate	20.2005	20.7117	19.5456	20.6142	20.182	20.2322	20.6416	20.5643	19.933	20.5674	20.3526	20.2113	20.6171	20.3885	20.0135	19.6166	20.0637	20.1183	20.3843	20.7207	20.3534	19.9948	20.8037	20.6746	20.4362	21.233	20.2477	20.5825	19.9086	20.301	20.7408	21.2252	20.144	20.1039	19.8681	20.8275	20.0678	21.6914	21.6444	21.559	19.9161	20.2965	22.6161	21.2506	20.9168	21.5585	21.5062	20.8257	20.9935
4-methoxyphenol sulfate	15.6102	11.672	16.635	17.1818	15.9638	16.7375	15.6714	16.562	16.5976	17.6467	17.9647	17.4536	17.4515	17.0654	17.7228	14.9527	16.2427	15.0675	16.7107	18.771	16.6361	16.8004	17.869	17.1729	17.4437	18.4985	15.3482	17.0936	16.7904	16.5779	17.1491	17.1988	17.3647	17.8681	17.1337	16.6412	15.9633	18.6009	16.3107	18.4618	19.1436	18.6294	18.7454	17.6856	16.6596	16.9483	16.8261	16.4125	17.0609
4-methyl-2-oxopentanoate	26.2719	25.7945	26.2183	25.0587	25.8763	25.9277	25.732	25.8045	26.1075	26.0322	25.43	25.8706	25.4773	26.0726	25.6873	25.0869	26.2439	25.8126	26.3161	25.249	25.5875	24.5436	25.4794	26.2049	25.1987	25.6711	25.8816	25.4357	24.6311	25.1148	25.6152	26.3093	25.7264	25.4321	25.197	25.3359	25.8675	25.5169	26.8065	25.7659	25.1571	25.8215	24.7917	25.7473	26.3834	26.195	26.5294	25.5353	25.7445
4-methylcatechol sulfate	23.7925	22.9196	22.4608	25.17	24.3282	23.9332	22.9172	21.4678	21.5443	22.8361	20.6252	21.8134	22.8349	22.2628	22.4277	22.2243	21.3277	22.5695	20.1468	23.7745	22.4092	21.8393	22.2219	22.9496	22.3929	21.1148	21.6537	22.3464	16.9837	20.0222	21.4103	18.9757	21.9505	21.5243	19.0848	20.55	22.8955	24.0734	22.3909	22.7955	22.0791	24.1263	24.5403	21.44	23.4805	21.9985	19.7264	22.1089	22.8709
4-methylguaiacol sulfate	17.6582	16.4323	15.3968	19.2114	18.8822	16.4998	16.6342	11.672	11.672	16.2059	11.672	11.672	15.8004	11.672	16.4322	11.672	13.1197	15.0416	14.4404	17.7565	16.0848	15.8288	17.3937	16.2269	17.3355	11.672	11.672	16.3421	11.672	11.672	15.4325	11.672	16.1832	11.672	11.672	11.672	16.4409	18.8189	15.2528	17.2428	16.5802	18.0107	20.2437	15.1417	16.7605	15.8777	15.5501	15.9269	17.1109
4-methylhexanoylglutamine	15.5332	19.4054	15.5516	18.1307	16.3446	16.4054	17.5215	15.855	15.5024	14.9042	17.5659	16.338	17.1232	16.6353	16.6196	18.0728	16.6249	17.557	16.1747	19.1165	15.7589	17.9748	16.435	17.317	14.7188	16.9817	15.7435	17.324	16.8898	15.6424	18.5216	15.8356	16.4976	18.811	16.0667	17.0819	16.0893	20.1978	17.5382	17.3962	16.5262	17.6864	11.672	16.4551	16.7318	16.4601	16.189	15.7532	17.9345
4-vinylphenol sulfate	22.1137	21.7099	19.4469	20.4216	20.8105	21.5597	18.7887	21.8382	21.2158	22.0672	26.0822	21.4658	20.7984	19.1733	22.0896	20.1265	20.0205	21.6349	19.3731	21.1653	18.7903	19.0726	19.6695	20.1732	19.0557	20.6063	19.1331	20.4447	22.8317	20.4919	19.4835	19.51	20.7976	19.5288	18.2598	18.8472	18.8103	21.8749	20.3055	23.46	18.8466	19.0819	19.1853	21.0442	20.7325	20.3169	23.2383	20.3877	20.0268
5,6-dihydrothymine	20.0016	19.5044	20.7651	20.615	20.593	20.2626	20.1938	19.883	19.9915	20.3909	20.1453	20.6978	19.3987	20.1757	20.3152	20.0216	20.6481	20.2719	19.8339	20.1441	20.4671	20.3971	20.2065	19.5269	20.7163	19.804	19.7518	19.7057	19.8932	19.9653	19.5489	20.21	20.1622	19.631	20.2552	20.719	20.3373	19.3686	19.3769	20.5166	20.2715	19.6316	20.4893	20.1119	19.6469	20.2841	20.3389	20.7825	20.4014
5,6-dihydrouracil	16.6742	11.672	16.8977	17.0475	16.3967	17.205	16.4515	16.6594	16.8868	16.886	17.0846	17.1699	16.1712	16.6423	16.6456	16.5665	16.6148	16.9508	11.672	17.1188	15.8468	11.672	16.6675	11.672	16.4013	16.0196	11.672	11.672	15.9877	15.2218	15.8459	11.672	15.9183	15.8564	16.3725	16.3771	11.672	11.672	15.6617	11.672	16.8339	15.9931	18.2383	16.0647	11.672	16.2947	16.8851	16.4216	16.2965
5,6-dihydrouridine	21.3074	22.7018	20.9597	22.2788	21.2261	22.1194	21.5851	21.7326	21.5601	21.4864	22.2042	21.8499	21.607	21.9566	22.1595	20.8861	21.4647	21.8999	21.4104	23.057	21.2828	22.0164	22.0814	21.8791	22.5106	22.3723	21.6103	21.7252	22.2525	21.4222	21.7769	21.819	21.846	21.8705	21.8877	21.8438	21.1234	23.3804	21.0295	22.7203	23.2145	22.0467	23.8975	22.3027	21.1732	21.8484	22.475	21.7435	22.0696
5-(galactosylhydroxy)-L-lysine	16.962	19.1378	16.8518	18.2119	17.5857	11.672	17.7032	17.154	17.6411	17.8697	11.672	17.3025	18.2199	18.1556	18.4849	18.0391	16.8239	17.7347	17.8159	19.9832	17.0774	18.5489	18.8152	17.8315	19.7315	19.1329	18.0607	18.3594	18.913	17.4522	18.7766	18.5324	18.0836	19.6273	18.8696	18.568	17.381	19.9446	16.4448	19.2893	19.912	11.672	20.7203	18.9612	17.3241	18.2446	19.1336	17.6638	18.9157
5-acetylamino-6-amino-3-methyluracil	21.2183	24.0087	21.8485	23.3519	20.337	22.8043	20.5426	20.923	22.2324	23.9904	23.4427	22.6131	21.9453	23.6282	21.651	22.4467	20.706	21.8388	19.8766	23.0742	20.2596	21.9317	20.4253	20.8833	20.1183	20.4415	19.7958	22.2796	21.8304	20.5	20.3478	21.7553	20.9658	22.7081	19.4007	20.2499	20.7047	21.9322	17.4841	20.0903	19.4174	20.7053	18.4346	18.1665	18.4894	19.1769	18.4627	18.454	21.1004
5-acetylamino-6-formylamino-3-methyluracil	19.7787	20.7601	20.9683	21.1621	18.7075	21.3251	17.4673	18.4351	19.8774	23.106	21.7015	20.9382	19.5547	21.4791	19.8199	21.6113	19.5683	18.3908	18.6784	19.0493	19.2613	19.1282	18.0246	19.6915	16.9896	17.5006	17.4822	20.7249	19.7656	18.516	18.6794	19.4713	18.742	21.2942	17.568	16.0092	19.0385	17.8871	17.416	17.6873	17.2663	19.9296	11.672	11.672	16.7632	18.036	17.3575	16.0404	18.7002
5-dodecenoate (12:1n7)	23.1502	22.1651	23.0149	21.3258	23.4459	22.7457	22.31	22.1088	22.5503	22.3349	23.0837	22.0467	22.7069	21.624	22.7255	23.933	22.2518	22.8238	22.254	22.1754	21.6572	21.3935	22.5155	22.0579	20.0834	22.5809	22.4428	23.1075	21.6574	19.7213	21.7387	20.5877	22.3507	22.6976	21.2563	21.6168	22.3887	19.498	22.0926	16.6962	22.1623	21.8731	20.153	22.1209	19.4674	21.55	21.3354	19.3321	21.2211
5-dodecenoylcarnitine (C12:1)	23.9707	24.7603	22.6337	22.991	25.4841	23.1185	25.1041	23.2992	22.8991	23.4029	25.5097	23.7799	23.1731	23.407	23.3694	23.6612	24.146	23.7526	23.0518	24.7514	22.9819	22.9904	24.8866	24.4967	22.2686	23.8505	23.6229	24.8403	23.473	22.1869	24.7438	23.6467	24.8819	23.9732	23.0473	23.014	23.2696	25.0461	24.1825	22.8603	24.2262	24.883	23.1957	24.474	22.975	24.566	25.8601	22.5313	24.2766
5-hydroxyindoleacetate	11.672	17.0757	15.6921	16.109	15.8967	15.7547	16.3457	16.7742	15.2895	15.9466	16.6918	15.6964	15.7658	16.5772	16.7245	14.7093	11.672	14.726	11.672	18.0325	15.606	16.4223	16.7134	16.4457	17.6606	17.7579	15.9962	16.7793	16.7301	11.672	16.7179	16.789	16.013	17.2422	11.672	11.672	11.672	18.3495	15.9241	17.1135	17.2512	15.8742	18.6785	17.9971	16.6165	16.2246	16.8943	15.567	16.3364
5-hydroxylysine	19.2196	18.8041	18.7288	19.2657	18.8775	18.7594	18.7203	18.5243	18.8617	19.0545	18.9833	19.2768	22.2036	18.1977	19.3472	19.1731	19.5421	18.5774	19.4486	19.0326	19.092	19.8493	20.2068	19.266	19.7797	19.0685	19.1802	19.3015	19.8182	19.44	22.5962	19.3693	19.1481	19.836	20.4069	20.056	19.4783	19.2096	19.6865	19.9254	19.7847	19.6142	19.6088	19.554	19.402	19.1992	19.7641	19.874	22.3188
5-methylthioadenosine (MTA)	18.0494	19.06	18.6743	18.7505	18.8459	19.2918	19.0791	18.505	18.4806	18.948	19.2131	19.2381	19.3068	18.6789	18.9724	19.0287	18.7797	18.7385	18.8647	20.0908	18.1828	19.2308	20.0082	19.4516	20.1158	20.0418	18.5179	19.4626	19.3749	18.9278	20.2109	19.2043	18.6579	19.6292	19.1984	19.3454	18.483	19.5371	18.2563	19.1022	20.1843	19.1013	21.2952	19.4245	18.5747	19.6665	19.5859	19.4743	20.3586
5-methylthioribose**	11.672	19.3267	11.672	18.6859	17.5684	11.672	11.672	11.672	11.672	11.672	18.9492	18.1562	11.672	11.672	17.9451	18.305	17.6388	17.5465	18.0565	19.8606	17.4162	18.3047	18.8954	19.1627	19.9964	19.1951	11.672	19.3502	11.672	17.4878	18.2716	11.672	11.672	20.5723	18.7407	19.0082	17.6459	20.7263	11.672	19.3745	19.9965	17.9349	20.6139	18.8265	11.672	18.5016	20.017	17.5652	18.8107
5-methyluridine (ribothymidine)	19.1545	19.2772	19.349	19.9502	19.5503	20.6536	19.7194	19.0462	19.6115	20.0131	19.5636	18.6772	19.6666	20.1115	19.9628	19.2838	19.2375	19.3556	18.9564	18.8533	18.3094	18.8653	18.6286	19.5349	19.9712	18.5028	18.9869	19.1429	18.2579	18.6549	18.2729	18.9515	18.9727	18.808	19.3084	18.8689	19.0078	18.4644	19.0112	18.7542	18.6428	19.2432	17.6363	18.5634	18.8594	18.8078	18.3885	18.6468	18.6625
5-oxoproline	24.7873	24.9075	24.8286	24.9913	24.6536	25.1182	24.7857	25.1514	24.8363	24.953	25.0195	24.7917	24.679	25.1415	24.9953	24.8178	24.2876	25.0749	24.7876	24.9804	24.923	24.5587	24.9579	24.9832	24.6351	24.7324	24.8124	24.7971	24.912	24.7684	24.7171	25.0384	24.8215	24.8674	24.3939	25.023	25.2486	25.9855	24.8735	25.5143	25.3865	26.2247	25.5105	25.2324	25.3031	24.8431	26.1795	26.0954	24.7347
5alpha-androstan-3alpha,17beta-diol disulfate	19.5041	19.2551	17.7624	15.1792	18.4827	17.4149	21.0287	18.4856	19.4326	21.0442	16.0231	19.0037	16.239	20.7386	17.4044	17.917	19.5193	17.7149	19.4105	18.2688	16.3808	11.672	19.3976	17.8594	21.1668	19.3356	19.688	21.0785	17.3403	18.7132	11.672	20.0689	18.3723	17.8661	19.184	18.3538	18.601	16.9123	11.672	11.672	19.1243	16.9431	20.494	17.806	17.8034	19.8212	11.672	11.672	17.2233
5alpha-androstan-3alpha,17beta-diol monosulfate (1)	18.5015	11.672	11.672	17.9186	17.53	17.7381	19.6389	19.6437	18.6583	18.1352	17.1417	18.497	17.4034	15.5155	19.2106	17.9357	18.8865	15.2415	18.2782	13.643	11.672	17.694	17.8209	18.1667	17.8395	19.9141	19.2115	18.6229	11.672	18.786	17.3927	15.6195	19.4362	17.9109	17.9297	14.7967	18.0763	14.8408	11.672	18.0077	17.4324	18.4135	22.0186	19.9083	18.7068	18.2525	17.8668	18.4683	17.9382
5alpha-androstan-3beta,17alpha-diol disulfate	18.9564	17.8554	16.0918	17.6807	17.0796	19.5825	21.3829	19.8497	20.7506	19.5212	15.5254	19.6699	19.6285	18.306	19.7955	18.5974	18.7502	19.4239	18.569	16.7172	15.133	16.427	17.6185	18.5487	19.9503	19.5935	19.8533	18.5568	11.672	18.9597	17.7707	17.5381	19.044	18.8684	18.3101	18.0176	18.4291	15.8239	11.672	16.1192	17.683	17.0184	19.76	18.483	19.8345	17.5146	11.672	17.8608	19.3704
5alpha-androstan-3beta,17beta-diol disulfate	22.7543	22.6204	21.2027	21.6495	22.1175	22.1612	23.8843	22.3981	22.7047	23.3073	20.9693	23.6296	21.4359	23.0864	22.5822	21.8963	23.6888	21.1318	22.3084	21.9455	20.7634	21.0408	21.708	21.0814	22.4758	22.3821	22.3575	22.0793	19.2735	22.6729	20.4877	22.0307	22.1163	21.1682	22.984	20.8654	21.9665	21.4081	20.7704	20.9713	21.7555	20.9738	23.6173	22.0039	22.304	22.1163	20.1961	22.4713	20.5713
5alpha-androstan-3beta,17beta-diol monosulfate (2)	17.8406	11.672	11.672	17.7753	15.7981	17.3448	18.791	18.6497	19.1301	17.2351	16.2344	17.7466	16.6738	11.672	19.0655	17.3218	17.9235	15.2698	17.4433	11.672	11.672	17.292	16.8188	17.6673	17.1676	18.6454	19.1195	17.5026	11.672	17.7212	16.5239	11.672	18.8195	16.82	17.2676	14.662	16.9994	11.672	11.672	17.9474	15.6562	17.9379	20.4811	18.6487	18.639	16.8745	16.6623	17.6874	17.295
5alpha-pregnan-3beta,20alpha-diol disulfate	20.5928	21.6013	19.7837	21.8233	19.047	19.6792	22.1693	19.9943	20.6662	20.8382	21.133	20.8321	20.3801	22.4202	22.0129	20.4397	20.5463	20.8771	20.4794	21.5733	20.0355	21.0086	19.1695	20.9391	21.1965	20.8922	21.511	20.3212	21.0419	21.483	20.7279	22.6158	21.9005	20.0502	20.5668	19.9808	20.2917	20.8221	20.7569	19.9516	18.9065	19.5375	21.0212	19.5738	20.2895	20.3008	20.8735	20.5668	21.1069
5alpha-pregnan-3beta,20alpha-diol monosulfate (2)	18.9898	16.6862	16.8425	19.3818	11.672	17.1732	17.8892	17.7311	18.5472	17.7105	18.7066	17.5032	18.1421	18.7579	20.2612	18.3425	17.4643	18.5253	18.6783	18.6126	18.2018	17.7419	14.8085	18.7929	17.0534	17.9551	18.7991	17.652	19.0819	18.4167	19.3453	19.9525	20.3692	17.8437	17.2925	17.2683	18.6825	17.3951	18.2899	17.8803	11.672	16.6403	16.9337	16.9307	18.6758	16.2797	18.9885	17.916	19.2412
5alpha-pregnan-3beta,20beta-diol monosulfate (1)	18.916	16.3002	11.672	19.174	16.1037	15.445	18.1283	17.3276	18.2071	17.9811	17.7819	17.9477	17.2016	17.6428	19.8635	17.5449	17.3299	16.7749	19.1235	18.5246	17.7475	18.1267	16.9681	18.6949	16.8831	18.4855	19.7529	18.5263	18.9002	19.324	18.7082	18.5659	20.4136	17.9199	17.6311	16.6162	19.2037	18.2598	17.5574	17.4137	17.0015	16.3757	16.8996	17.7835	18.6636	18.7387	18.7333	18.2926	18.0635
5alpha-pregnan-diol disulfate	17.6449	16.5258	11.672	11.672	16.0304	11.672	18.0767	11.672	16.7514	16.822	15.3807	18.4751	16.7662	18.3823	18.3443	17.4855	16.0125	11.672	18.8976	18.3346	16.3333	11.672	17.6477	19.1711	19.0696	18.8803	20.2548	18.692	19.5926	20.2438	18.1256	19.8728	19.8986	17.399	18.6761	16.4113	18.6079	17.924	11.672	11.672	17.6335	16.4712	15.9897	16.752	18.4768	19.225	17.6342	17.6844	17.1625
6-bromotryptophan	19.3631	19.1736	19.36	19.366	19.8806	19.5385	19.4166	19.3403	19.6369	19.0735	19.0116	19.6008	19.5416	19.3483	19.4486	18.408	19.7423	19.9539	18.8343	18.8073	18.3027	18.8073	19.0588	19.0991	17.3412	18.6867	18.2117	18.7531	17.257	19.3771	19.0785	18.6874	19.2728	18.1332	19.0382	18.5374	18.8712	17.9056	18.4116	19.1834	19.3196	18.5345	17.1796	18.6222	18.2685	18.8342	18.2842	19.173	18.7355
6-hydroxyindole sulfate	20.0517	20.5419	20.3455	20.3337	17.7564	20.5009	19.661	20.4441	20.0806	20.0379	20.8658	20.024	20.3618	19.9032	20.1825	19.715	19.5612	21.0703	17.7885	21.1553	19.254	17.575	18.1872	19.4179	19.5418	19.5303	18.2089	19.034	18.9755	18.1033	19.0391	16.1621	18.6622	19.972	17.853	18.3321	19.3474	21.9848	19.0705	18.6106	19.6883	20.2259	20.6893	20.4288	21.104	19.4848	20.4551	19.3769	20.0078
6-oxopiperidine-2-carboxylate	17.478	19.0808	17.2715	18.6289	17.5604	18.4669	18.5727	18.3767	17.3843	18.0995	17.9573	17.5939	18.3083	18.5071	17.5933	17.8153	17.6855	17.5048	17.4023	18.5852	17.206	16.6863	18.2544	18.1782	18.6035	18.4406	16.7364	16.5166	18.2865	17.1298	18.4753	18.5852	16.9259	11.672	18.5185	18.4159	17.8888	20.2072	18.8697	20.0766	19.2316	20.0404	21.116	19.5224	19.0651	19.1363	20.7866	19.2873	19.9632
7-alpha-hydroxy-3-oxo-4-cholestenoate (7-Hoca)	21.5565	20.5768	21.6644	21.394	21.4855	21.5804	21.0786	21.1002	21.1018	21.6023	22.6001	21.2207	21.1573	21.9282	21.0676	20.9573	21.3648	22.1142	21.0849	21.3363	20.3615	20.6849	21.2683	20.7509	20.6144	20.8704	20.6489	20.9458	21.097	20.3661	20.601	20.8765	20.6624	20.1246	21.0277	21.4198	20.7821	20.3949	20.456	20.602	21.1742	20.9773	20.2681	20.511	21.0376	20.9275	21.2889	20.9394	20.5291
7-methylguanine	18.8064	18.8878	18.5499	19.2001	18.8195	18.8206	18.5637	18.6585	18.6428	19.0042	18.9282	18.9711	18.6766	19.0449	19.2668	19.1543	18.8457	19.0214	18.9507	19.0894	18.9405	18.9806	19.4602	19.0871	18.914	19.0211	19.1881	19.1771	19.0899	18.7599	18.9587	19.2551	19.0968	19.5888	19.0326	19.0807	18.626	18.8092	18.4316	18.6804	19.381	18.7761	19.0798	18.7402	18.8312	18.7715	18.9107	18.614	18.9903
7-methylurate	18.2549	22.4332	17.1943	21.0833	15.328	19.4192	17.6419	20.0842	18.3897	19.3482	18.455	18.6841	18.1906	20.7405	17.853	17.0428	17.5093	20.1076	16.7726	21.7707	16.6245	18.7537	17.2133	17.3389	18.2808	19.5837	16.2627	17.9045	18.3823	17.7677	17.028	19.1537	17.149	20.8366	16.4897	18.0667	17.3541	21.404	15.3573	18.0283	16.6919	16.6659	18.0667	15.9543	15.421	14.6558	18.9505	15.7666	18.0779
7-methylxanthine	11.672	11.672	11.672	17.3152	11.672	11.672	11.672	11.672	11.672	11.672	11.672	11.672	17.5599	17.1152	11.672	11.672	18.1577	11.672	11.672	18.5905	18.1634	18.9343	19.1962	17.5515	18.8075	17.8304	11.672	11.672	18.3997	18.259	18.7189	18.188	17.41	11.672	18.1975	18.5593	11.672	18.3848	11.672	19.2674	18.7576	17.744	19.6433	19.0732	11.672	18.3035	18.8415	11.672	18.9518
9,10-DiHOME	17.3329	19.1077	18.2929	20.8085	20.1704	17.4589	17.4555	18.8039	17.4537	19.5453	20.5052	17.9022	17.8105	18.082	17.9212	18.1132	19.3564	17.8186	16.2313	19.0316	17.1882	18.1017	18.4485	17.5014	17.5269	17.9122	17.9791	18.1135	18.8589	17.8752	18.4485	17.5622	17.5374	18.2841	17.9289	18.5762	17.5389	17.9134	17.5147	17.0876	18.9261	17.8756	17.806	17.5116	17.3342	17.9052	17.557	11.672	18.0399
9-hydroxystearate	22.1282	20.9429	22.1505	21.1468	22.0977	21.9343	20.6133	20.9099	21.6839	21.4488	22.0458	20.4143	21.4398	20.6869	21.6649	22.7964	21.9888	20.7098	20.6006	20.6285	20.263	20.4765	21.2961	20.3465	20.0745	20.4254	21.1622	21.2479	20.0908	18.6254	20.2368	20.1288	21.1806	21.31	20.2826	19.9774	20.746	19.459	11.672	19.7953	20.7491	20.3521	19.9779	20.8701	20.0374	20.6201	19.8513	18.6734	20.2
acetoacetate	20.678	22.4526	20.0846	22.0559	21.9571	20.1697	23.3786	20.5356	20.5816	19.4586	22.97	20.8219	22.2653	21.7409	20.8509	22.5697	11.672	22.3038	21.2556	21.3067	20.2082	23.1939	21.0139	20.9027	19.6329	21.8383	20.5429	22.9474	22.4096	19.3017	22.0413	21.402	21.6489	22.8355	19.6771	21.2552	22.0965	21.9344	23.6388	19.6865	22.6893	21.3763	21.4644	21.9536	21.1072	20.542	20.5821	11.672	20.7914
acetylcarnitine (C2)	27.9487	28.6171	26.9951	28.5088	28.4485	27.8341	28.4313	27.9686	27.7559	27.7076	28.2499	27.8204	27.6387	27.9991	27.5533	27.9882	28.3003	27.9042	28.3081	28.6418	26.4491	28.4556	28.4767	28.1269	28.1298	28.432	27.5724	28.1653	28.2779	27.3679	28.6001	28.0345	27.4385	27.9388	28.5104	27.6729	27.6363	28.7309	27.6474	28.3419	28.3079	28.0572	28.3042	28.2225	27.0819	28.0553	28.7583	27.2162	27.8838
acisoga	17.4886	17.7016	17.9221	17.5314	18.3051	17.4793	18.4096	16.9609	17.6212	17.1382	18.1942	17.4939	17.5493	17.7446	17.8426	16.9272	16.7926	17.7053	17.5805	18.229	17.4222	17.9354	19.0245	17.58	19.3289	19.044	16.9261	17.5296	18.242	17.2512	18.2255	17.252	17.5333	18.5135	17.4906	19.0637	17.0615	17.548	17.0127	18.2068	19.0344	16.6214	19.5853	18.6206	17.1046	17.4808	17.5092	17.6977	18.2324
aconitate [cis or trans]	24.697	26.1156	25.2872	25.6263	25.5299	25.2389	25.5715	25.4319	24.9967	25.313	25.5838	25.4189	25.6976	25.7723	25.5047	25.5123	25.4679	25.7897	24.9956	26.1766	25.495	25.6136	26.2178	25.4716	26.054	26.037	25.1997	25.7705	25.8858	25.5514	26.2588	25.8254	25.1916	26.3111	25.659	26.1088	25.1375	25.7859	25.2586	25.9456	25.8266	24.9865	26.176	25.9091	25.3294	25.8439	25.9559	25.2708	25.6437
adenosine 5'-monophosphate (AMP)	16.2538	16.5938	11.672	14.6832	17.098	11.672	11.672	11.672	15.5812	11.672	18.0331	11.672	18.0455	18.3409	11.672	15.5093	16.6182	16.337	11.672	18.1548	15.5298	15.9711	11.672	15.4495	15.7392	11.672	11.672	16.6636	16.3901	11.672	16.0015	17.8593	16.008	15.8933	15.9095	11.672	17.4771	16.4326	11.672	16.2642	11.672	17.1682	16.9675	11.672	11.672	16.5902	16.5215	15.7636	11.672
adipate (C6-DC)	11.672	18.988	16.75	18.642	18.0194	18.5247	19.1441	18.7287	17.3494	18.1887	18.6415	17.7195	18.984	18.8685	18.1142	20.2727	18.4301	18.6926	18.0406	20.1388	17.7664	20.1476	18.6394	19.0226	20.0945	19.6552	17.8711	19.9203	20.2231	18.2634	20.0329	18.3484	18.2765	20.9831	17.925	20.2195	11.672	21.6857	18.3532	19.5962	18.3846	17.4447	18.3538	18.729	18.7292	18.4301	18.4348	18.1381	19.8535
adipoylcarnitine (C6-DC)	17.7013	21.1274	11.672	19.3352	18.7877	20.1527	20.8809	19.8218	18.4233	18.4916	19.7347	18.9478	20.0617	20.5208	19.2058	20.5257	19.0459	19.6619	20.5102	23.0275	19.7528	21.9084	20.9749	21.2485	23.5517	22.6868	20.1192	20.9681	21.985	21.1414	22.8717	20.5363	20.1657	23.4552	20.4903	22.1641	19.9758	23.4642	20.2915	21.8723	21.0378	21.59	23.2709	21.5775	20.8678	20.3638	20.9829	21.1693	22.1115
adrenate (22:4n6)	24.8492	25.5285	25.7435	24.838	27.1142	25.1971	25.3661	24.971	25.0502	24.7861	26.5375	24.9938	25.0746	24.9983	25.1112	25.3191	25.1248	25.7919	25.1025	25.0196	24.9648	24.3426	25.3106	24.5189	25.2642	24.8089	25.1005	25.1151	24.5957	24.4941	24.5678	24.2895	24.8845	24.4429	25.3072	25.3901	24.466	24.7322	25.1619	11.672	25.1345	24.6688	25.0249	24.7794	25.1625	25.8938	24.1671	11.672	24.1644
alanine	22.6071	21.344	22.6332	21.7987	22.4355	22.5258	21.5906	22.4702	22.5962	22.383	22.1231	22.0057	21.7532	22.2819	22.2947	21.7315	22.5638	22.5757	22.3902	21.8713	21.954	21.5394	22.7297	22.2247	22.1341	22.5818	22.0408	21.9604	22.3813	22.0583	22.111	22.2375	21.5494	21.4584	21.8955	22.9456	22.5219	21.2883	21.8953	21.8796	22.0709	21.8072	21.3072	22.001	21.6474	22.2113	22.7303	22.3784	21.8163
allantoin	22.6197	22.8483	22.6998	22.6173	22.6244	22.8847	22.1826	21.9863	22.6304	22.2058	22.788	22.5396	22.44	22.5683	22.2837	22.189	22.6227	22.5331	21.939	22.5813	21.9579	22.1402	22.1401	21.957	22.19	21.7436	21.5246	21.6923	22.3768	21.9677	21.9062	21.947	21.6825	22.1655	21.9049	22.1453	22.1247	21.657	21.9431	22.0866	22.3313	21.8454	21.285	21.8939	21.5649	22.0762	21.816	21.7335	21.8885
allo-threonine	11.672	16.7776	17.5418	16.8193	11.672	11.672	11.672	11.672	11.672	17.0988	15.609	11.672	17.0464	16.2256	11.672	16.0408	11.672	16.2969	17.2455	18.3402	18.2936	19.0023	18.9017	18.091	18.9169	18.5713	17.7801	17.8947	17.7011	17.3051	18.9649	18.3185	18.0331	18.4797	17.0369	17.7474	18.2957	19.7691	18.6862	19.9069	19.5137	18.7487	19.891	18.1001	17.1127	18.3809	18.709	18.769	19.2979
alpha-hydroxyisocaproate	19.8536	18.7374	19.9225	18.6873	19.7007	19.8719	19.098	18.9991	19.7855	19.8884	19.3773	19.289	18.3505	19.5939	19.1848	19.1024	20.1597	19.5323	20.1889	19.3403	19.5649	18.9049	20.2429	20.1142	19.4386	19.9083	19.6732	19.383	19.2167	18.6428	19.3336	19.9105	19.6007	19.3324	19.6683	20.5518	19.5527	19.2694	20.2579	19.569	19.3301	19.7035	18.8786	19.3231	20.0109	19.9474	20.2384	18.8803	19.4395
alpha-hydroxyisovalerate	25.5738	25.1747	25.8073	24.8117	26.0762	25.5865	24.9874	25.0414	26.2733	25.7545	25.7646	24.296	24.8623	25.8158	25.894	25.9575	27.8482	25.1218	26.1395	24.9735	25.5603	25.2534	26.5889	25.7048	24.9849	25.5188	26.0439	26.167	26.2111	24.6284	25.5252	25.9279	26.4724	26.3255	27.1108	25.9368	25.9802	24.9798	26.1109	25.5194	26.218	26.0976	25.2734	25.9013	26.8265	26.1656	26.4061	24.4864	25.6064
alpha-ketobutyrate	20.1048	21.1233	20.6993	19.8707	21.6526	20.806	20.8993	20.6666	20.62	20.721	19.9478	19.6766	21.4251	21.9779	20.4965	20.4267	21.1378	21.4184	21.9369	21.042	21.2216	19.997	21.0418	21.5079	21.405	21.7041	21.1511	21.8016	20.1304	21.8995	21.7521	22.1035	20.7714	21.3664	19.9308	21.2313	20.4698	21.1643	22.4225	20.6349	21.1927	20.8542	21.0258	22.3041	22.282	21.4587	21.612	21.0407	22.0059
alpha-ketoglutaramate*	21.9925	22.9551	22.6188	22.6827	22.1773	23.6248	21.9602	22.1025	22.4191	22.5304	22.1866	22.3444	22.5526	22.5757	22.3797	22.3287	22.2864	22.552	22.457	23.5846	22.5653	22.9709	23.6753	23.5287	23.4143	23.5763	22.594	22.9068	22.547	22.531	23.1549	23.0216	22.4603	23.8027	22.5929	23.5423	22.0457	23.8914	22.6653	23.1574	23.5907	23.2965	23.8079	22.4866	22.1245	22.4719	22.7051	22.3085	22.6356
alpha-ketoglutarate	25.3334	25.5212	26.2995	26.241	26.5413	26.1392	25.3282	25.7667	25.9197	26.0422	25.4506	25.761	25.2736	25.9667	25.8895	25.8584	25.9636	25.985	25.7614	26.8941	26.7045	26.2179	27.1861	25.7662	26.4787	26.8794	25.9472	26.4141	25.6096	25.6307	26.2733	26.3474	25.8834	26.8239	26.0275	26.4376	25.2476	25.4709	25.628	25.7138	26.3324	25.1228	25.1814	25.6926	25.2312	25.8092	25.9277	25.5639	25.5501
alpha-tocopherol	28.6998	29.0149	28.5941	28.4703	28.6462	29.0122	28.5983	28.4952	29.3521	28.6407	28.8404	28.955	28.1835	28.8844	28.7018	28.5592	28.5217	28.677	28.682	28.8137	28.7548	27.8976	28.256	28.804	27.5823	28.1461	28.9016	28.9565	28.4887	28.7583	28.019	28.4807	28.6838	28.2912	28.4727	28.032	28.6257	28.6836	28.2756	28.0757	28.7367	28.8855	28.502	28.2439	28.4122	28.6225	28.9714	28.679	28.1997
andro steroid monosulfate C19H28O6S (1)*	17.0299	17.1733	15.2871	17.7391	11.672	15.5931	15.7954	15.2008	18.6111	11.672	18.8874	15.8166	11.672	18.9723	16.9568	15.7156	17.3498	16.0513	14.9272	17.3253	14.2631	17.1955	11.672	11.672	15.3933	11.672	17.5626	11.672	17.9724	11.672	11.672	17.7015	14.839	16.7532	17.4163	11.672	11.672	16.695	14.6928	16.4492	11.672	11.672	16.3596	14.3529	17.2936	11.672	18.7057	11.672	11.672
androstenediol (3alpha, 17alpha) monosulfate (2)	18.4907	11.672	15.7636	17.6082	18.0703	15.7018	17.2591	16.2691	17.3486	16.1416	17.1094	15.9124	15.1052	17.1226	17.4691	15.9591	16.9794	16.2778	16.6695	16.5514	16.7939	15.8727	11.672	15.961	15.3449	17.0962	17.3034	16.5984	19.0022	16.4648	17.1603	17.5553	17.0444	17.3478	16.7195	11.672	17.8206	11.672	11.672	15.988	11.672	11.672	11.672	15.4987	15.4201	15.8763	16.8319	11.672	15.5076
androstenediol (3alpha, 17alpha) monosulfate (3)	20.1387	18.8036	18.1299	22.2785	20.0151	19.9874	21.8931	21.5336	19.5336	20.4282	19.8832	21.3397	19.5422	18.3356	21.5387	20.2868	20.6547	20.0097	19.6302	18.5259	18.0275	21.6983	19.8357	20.1192	20.8612	21.4739	20.2096	20.3019	19.7999	21.1894	19.7103	18.418	21.8033	20.0995	20.2634	18.9588	19.9075	18.622	18.3679	21.8338	19.7498	19.6788	20.8008	21.402	20.0836	20.522	19.9933	21.5837	20.0231
androstenediol (3beta,17beta) disulfate (1)	23.9303	25.2579	23.5459	25.3068	24.2375	23.5664	24.9491	24.4429	25.7333	24.6804	24.886	25.6066	21.868	25.662	25.4643	24.2808	26.7978	23.6769	23.7148	24.8288	23.2394	24.045	23.8563	22.5501	23.2469	24.7651	25.4163	23.8029	22.6967	24.8242	21.0478	24.7719	25.0037	23.8313	26.0882	23.5892	23.5358	24.5206	23.9487	24.9032	24.0632	22.8454	24.9543	24.7505	26.0418	23.9047	24.9702	24.9826	21.7741
androstenediol (3beta,17beta) disulfate (2)	23.4812	23.2277	22.6847	23.9361	22.3317	22.4711	24.0898	22.9756	23.8073	23.1231	24.2263	23.1167	22.4444	24.7202	23.8297	22.4635	23.5328	22.6223	22.6664	23.0552	22.3312	23.3886	22.4522	22.3234	23.4527	23.4831	24.0056	22.5553	24.1829	22.6617	22.4144	24.1387	23.4941	22.7164	23.2113	22.0366	22.4545	22.2894	21.9977	22.6398	22.0892	20.6846	23.3674	22.6035	23.2032	21.8073	23.6668	21.6286	22.1523
androstenediol (3beta,17beta) monosulfate (1)	20.8182	18.043	18.9601	21.2264	18.5689	19.1993	20.5607	20.7868	22.3944	20.0505	21.3761	20.5519	17.0962	19.7819	22.1835	20.4648	21.7912	19.6429	20.3476	19.2902	18.9305	21.2605	19.5748	19.6774	19.0035	21.5958	22.5858	20.9446	21.2688	20.6098	17.9184	20.1183	22.2567	20.798	21.6293	19.5815	19.9658	20.0782	18.912	21.8648	18.7509	19.7984	22.2367	21.6313	22.3773	20.2168	22.0648	20.9506	18.6251
androstenediol (3beta,17beta) monosulfate (2)	18.6386	17.1966	15.8504	18.4158	17.3827	16.625	18.4699	17.5576	19.7186	16.7733	18.2215	18.0168	15.0505	17.8095	19.3439	17.667	19.2731	15.4882	17.3588	16.4321	14.8714	17.3419	16.5313	15.5716	16.9818	16.8913	18.4531	16.0024	16.6044	17.0084	11.672	16.5923	18.404	17.0028	17.9951	11.672	17.6764	15.8138	14.8668	17.4834	16.2338	14.8057	17.1918	17.3886	18.4008	15.79	17.1715	16.6875	11.672
androsterone glucuronide	19.6354	18.4887	17.204	15.3024	17.607	19.542	17.9408	18.3864	19.7793	18.527	18.6267	18.4171	19.4582	19.8727	19.4827	19.3637	18.4442	17.8603	18.4752	18.7394	18.2568	11.672	16.9744	18.7354	17.8005	18.9401	19.8614	17.9333	18.7909	18.1564	19.0826	19.4071	19.2732	20.1955	18.3882	17.4222	19.1745	18.8137	17.8511	11.672	17.7179	16.8081	18.8677	17.5156	19.8412	17.3821	19.4573	17.4845	19.2892
androsterone sulfate	23.4866	19.7015	19.0964	23.5503	22.4288	22.8576	24.6604	24.1192	23.3837	22.8665	21.6291	23.4694	22.6761	20.4607	23.9652	22.9584	23.2501	21.7812	22.7587	18.7532	19.303	22.9012	22.1155	22.7679	23.6194	23.8143	23.5166	22.639	21.4166	23.22	22.2004	20.1986	23.7435	22.7284	22.5982	20.8018	22.9838	18.6579	19.7816	22.862	22.0078	21.8625	22.8824	23.7927	23.1213	22.5223	21.5713	23.2081	22.5656
arabitol/xylitol	20.3574	22.0412	20.4446	20.6682	21.5457	21.1021	20.7185	20.4776	21.0772	20.5176	20.876	20.769	20.9894	21.0428	21.0782	21.2469	20.6699	20.673	19.9825	22.1683	20.3184	20.5728	21.6432	20.3463	21.4595	20.8358	20.4629	20.4686	20.6781	20.2089	20.8583	20.4935	20.5895	21.5304	20.6665	20.6084	19.9027	22.279	19.7858	20.9198	21.6938	20.0607	21.9706	20.8666	19.6333	20.8526	20.4077	19.9015	20.8593
arabonate/xylonate	22.5342	26.6987	23.1026	24.1764	23.5577	24.1193	23.1474	23.4403	23.5952	23.695	23.7125	23.9028	23.7042	23.9216	24.1689	24.5453	23.2507	23.6199	22.5311	26.2481	22.6136	23.6375	23.6337	22.7341	24.002	23.841	22.5297	23.0494	23.1087	23.2122	24.0518	23.0035	23.3816	25.016	22.8026	23.4928	22.4625	25.4612	22.9618	24.2472	24.4283	23.2954	24.7015	23.8428	22.7224	23.301	23.3142	23.2923	23.7123
arachidate (20:0)	25.2862	25.4317	25.2146	25.4032	25.954	25.0164	24.9058	25.1749	24.8411	24.9453	24.9477	25.2862	24.9333	25.1337	24.7831	25.3397	25.0357	25.2067	24.9207	25.097	24.9004	25.1492	25.0805	24.8219	24.1408	24.8502	24.9711	25.0168	24.5868	24.7645	24.7667	24.7949	24.6546	24.9237	24.541	24.9187	25.0719	24.7784	25.3442	24.7309	25.4721	25.0485	24.6562	24.7157	24.7023	24.5845	24.7887	24.5381	24.5814
arachidonate (20:4n6)	27.254	27.3657	28.0607	26.5591	28.2851	27.1695	27.5802	27.2552	27.1611	26.9454	28.0825	27.3851	27.2645	26.9712	27.0924	27.6684	27.0968	27.9562	26.3821	26.9659	26.7678	26.2745	27.2807	26.4291	24.5247	26.5514	27.0002	27.0811	26.2277	25.0987	25.9081	26.1987	27.0591	26.6078	25.7532	26.4452	26.6198	25.6194	27.1707	24.8799	27.1182	26.565	24.5357	26.4061	25.9588	26.2174	25.9369	25.2148	25.2784
arachidonoylcarnitine (C20:4)	21.1699	20.0649	21.5868	20.6639	20.8503	20.5875	20.7207	20.8197	20.5434	20.0485	21.5889	21.1149	19.6427	20.9931	20.8617	20.2035	20.503	21.554	19.4083	19.9564	19.3486	18.9229	11.672	19.3399	18.4061	19.1176	19.3962	18.9826	18.9603	19.1869	18.356	19.0468	20.0336	18.8587	18.933	20.0169	19.6877	18.3571	19.9081	19.6279	20.0251	11.672	19.1337	19.6267	18.9666	19.1639	20.5536	20.158	18.5901
arachidonoylcholine	18.0373	20.0236	21.3929	11.672	18.6546	20.3702	20.2466	18.317	20.676	19.8762	19.4631	20.7645	19.2491	20.1346	20.752	20.3712	17.9809	20.7021	19.3217	18.3768	21.2876	20.4881	17.1941	19.9474	11.672	11.672	20.9182	19.8559	17.7992	19.7017	17.0249	17.5295	20.027	17.5511	19.5507	17.7685	20.2766	11.672	19.7417	18.7258	17.1507	21.7311	15.8901	20.363	20.9648	21.5867	20.1764	21.2517	19.7257
arachidoylcarnitine (C20)*	19.8582	20.7396	19.7287	20.0771	19.4447	19.7872	20.4259	20.2005	20.1071	20.32	19.937	20.0704	19.8476	20.6465	19.5111	20.3997	20.0386	19.8681	18.8577	19.5765	18.7328	18.7345	19.3153	18.8263	18.2023	11.672	18.3235	11.672	18.1248	18.5722	19.153	20.0678	11.672	18.8634	18.3226	19.1409	19.6927	19.7125	19.92	19.4514	11.672	19.4548	19.4051	19.2672	19.5755	19.3713	19.5304	20.1612	19.6403
argininate*	19.988	19.8449	20.243	20.4746	19.939	21.0287	19.6638	19.664	20.3469	20.5229	18.7826	19.7721	19.7467	18.6177	19.3701	20.543	20.5114	20.0119	20.4205	19.2847	20.1876	20.128	20.4072	20.8478	20.5401	20.3858	20.0465	20.2767	19.2777	19.7419	19.5327	19.1673	19.0481	20.9863	20.5112	20.1357	19.5896	20.3226	19.4229	20.8094	21.2112	20.5842	21.3662	20.5119	20.0383	20.1235	19.9069	19.8095	20.0731
arginine	28.9449	28.1073	28.7893	28.6369	28.3489	28.6541	28.4779	28.5844	28.6507	28.7801	28.594	28.536	28.4521	28.0201	28.4541	28.3409	28.5867	28.643	28.2991	27.9005	27.8755	28.1035	28.2139	28.2067	27.6539	28.2535	27.9497	27.9324	28.1598	28.002	28.1855	28.0271	27.7509	27.4829	27.9978	28.392	28.6329	27.5009	28.5425	27.9167	28.3207	28.2629	27.5737	28.0942	28.2255	27.9854	28.4522	28.1757	28.1053
asparagine	27.4526	26.8292	27.4126	27.1928	27.1845	27.2863	27.2912	27.1981	27.2132	27.6739	27.1885	27.4163	26.9831	27.0713	27.3673	27.3012	27.3026	27.4053	27.0623	26.5642	26.498	26.6331	27.3228	26.9956	26.8341	27.0334	26.393	26.9524	26.8495	26.8983	27.0266	26.9635	26.4681	26.6155	26.6913	27.3457	27.2298	26.7854	27.3986	26.9311	27.2819	27.194	26.8898	27.1113	26.708	27.2301	27.7213	27.0663	26.9913
aspartate	23.0471	22.7198	22.8208	22.6691	23.3147	22.8217	22.5263	22.4744	22.6699	22.2846	22.6343	22.9174	23.0533	22.8938	22.8732	22.2558	22.6016	22.8292	22.3278	22.1399	21.8428	21.9448	22.2271	22.3965	21.788	22.0178	21.9872	22.0693	22.3437	22.442	22.9205	22.745	22.265	21.7416	22.3255	22.6357	23.3309	22.3696	23.4293	22.4806	23.2757	22.9395	22.6754	22.682	22.8806	23.0161	23.223	23.0543	22.8093
azelate (C9-DC)	17.4367	18.4685	19.0441	18.4262	19.5243	18.2236	18.309	18.5269	17.6693	18.0395	17.8049	18.5426	18.6284	18.5716	18.2231	18.1283	19.0483	18.229	18.0136	18.5927	18.1204	18.7823	18.3215	18.1687	17.1639	17.9889	17.5995	17.9949	18.1554	18.7615	18.6367	18.2747	18.525	17.9594	18.0215	18.636	19.0944	11.672	19.6535	18.96	19.4274	11.672	18.4756	18.1703	17.9491	18.3973	18.2305	18.1325	18.7771
behenoyl dihydrosphingomyelin (d18:0/22:0)*	23.281	23.2711	23.8044	22.7583	23.5837	23.6614	23.6021	22.8855	23.3259	24.1456	23.5683	23.3096	22.6904	23.2178	23.4283	22.9607	24.7061	22.8065	21.9562	22.2954	22.9699	21.9447	22.7248	22.9128	21.3486	22.7195	22.5013	23.5796	21.8814	22.6997	21.9809	21.9955	23.0125	22.6843	22.7084	22.2136	22.2287	21.5136	23.5874	21.8339	22.7448	22.8871	21.2801	22.5808	22.6204	23.2638	22.6447	22.8428	21.8909
behenoyl sphingomyelin (d18:1/22:0)*	29.1368	29.1048	28.7843	28.7437	28.7499	29.0485	28.9268	28.3361	28.9385	29.3843	29.1929	29.0104	28.8437	28.8495	28.701	28.7893	29.1818	29.2155	28.3098	28.7287	28.3328	28.068	28.2637	28.6428	27.1708	28.3202	28.4531	28.9528	27.9134	28.3868	28.3463	28.0118	28.5328	28.3408	27.8154	28.4911	28.6971	28.3915	28.8772	28.1697	28.4064	28.7567	27.5091	28.2562	28.6052	29.0208	28.5949	28.6815	28.5215
behenoylcarnitine (C22)*	18.2208	18.9352	11.672	11.672	18.051	11.672	18.4918	17.6385	18.3723	18.4687	17.6834	18.0113	11.672	18.3303	11.672	17.7486	18.2717	18.2241	17.4937	19.0581	11.672	17.1056	17.1255	11.672	11.672	11.672	11.672	11.672	17.6494	11.672	17.9683	17.3107	11.672	11.672	11.672	11.672	18.0578	18.649	17.868	11.672	11.672	18.378	11.672	18.1827	17.7506	11.672	18.7947	17.8816	17.5276
beta-alanine	20.3516	20.7979	20.6217	20.5491	20.6198	20.8865	20.3161	20.5409	20.8374	21.2041	20.5036	21.3654	20.8966	20.8746	20.5177	21.6354	20.7922	20.5693	20.6611	21.5165	20.6703	20.5869	20.6781	20.8624	20.6692	20.9001	20.8272	20.3456	20.862	20.0386	21.423	21.1893	20.3296	21.1766	21.5761	20.7189	20.4575	21.4133	20.8595	21.0975	20.6423	21.2743	21.2443	21.1746	21.1879	20.9261	21.0459	21.0261	21.721
beta-citrylglutamate	17.3008	18.3117	18.2841	18.7882	18.5403	17.756	18.7125	17.8118	17.2072	18.2562	18.2673	18.0585	18.1087	19.0428	17.8759	17.4022	18.7174	18.0965	17.9043	20.0772	18.9494	19.51	19.3805	18.1768	20.0654	19.559	18.1872	19.2218	18.635	18.3168	19.2958	19.7577	18.3153	18.6429	19.3638	19.3861	17.757	19.305	18.1693	18.7812	19.7788	17.7019	20.1937	18.82	16.9689	18.5797	18.1098	17.8343	18.5678
beta-cryptoxanthin	21.0109	23.2575	23.418	22.0808	21.854	24.2637	22.2832	22.4548	22.2021	22.4062	23.8558	20.8556	21.6216	20.1281	21.1662	22.2795	22.4054	23.6945	20.2068	22.4169	22.7379	21.7218	21.8673	23.845	20.6734	22.0283	21.2071	22.3882	22.3785	20.5246	20.9441	19.5453	21.6167	21.6358	21.5398	22.4447	21.0705	22.8997	23.2661	22.062	21.6601	23.8189	20.9055	22.5025	21.9332	22.6498	23.3509	20.6375	21.6962
beta-hydroxyisovalerate	20.5288	21.3406	20.0415	20.2536	19.9339	20.8401	20.8332	20.8448	20.7414	21.0489	20.202	19.8858	20.79	21.192	20.4661	19.923	20.6289	20.2677	20.5758	21.2459	19.5047	19.9439	20.0336	20.0557	21.2381	21.1586	20.503	20.0834	19.3252	20.1892	21.0794	20.5048	19.8338	21.0853	20.6366	21.0697	20.556	21.4848	20.765	20.5783	21.2321	20.3975	22.1838	20.9507	21.0501	21.0997	20.9762	20.4923	21.6557
beta-sitosterol	11.672	19.7122	11.672	18.7838	11.672	11.672	17.275	16.9826	11.672	17.6249	18.7363	11.672	11.672	17.8121	11.672	11.672	18.1157	18.7544	20.0811	20.9505	18.5983	19.5215	19.0117	19.5887	16.6795	18.563	19.3886	19.6286	18.752	18.1337	17.1018	18.8114	18.6211	17.6256	11.672	19.6832	18.6125	20.3891	17.2671	18.9737	20.2881	18.9043	18.084	15.6545	18.8569	17.8219	18.6319	11.672	11.672
betaine	29.0501	28.3987	28.8253	28.6918	29.5368	29.4251	28.6227	29.0488	29.0381	28.7467	29.0553	29.0364	29.0568	28.6219	28.3762	28.9773	28.7714	28.4988	28.7342	28.7456	28.2652	28.5347	29.6487	29.0247	28.4288	29.5855	28.3197	28.7893	29.0468	28.9341	28.9108	28.2564	28.4453	28.5645	28.7229	28.4268	28.7688	28.1899	28.764	28.442	28.6589	28.4967	28.0028	28.8887	28.4327	28.6959	28.5275	28.7288	29.0573
bilirubin (E,E)*	26.8241	24.9004	26.4544	26.0042	26.1471	25.3997	24.8001	25.5079	25.0761	25.4369	25.3569	26.0335	26.824	26.393	25.3464	25.5531	25.6929	26.458	25.3105	24.2626	25.9923	25.9909	25.7137	25.4616	24.8406	25.1689	24.9412	26.3343	25.3512	25.5995	26.733	26.159	24.9312	26.2673	24.8831	25.7047	26.2355	25.1878	25.8871	25.5535	25.2306	24.1799	23.8795	24.8298	25.3077	25.9708	24.8137	25.5781	25.8427
bilirubin (E,Z or Z,E)*	23.147	22.4701	22.9999	22.6796	22.7975	22.2278	21.8523	22.1352	23.2521	23.0432	22.884	23.3062	23.274	22.9578	22.8362	22.5092	22.7402	23.254	22.5554	22.0571	22.5594	22.6563	22.9101	22.7868	22.8694	21.3866	22.2951	23.9065	22.2016	22.7041	22.9846	22.3037	22.3697	23.3686	22.0549	22.8287	22.4742	22.6036	22.7715	22.2365	22.9234	21.8531	21.4349	21.0228	22.6842	23.445	22.3474	22.6096	22.8729
bilirubin (Z,Z)	27.7259	27.3483	27.9675	27.2388	27.7782	27.218	26.9891	27.0982	27.8142	28.0092	27.5023	28.0024	28.121	27.5201	27.584	27.3189	27.8313	27.95	27.5038	26.9802	27.6395	27.7607	27.8736	27.4334	27.9949	26.743	27.5509	28.6452	27.6004	27.8849	28.0775	27.4728	27.6848	28.0822	27.3525	27.8567	27.5072	27.5677	27.6659	27.3931	27.5856	27.2885	27.0657	26.649	27.634	28.269	27.4288	27.7374	27.8912
biliverdin	24.1407	22.8392	24.1668	23.6029	23.8985	23.5119	22.2711	22.8402	23.8141	23.8892	23.5612	23.5618	24.1049	23.3659	23.6113	22.8679	23.1806	24.0239	23.0813	23.031	22.8872	23.6117	23.3733	22.8703	23.4183	22.3356	23.0211	24.2702	23.1315	22.7125	23.6716	23.0563	23.4954	24.3679	22.4501	23.7391	23.3575	23.4342	22.8476	22.6791	22.8758	23.4228	21.7802	21.8673	22.3589	23.2653	22.0845	22.7871	23.1039
butyrylcarnitine (C4)	22.0746	20.9151	20.8682	21.9758	22.0479	21.9035	21.3525	22.9467	21.2416	21.4646	21.2429	21.5563	22.5835	21.2443	21.6246	21.0257	22.0976	21.2248	22.203	21.7405	21.0048	22.4961	22.3425	22.5165	21.6985	23.8751	21.8167	21.7001	21.7673	22.3234	24.1181	22.4221	22.0289	21.961	22.4681	21.7774	21.8992	21.6464	21.1638	22.3646	21.9263	21.696	21.7272	23.7537	21.2309	21.4654	21.9565	22.2018	23.9532
C-glycosyltryptophan	18.7105	20.7485	18.711	19.5868	18.6514	19.126	19.4031	18.9284	18.5904	18.9216	19.3851	19.2831	19.3285	19.3164	19.2812	18.9425	18.9291	19.2404	17.9066	20.5232	18.4487	19.121	19.2339	18.4128	20.0566	19.2936	18.3624	18.5368	18.9141	18.3587	19.2012	19.0189	18.6136	19.5281	18.8888	18.6899	18.2808	20.4706	18.4327	19.3988	19.9455	18.4207	20.3336	18.876	17.9821	18.7182	19.2668	18.7245	19.3722
caffeic acid sulfate	11.672	24.8588	11.672	17.362	11.672	17.3203	11.672	17.0585	11.672	18.092	18.3912	11.672	16.8337	11.672	11.672	19.1677	11.672	11.672	14.8591	23.8401	17.2074	11.672	11.672	22.7873	11.672	11.672	18.8431	11.672	11.672	18.7402	18.3553	18.7885	17.9113	18.0221	11.672	11.672	17.6817	22.8429	11.672	20.5171	11.672	19.286	11.672	21.2009	18.7209	20.4823	18.1938	18.5977	17.5299
caffeine	22.921	25.2692	23.1106	23.4668	25.4197	22.7362	20.0217	22.9265	23.9821	23.8613	21.9767	24.5709	20.465	24.1884	24.9237	24.9806	23.0923	23.2856	25.125	19.7147	23.4185	21.6902	25.0047	23.6297	11.672	21.5269	20.7623	21.0637	19.3762	23.9487	22.9828	23.78	23.6735	21.8209	20.7534	21.618	25.5703	25.588	22.9364	24.8047	24.3266	25.0067	11.672	24.4639	24.2638	24.4082	22.6362	24.4422	24.2325
caprate (10:0)	24.2814	28.6074	26.6039	30.3105	30.4314	24.2068	24.6276	29.4097	23.9235	29.4725	29.6965	23.9052	26.4177	24.8514	24.1828	25.7748	29.6446	27.5401	24.8213	28.1342	24.5291	27.9541	29.13	24.9709	23.9304	24.8486	24.5777	25.4383	27.624	24.2416	23.8889	23.8815	24.1956	27.3888	26.7641	27.1662	24.448	24.3059	25.117	24.0365	29.2733	23.8229	24.8179	24.3218	24.2188	24.4102	23.839	24.1207	23.789
caprylate (8:0)	21.6857	27.4002	25.3729	28.9428	29.3115	21.1136	22.9054	28.3683	20.2806	28.5357	28.4016	21.4952	25.1349	23.7901	22.2558	22.5631	28.5001	26.1925	22.5086	26.8707	21.5542	26.6405	27.7612	22.3683	23.9217	22.1437	22.0933	22.5202	26.0436	20.665	20.5241	21.6589	21.3663	25.9849	26.2029	26.0843	21.0368	21.5298	22.8468	21.9214	27.974	20.9068	23.5872	21.3803	22.3961	21.8236	21.4364	21.3932	22.0312
carboxyethyl-GABA	18.3421	18.7515	19.1085	18.459	18.9381	18.7849	19.6114	18.782	18.4538	18.0935	19.05	17.9899	18.1838	18.0722	18.2539	18.6729	11.672	11.672	18.0643	19.1509	18.6927	18.9265	19.1208	18.4285	19.4708	18.7733	18.5392	18.5694	18.6687	18.397	18.6424	18.245	17.8393	19.0709	17.895	18.2922	11.672	18.8986	18.5909	19.4133	19.1168	18.6548	19.3774	11.672	18.544	17.7747	18.0445	18.5375	18.6495
carnitine	29.7757	29.2182	29.2036	29.4946	29.8768	30.0106	29.5989	29.7665	29.8577	29.7241	29.1927	29.3302	29.11	29.3118	29.5152	29.0892	29.7995	29.262	29.9613	29.968	28.9579	30.0367	30.1743	30.0471	29.9415	29.9933	29.7433	29.7928	29.761	29.9826	29.8469	29.876	29.4673	29.8327	30.0066	29.6877	29.8116	29.8842	29.27	30.0987	30.2005	29.9773	29.9687	30.0872	29.7524	29.7686	29.9479	29.7327	29.4809
carotene diol (1)	23.2465	23.9291	24.0112	23.0461	23.9534	24.9208	23.9164	23.857	22.9929	24.0627	24.8851	24.1274	23.189	22.5034	23.8126	24.431	24.2121	23.994	22.4758	23.57	23.2429	22.659	23.2766	24.0032	21.7585	23.3978	22.7056	23.7179	23.6784	23.3523	22.4228	21.8095	23.6116	23.5367	22.825	22.5898	22.4607	22.5686	23.9187	22.6981	23.3875	23.9762	21.9739	23.121	22.7706	23.5035	24.1164	23.4668	22.7414
carotene diol (2)	20.7078	21.8491	21.2493	21.4803	21.6429	23.0018	21.6222	21.6321	21.138	21.9869	23.25	21.8459	21.2353	19.7537	21.6288	22.7396	21.77	21.3123	20.3568	21.3298	21.3699	20.3644	21.1563	22.1103	19.8645	21.7614	20.285	21.6258	21.2448	21.4121	20.7101	19.7202	21.514	21.7542	21.409	20.7209	20.4159	20.9312	21.2154	20.7595	20.9969	22.1239	19.9336	21.6496	20.5997	20.987	21.9025	21.5029	20.4809
catechol sulfate	21.5045	27.7434	22.3137	23.8975	22.725	24.1825	21.7916	22.8841	23.0929	24.4165	20.6623	22.8169	23.0173	22.4797	22.3221	24.0526	20.2317	22.7495	17.4252	26.4712	18.5581	20.5382	20.0025	21.6284	19.4168	21.4747	18.5139	20.9807	18.0833	18.9171	19.2979	18.375	20.2707	23.2846	17.3934	20.0836	20.3087	24.428	20.8211	23.2612	18.8644	23.09	21.6399	20.6457	23.9209	21.9705	22.2103	21.1589	21.4318
ceramide (d16:1/24:1, d18:1/22:1)*	23.0078	21.1712	23.2882	22.8326	23.3415	23.9975	23.1559	22.4539	23.5605	23.466	22.2167	23.9114	23.0539	21.391	22.6792	23.5013	23.0329	23.6478	21.4102	21.6303	22.3297	22.738	23.0595	23.3174	11.672	22.625	23.1941	23.1427	11.672	22.9093	22.5099	22.665	23.0478	22.8537	22.1731	22.5223	22.5235	23.4686	23.8807	22.9985	11.672	24.0482	22.5003	23.2202	23.8906	11.672	11.672	23.5222	23.4779
ceramide (d18:1/14:0, d16:1/16:0)*	21.6218	21.8658	21.3439	21.5242	21.58	22.2451	22.153	20.86	21.6137	21.7699	21.8417	22.1403	21.9904	21.5464	21.3169	21.9896	21.5564	22.419	21.0738	21.6152	20.9461	21.5713	20.9551	21.7702	20.1902	21.3601	21.0995	21.3783	20.9221	21.2782	21.6889	21.2501	21.6456	21.3415	20.4486	20.7972	21.3314	21.7381	22.1018	21.7726	21.7407	22.5275	20.7004	21.8091	22.0039	21.9931	21.4366	22.0024	22.119
ceramide (d18:1/17:0, d17:1/18:0)*	19.9248	21.7762	19.9173	20.0186	20.2827	21.0521	21.0805	19.8773	20.2595	20.4089	20.4529	20.7582	20.173	20.7928	20.0349	20.4928	20.2619	20.6244	20.077	21.0465	19.8879	20.0635	19.7524	20.5435	18.3796	20.7114	20.0085	20.4758	19.4724	20.1959	20.1798	20.2484	20.3308	19.9748	19.2345	11.672	20.3722	21.4954	21.5266	20.4304	20.8971	21.8378	19.4444	21.2509	21.6862	21.1756	20.632	21.1764	20.8735
ceramide (d18:2/24:1, d18:1/24:2)*	25.3856	24.8491	25.0178	24.494	25.144	24.5655	25.1524	24.1474	24.9022	25.2882	25.1345	25.1896	24.2111	25.297	24.5044	25.1084	24.8432	25.7648	24.9489	23.0227	23.5972	24.8176	24.6979	24.6867	22.9158	24.5695	24.6065	24.4333	23.6929	24.5972	23.7861	24.2786	24.7914	24.4791	21.8505	24.6201	24.6706	25.0621	25.4717	24.9611	24.9777	25.3097	24.1567	25.1367	25.4932	25.0614	24.7068	25.096	24.4504
cerotoylcarnitine (C26)*	22.0248	22.9048	22.2522	22.3045	22.5092	22.2675	22.7754	21.921	22.0208	22.2994	22.5283	22.9979	21.511	22.3335	21.8544	22.0113	22.613	21.5084	21.443	22.5543	21.9732	21.7488	22.0711	21.7791	21.0538	21.3555	21.5494	21.7807	21.0338	22.5204	21.07	21.9576	22.087	21.267	21.6484	20.2875	22.0249	22.0345	22.4768	22.7001	22.7641	22.3827	21.6329	21.8045	21.9973	22.5327	22.2527	23.218	21.5304
chenodeoxycholate	22.3754	11.672	11.672	22.2268	11.672	21.018	11.672	22.4028	20.0311	21.8449	23.6642	21.6046	21.0704	11.672	22.943	24.1962	21.6706	22.758	21.3592	21.2888	11.672	11.672	11.672	21.0127	19.7691	11.672	20.1814	11.672	11.672	20.9163	20.2412	11.672	11.672	20.6848	20.9814	21.0977	22.4077	21.6832	21.3634	21.2923	11.672	22.4106	21.2561	20.7458	23.1633	21.484	24.1929	22.4285	21.1016
cholate	18.1599	18.4379	18.2863	21.6677	16.5625	18.344	17.0123	22.5359	16.8214	19.965	19.6698	18.1289	18.6038	18.173	21.6202	23.217	17.8521	18.8828	11.672	17.954	15.6293	16.6894	11.672	16.4674	11.672	17.3645	11.672	15.8569	19.1109	17.7341	15.668	15.2728	18.2099	17.8579	17.2578	16.3111	18.0881	19.1552	18.5184	20.2184	11.672	20.9912	18.7538	18.6406	19.5609	16.9265	20.9633	20.0241	15.5869
cholesterol	28.1189	27.9292	27.822	27.5714	27.7968	28.2917	28.123	27.1934	28.2782	28.5124	28.0654	28.0961	27.2193	27.6497	27.6791	27.9364	28.0322	27.848	27.4354	28.0209	27.6219	27.0174	27.4102	27.993	26.3545	27.6265	27.7744	28.163	26.9621	27.6835	27.0328	27.1705	27.6042	27.4507	26.7156	26.9904	27.6877	27.8955	28.1003	27.7253	27.7034	28.3263	26.9906	27.721	28.2531	28.3406	27.8883	28.1301	27.6977
choline	26.416	26.708	26.2937	26.174	26.4601	26.5743	26.2747	26.5773	26.1845	26.6257	27.0688	26.5619	26.5984	26.9905	26.5764	26.2166	26.5028	26.1475	26.2725	26.8831	25.9458	25.9562	26.0409	26.3311	26.1212	26.6562	25.4352	25.9111	26.813	26.2123	26.3159	26.5472	26.3929	25.378	26.1073	25.658	26.2861	26.7946	26.3308	26.3106	25.6381	26.4538	26.7622	26.1573	25.9276	26.4662	26.9121	26.5511	26.7964
choline phosphate	19.6747	11.672	19.609	19.0263	19.5748	19.7573	18.0216	19.2895	18.9955	19.7699	19.9587	19.555	19.5445	20.3416	19.9943	20.2738	20.0068	18.8225	19.3286	19.6213	11.672	18.6779	19.4374	20.612	18.5351	19.6913	19.6213	19.5568	19.9514	19.4174	19.6575	20.0508	20.1071	19.5664	20.0266	18.937	19.3557	20.8037	19.2572	19.6071	19.8708	19.202	19.9891	19.8664	17.8317	19.4699	17.7377	18.5653	19.4152
cinnamoylglycine	19.4232	16.2503	18.4644	21.1967	17.8529	19.2504	19.6438	20.5423	19.0846	20.5262	17.4164	19.8073	20.7455	19.4124	20.1236	21.4242	16.5998	20.2693	16.4766	15.9735	15.9249	18.9725	17.5562	16.0019	18.8138	18.9515	16.6504	18.1426	14.5947	16.0802	18.9395	16.7793	16.9947	21.2175	11.672	18.0033	18.2901	18.2892	17.3155	18.1395	17.5855	17.1587	19.6355	19.2001	18.1993	17.4039	15.2583	16.7577	18.5692
cis-4-decenoylcarnitine (C10:1)	24.5456	24.6765	23.7066	24.2325	24.5848	23.6606	24.5084	24.3646	23.8252	24.1335	25.8797	24.3504	24.1289	23.8616	24.0619	23.7246	23.8967	25.0082	24.8083	26.1519	24.1802	25.02	25.0274	25.6229	24.5434	25.2215	24.6705	24.6816	26.2294	23.5933	25.7248	24.5639	24.7193	24.7025	24.111	25.2691	24.0272	25.7083	24.1566	24.8329	24.9798	25.0508	25.389	24.8001	23.9981	24.7054	26.657	23.989	25.6666
citraconate/glutaconate	21.1579	26.3267	21.7168	21.8637	22.0999	22.0321	21.4972	21.9509	22.1348	21.9691	21.6555	21.9514	21.8907	21.7912	22.0044	23.6169	21.5483	22.0852	21.3434	25.0252	21.602	21.7928	21.9946	22.6035	22.72	22.1795	21.6725	21.6982	21.9696	21.6158	21.847	21.9188	21.6558	23.2181	21.541	22.3385	21.3492	26.654	21.536	21.6615	21.7431	23.2526	22.3528	23.5912	22.1322	23.7536	22.6207	21.4603	22.3045
citrate	28.4971	28.8076	28.6065	28.95	29.0909	28.6451	28.6725	28.717	28.2443	28.9241	28.7061	28.6015	28.4193	28.5527	28.7859	28.7145	28.9091	29.0066	28.5721	28.6703	28.6085	28.83	29.0252	28.5217	28.5454	28.7582	28.2588	28.6951	28.6408	28.466	28.7449	28.6288	28.3606	28.5638	28.7642	29.0565	28.3984	28.047	28.3159	28.4951	28.1768	28.22	28.006	28.3453	28.158	28.43	28.4265	28.0326	28.1591
citrulline	27.465	27.7229	27.5793	27.3831	27.3695	27.4743	27.6921	27.5535	27.4728	27.8239	27.9798	27.6864	27.7389	27.2193	27.6454	27.8412	26.9841	27.485	26.9783	27.2315	26.912	26.5552	26.9442	26.8261	27.0606	26.9604	26.4119	27.1064	27.1348	26.7999	26.9791	26.9871	27.0795	27.0236	26.9613	26.837	26.9212	26.9063	26.7971	26.0333	26.9063	26.043	27.6209	26.4831	26.5049	26.9167	26.9431	26.7285	26.8104
cortisol	19.2834	19.9649	19.5338	19.6996	20.5018	20.2946	20.2182	19.7991	18.8405	20.4718	19.2474	19.4132	19.1363	20.3591	19.7611	20.1335	18.8793	20.8622	19.404	22.0836	21.2212	20.2556	20.669	21.4655	21.0277	22.0066	20.9801	22.1469	21.412	21.3463	21.8586	21.9368	20.8779	21.9312	20.6042	20.9405	21.1336	21.1181	21.4768	20.6312	22.3771	20.7531	20.8893	21.3799	20.5889	21.5154	20.6548	20.308	21.1645
cortisone	18.8542	17.5641	18.6253	18.6544	19.4792	18.9185	18.5608	18.2981	17.9536	18.9871	17.5724	18.3198	17.3769	18.5815	18.6697	18.8466	18.1541	19.3632	19.0438	19.2953	19.976	18.484	18.8168	19.4473	18.7554	19.0865	19.4427	19.4712	18.7555	19.5068	19.0977	19.4651	18.9653	19.1512	18.8983	18.5013	19.7607	18.1297	19.8716	18.4674	19.6636	18.7131	17.9597	18.9787	18.9373	19.1569	18.3128	18.5611	19.0922
creatine	27.6752	27.7058	27.6842	27.5028	27.3002	27.3783	27.636	27.0791	27.1832	27.3203	27.5908	27.341	28.6678	27.3728	27.6152	28.1538	27.7527	26.8757	28.4593	28.0092	28.4005	27.9497	27.126	28.5789	28.2415	27.7345	27.7734	28.0028	28.0629	27.8302	30.0723	28.4661	28.1542	28.2394	28.3233	27.4489	27.8505	30.0991	29.7024	28.2878	28.2695	29.435	28.9433	29.7061	28.7306	27.7094	29.5651	28.2239	30.1636
creatinine	28.4386	29.0245	28.6609	28.7262	28.3572	28.6459	28.6047	28.4754	28.568	28.6752	28.6392	28.4453	28.4643	28.6604	28.7442	28.8787	28.3344	28.6324	28.4889	29.2145	28.4647	28.8018	28.9378	28.5084	29.1462	29.1471	28.6281	28.6489	28.7226	28.4064	28.6964	28.6535	28.637	29.4737	28.7122	28.7608	28.366	29.2394	28.419	29.0515	29.3899	28.4184	29.7337	28.6954	28.4345	28.6315	28.6137	28.3387	28.5208
cys-gly, oxidized	20.5665	20.085	20.5348	19.8422	20.2256	21.3109	19.9753	19.6916	19.9193	20.2696	20.2798	20.106	20.4481	19.8942	20.8164	19.2808	19.7266	20.8879	21.2157	20.5821	21.9853	21.0941	20.6328	22.4608	20.7268	22.0332	21.5878	20.7411	21.7587	20.4895	21.3235	20.7056	22.0343	21.581	20.956	21.7441	20.8864	20.6115	20.9831	21.2985	20.4758	22.0788	21.6371	20.9385	21.3686	20.7612	20.0574	20.8965	20.8916
cystathionine	17.5314	20.5082	17.6957	11.672	17.9301	11.672	16.921	11.672	11.672	17.8618	18.4275	16.7467	18.6089	17.601	16.0399	18.3457	11.672	18.3802	19.152	20.6589	11.672	18.25	20.0126	18.7106	18.3963	19.8501	11.672	11.672	11.672	18.4764	20.2767	19.8757	11.672	19.7827	17.7463	19.7775	19.178	24.3819	19.4124	20.2934	20.6473	20.1152	20.669	20.3733	19.9262	19.9481	20.8783	20.3167	21.0919
cysteine	22.3515	21.8099	22.7537	22.6607	22.71	22.6853	22.9207	22.8278	22.3547	23.1133	23.1256	22.6014	22.4131	22.9125	22.4	22.5814	23.1165	22.4052	22.4373	22.4291	22.2376	22.2058	23.16	23.3887	22.8957	23.4052	22.5587	22.6533	22.63	22.6412	22.4999	23.1567	22.7192	22.6594	22.7531	22.8501	22.3363	22.1015	22.3629	22.3194	22.571	22.0152	21.9268	22.5311	22.59	22.2479	22.2621	22.6402	22.0606
cysteine s-sulfate	22.1772	22.3342	22.6532	22.0267	22.3124	22.5773	21.9998	22.4204	21.7585	21.6977	22.0429	22.0846	23.011	23.6166	22.1678	22.7679	22.3043	23.6328	21.9113	22.9586	22.5814	21.6045	22.6676	23.0843	22.1097	22.0024	21.3381	23.2683	23.1231	22.1803	22.8632	22.9288	22.3495	21.9019	24.5394	22.1798	22.7446	22.6357	22.5995	22.6912	23.0799	23.2192	22.5746	22.7149	22.0577	22.9406	22.8175	23.2672	23.2725
cysteine-glutathione disulfide	19.3525	18.7716	19.4033	19.9841	17.4746	19.4921	19.2036	18.7713	19.6625	20.1997	20.9877	20.1959	20.1805	20.2922	20.126	19.8852	18.027	20.4878	19.5704	18.618	18.4837	19.6162	16.8244	20.4529	20.593	19.7352	19.4647	19.7276	20.6188	20.2019	19.7391	19.6878	19.0093	20.0378	19.4336	20.9267	19.6255	18.1081	18.5499	19.2658	11.672	11.672	11.672	18.7721	19.1847	17.9845	20.7877	20.066	19.3839
cysteinylglycine	19.1681	11.672	18.5966	18.4065	18.4616	20.4227	18.9631	11.672	18.3923	19.4786	19.5608	11.672	18.8074	18.6969	18.6903	16.67	18.7841	18.7465	19.7952	18.8308	20.65	19.5999	19.5853	21.4554	19.8443	20.9101	20.1989	19.8935	19.9053	19.8806	19.9496	20.4791	20.8001	18.8116	19.7462	20.0014	19.6253	18.6975	19.2377	19.8168	18.7858	20.3746	20.4401	19.5368	20.0184	19.3718	18.8449	20.183	19.0115
cysteinylglycine disulfide*	24.7166	24.4913	24.1258	23.8684	23.9224	24.4696	24.0982	23.744	24.1441	23.3738	23.6294	24.1331	24.1882	24.5887	24.7523	23.9364	23.269	24.4626	24.8412	24.7166	25.1106	24.5725	24.5887	25.3069	24.6163	24.9752	24.7367	24.6717	25.0925	24.4526	25.1636	24.859	25.2337	24.8649	24.787	24.9494	24.7936	24.5814	25.0233	24.8549	24.8684	25.3173	24.5906	24.6438	24.8402	24.8468	24.5329	24.766	25.0057
cystine	22.2087	22.6844	22.1791	21.7293	22.2124	22.0593	22.2603	22.098	21.8064	21.4951	22.165	21.7913	21.9901	22.0179	22.0851	22.0673	22.0748	21.7053	21.4441	22.6712	21.2322	21.468	22.6068	21.0367	22.6815	21.8692	21.0926	21.3028	21.6758	21.6036	22.38	21.6412	21.6591	21.8633	22.024	21.882	21.9212	21.9241	21.9311	21.8161	22.7068	21.569	20.9924	21.7435	21.4169	22.0207	21.8257	21.6006	22.327
cytidine	15.7676	17.0392	15.7409	16.3792	16.1229	16.2083	15.5101	16.3465	15.2218	11.672	16.1816	17.5488	15.31	17.8694	16.0897	16.7026	16.0462	15.9223	15.292	16.3367	14.5302	15.7165	16.0016	14.9724	17.0434	16.2108	15.6298	15.2796	16.7899	15.0539	15.4753	15.3985	16.2355	16.4835	15.0786	15.4291	14.8721	16.4805	11.672	17.048	17.3748	16.3984	18.1093	16.9374	15.7804	15.3831	17.2535	15.6962	15.9865
decanoylcarnitine (C10)	24.7871	25.7329	24.1333	25.3501	25.5895	24.6743	25.1566	24.7274	24.0696	23.9361	25.3612	24.6102	24.3157	24.9423	23.9701	24.1944	24.9591	25.2683	25.1377	26.511	25.094	24.8727	26.0059	27.2219	24.4795	25.2172	24.9148	25.5586	25.4569	23.986	26.7546	25.718	25.0892	25.3043	24.7668	25.3672	24.6291	26.8718	24.8014	25.2045	25.8479	26.6658	25.6482	25.3956	24.2004	25.8765	26.4468	24.7098	26.6272
dehydroisoandrosterone sulfate (DHEA-S)	24.3257	21.5569	22.9575	25.3311	22.7768	22.9885	24.3581	24.1528	25.6984	24.0257	24.8794	24.042	21.9914	23.3614	25.5952	23.803	25.2994	23.724	23.5535	22.2642	22.9597	24.9577	23.1245	23.3257	23.7385	24.2843	25.8605	24.2191	24.7115	23.9295	22.2523	23.6237	25.4463	24.3422	24.8078	23.1151	23.924	21.4906	22.5942	25.0069	22.4917	22.4544	22.3511	24.3101	25.6139	23.7961	24.4723	24.1361	22.4469
deoxycarnitine	24.9545	24.7961	24.7003	24.7489	24.8491	25.1451	24.6271	24.5953	24.9272	24.9205	24.7176	24.1876	24.4262	24.846	24.4533	25.1835	24.3942	24.7904	25.1275	24.9391	24.3004	25.2927	25.3559	25.3757	24.9514	25.0923	25.1784	25.1806	25.0473	24.9227	25.4109	25.3751	24.5484	25.8479	25.1182	25.3801	25.3156	25.6263	24.9109	25.7296	25.6331	25.7791	25.2891	25.257	25.3404	25.652	25.8488	25.1356	25.3891
deoxycholate	21.6462	11.672	21.7663	20.3335	11.672	21.1648	11.672	23.4542	21.4434	20.5854	22.1776	20.9055	21.6122	22.8278	21.5733	22.0097	23.0077	21.8862	20.4	17.9753	19.0957	11.672	11.672	11.672	11.672	19.3185	11.672	11.672	11.672	20.6772	19.8119	11.672	11.672	19.9607	19.6487	11.672	11.672	18.6719	21.8009	19.9809	11.672	20.8602	19.8849	21.9082	23.123	20.0493	21.1587	21.927	21.9182
diacylglycerol (12:0/18:1, 14:0/16:1, 16:0/14:1) [1]*	22.0534	22.5969	22.0654	20.0467	23.6373	23.266	21.4488	20.6003	22.0095	22.5068	20.2326	21.4603	21.1821	21.1957	11.672	20.4459	22.6736	21.598	20.9165	20.8599	21.7943	20.9259	22.746	21.6067	20.3163	21.5266	21.3335	21.0071	19.5574	22.322	20.9747	18.7589	19.4051	20.8989	21.62	21.3134	21.7586	21.5133	23.3656	23.9345	21.7054	21.6493	19.7796	23.1925	22.1666	22.942	21.2513	23.237	22.1162
diacylglycerol (12:0/18:1, 14:0/16:1, 16:0/14:1) [2]*	22.3745	22.7632	22.0119	20.7313	23.3357	24.0048	21.4334	21.0748	22.484	22.2276	19.5318	21.8162	21.0638	21.9768	20.8104	21.3925	22.5059	21.9453	21.637	21.2218	22.3227	20.7458	22.5552	22.2724	20.4877	21.5324	21.9001	22.0269	20.8138	22.5783	20.8736	20.5666	20.9772	21.4368	22.1343	21.8306	22.0756	22.157	23.2808	23.7802	22.3711	22.2785	20.7855	23.0279	22.0206	22.8566	22.1004	23.3466	22.0559
diacylglycerol (14:0/18:1, 16:0/16:1) [1]*	25.1754	25.6352	24.4599	23.7577	26.404	26.1781	24.606	24.2427	25.2289	24.9802	23.9843	24.3291	23.9457	24.9723	24.1311	23.5802	25.6018	24.4964	24.2828	24.471	24.6141	23.2389	25.5613	25.2498	21.9745	24.5709	25.0679	24.693	23.3244	23.6825	23.7265	23.9623	23.7651	23.3958	24.8468	24.2677	24.4518	25.1538	25.504	24.6191	25.8353	25.6295	22.5179	24.0022	24.534	25.2138	23.4596	24.4282	23.9603
diacylglycerol (14:0/18:1, 16:0/16:1) [2]*	24.7159	25.18	24.2511	23.6073	26.2421	25.8556	24.4243	23.9985	25.1206	24.6012	23.702	24.3232	23.7964	24.5155	23.9637	23.277	25.263	24.2124	23.8467	23.8041	24.4474	22.8951	25.4355	25.0865	22.1407	24.4152	24.8533	24.6249	23.1565	23.7699	23.5775	23.7034	23.7439	23.4544	24.4468	23.9954	24.0497	24.7228	25.4107	24.3209	25.575	25.39	21.9348	23.9151	24.333	24.9381	23.1932	24.3187	24.0053
diacylglycerol (16:1/18:2 [2], 16:0/18:3 [1])*	24.9987	24.812	24.6464	23.364	25.0959	25.4457	24.4711	24.3096	25.5031	24.4258	24.6831	24.6263	23.4668	24.8517	24.3767	23.5857	24.5638	24.6798	23.9832	24.3341	24.297	23.0222	24.7598	24.967	21.7991	24.4789	25.5229	24.4073	24.0876	22.9423	23.361	23.5681	24.0236	23.7344	23.6644	24.382	23.787	24.3193	25.0926	23.2419	25.18	25.079	22.3581	23.4657	23.8886	24.0836	23.7152	23.5632	23.4621
dihomo-linoleate (20:2n6)	25.829	25.7769	25.9484	24.8941	27.3948	25.4116	26.0598	25.2314	25.4711	24.998	27.4044	25.8151	25.4628	25.2779	25.3397	26.3556	25.1495	26.3955	24.6898	25.2943	24.5399	24.8556	25.3621	24.5069	22.7855	25.0934	25.3405	25.5571	25.6776	23.1852	24.5356	24.4298	25.1777	25.2636	23.9666	24.9508	25.0989	24.4094	25.8023	23.1853	25.4277	24.6041	23.0345	24.8075	23.7553	23.9587	25.2281	22.5895	23.6432
dihomo-linolenate (20:3n3 or n6)	25.9049	25.0977	26.3121	24.7392	27.2714	25.4003	25.6317	25.0303	25.4574	25.6499	27.2257	25.4775	25.6757	25.2183	25.1296	25.9022	25.6256	25.9482	24.7018	25.2134	24.7234	24.9174	25.2514	24.7111	23.1228	24.3563	25.1934	25.4306	24.865	23.5893	23.8026	24.4953	25.0264	24.8822	24.4504	24.6531	25.0005	24.4902	25.8865	22.8613	25.2248	24.8784	22.7799	24.8157	24.1666	25.0079	24.5575	23.2099	23.98
dihomo-linolenoylcarnitine (C20:3n3 or 6)*	21.3912	11.672	11.672	20.991	21.2219	18.2393	11.672	20.3748	18.8887	20.2858	19.9612	21.7321	11.672	20.7347	20.0794	20.8834	20.3456	22.0519	20.7697	21.1458	19.8974	20.2498	20.8861	19.946	11.672	20.9952	20.9592	21.6234	21	20.4681	20.5781	21.8565	20.2142	19.7441	20.5648	21.2146	20.779	11.672	20.7765	20.8207	11.672	20.787	11.672	21.379	21.4853	19.7446	20.0924	20.0242	21.0325
dihomo-linoleoylcarnitine (C20:2)*	20.3779	19.3603	19.7848	19.9266	19.9527	19.2101	20.188	20.218	19.2016	19.2671	21.2276	20.5407	19.0621	20.1167	19.958	20.077	11.672	20.696	18.607	19.1169	17.9891	11.672	18.9785	11.672	11.672	11.672	17.6828	11.672	18.8267	11.672	11.672	18.0343	19.0081	18.3176	18.3481	19.0064	18.5151	18.4022	19.3039	17.8995	19.1812	19.3131	18.4417	18.9173	18.1736	18.2479	20.3742	18.8076	17.9281
dihydroferulic acid	11.672	19.1515	11.672	11.672	17.1638	11.672	16.2773	11.672	16.5186	11.672	11.672	11.672	11.672	11.672	16.337	17.5394	11.672	11.672	11.672	19.4949	16.2144	16.1165	14.4707	16.4741	15.7231	15.8763	11.672	11.672	16.7871	11.672	16.3262	11.672	16.3212	15.059	11.672	11.672	11.672	20.1455	19.8909	17.5994	11.672	19.6284	11.672	16.0265	19.403	17.7216	17.326	11.672	11.672
dihydroorotate	18.144	17.9405	17.5813	18.4767	18.8457	19.0104	18.8133	18.4663	18.95	18.4667	18.768	18.8932	17.6956	18.6519	19.5625	18.8442	18.4964	18.3098	17.8752	17.9758	17.313	17.7215	19.0867	18.3727	19.0433	18.2089	17.1053	17.6881	18.5067	18.8659	18.4421	17.94	19.0467	21.5758	18.4703	18.11	17.9804	17.4361	16.4358	18.7985	19.0047	18.4136	18.8284	17.9141	17.529	18.5145	18.524	18.9587	17.84
dimethyl sulfone	18.5082	19.3922	18.6959	18.8285	18.3608	19.1323	18.8978	18.0534	18.1767	17.5824	19.3019	19.0801	19.8568	19.1108	20.124	18.848	11.672	18.8136	11.672	19.7142	19.0036	18.8795	18.0874	18.8831	18.8123	17.4675	18.0595	17.8384	19.2586	19.1091	19.4639	18.3284	19.9117	18.9768	19.2284	17.7286	17.2075	18.463	18.0644	18.5421	18.7288	18.0024	19.0887	17.7672	17.6584	11.672	18.5604	18.7406	19.2204
dimethylarginine (SDMA + ADMA)	24.5164	24.9366	24.6608	25.0273	24.297	24.8208	24.7664	24.563	24.6126	24.5461	24.6653	24.678	24.6345	24.609	24.8146	24.6273	24.2459	25.0307	24.3214	25.3383	24.2552	24.9975	24.8095	24.4539	24.8486	25.1044	24.3422	24.4996	24.8509	24.4474	24.66	24.6738	24.7461	25.1828	24.3	25.3917	24.077	25.3623	24.3688	24.9001	25.419	24.5819	25.2074	24.9267	24.1172	24.2742	24.8347	24.6418	24.5557
dimethylglycine	23.6456	24.2421	22.738	23.4529	23.4553	23.4877	23.6314	23.5614	23.2082	23.1007	23.5806	23.481	24.4948	23.5014	22.928	23.654	23.1292	23.7283	23.4102	23.7638	22.5621	22.9088	23.8059	23.7854	23.9468	23.3918	22.7145	23.1205	23.5	23.2157	24.3957	23.5739	22.4864	23.2152	22.8822	23.4913	23.5658	24.5582	23.0232	23.092	23.7433	23.0457	23.9773	23.3511	22.6829	23.5281	23.9745	23.1899	24.7024
docosadienoate (22:2n6)	20.8212	21.0294	21.067	20.2736	22.4807	20.4618	20.8333	20.4108	20.5312	20.0488	21.4877	21.0268	20.2088	20.2936	20.4137	21.2943	20.0921	21.046	20.3696	20.7544	20.1662	20.4446	20.939	20.1588	18.4545	21.0023	20.9933	20.7628	21.1459	18.8704	19.852	19.9453	20.5756	20.1708	19.3685	20.4621	20.5289	20.5684	21.2907	18.9367	21.2575	20.3006	19.097	20.5618	19.8923	19.4724	20.67	18.7287	19.5166
docosahexaenoate (DHA; 22:6n3)	26.9693	25.9272	27.8642	26.0814	28.6662	26.8372	27.2575	26.329	26.1924	26.4973	27.0126	27.413	26.4888	25.7762	26.1108	28.0252	27.1588	27.2231	25.6917	25.6431	26.2707	25.6342	27.2417	26.1357	23.7381	25.6873	25.7597	26.517	25.451	24.7121	25.036	24.925	26	26.7768	25.6386	25.667	25.9907	24.2751	26.7806	24.2148	26.9638	26.024	23.8415	25.5149	24.8061	25.5201	24.9874	24.8573	24.334
docosapentaenoate (n3 DPA; 22:5n3)	25.3377	25.073	26.4967	24.417	27.7924	25.3058	26.2469	24.5491	24.9949	25.4678	26.6209	25.1432	24.8276	24.7849	24.9991	26.2707	25.3374	25.7477	23.6505	24.6657	24.4908	24.3674	26.0423	24.2434	22.5007	24.6427	24.6774	25.5285	24.0748	22.1328	23.2313	23.8292	24.7494	24.7706	23.1743	24.222	24.4109	23.451	25.6397	22.3241	25.6009	24.2799	22.1896	23.9667	23.081	23.9241	23.3396	22.4198	22.6132
docosapentaenoate (n6 DPA; 22:5n6)	11.672	23.1334	11.672	23.0844	11.672	23.0916	11.672	23.4229	23.1047	11.672	11.672	23.0452	23.2046	22.5035	22.727	23.1711	11.672	11.672	22.4983	23.1342	22.5364	22.2411	11.672	22.8249	11.672	11.672	23.0638	23.1433	22.3499	21.3966	22.3772	22.252	22.7111	22.5478	22.6686	11.672	11.672	22.3306	11.672	21.1701	23.1576	22.766	19.8863	22.535	22.38	22.4908	22.4694	11.672	21.4194
dodecadienoate (12:2)*	22.0286	20.5796	21.3295	20.4906	21.2917	20.2252	20.8548	21.1147	20.8307	20.6429	22.3598	21.1995	20.712	20.6271	20.4486	21.3181	20.2115	22.1494	21.2435	20.903	20.4145	20.476	20.9959	21.1205	18.841	20.7832	20.7456	20.9241	21.2969	19.739	20.3344	19.9876	21.0471	20.5629	19.1223	21.0918	21.1129	19.7311	20.6174	19.3387	20.6323	20.2203	18.9898	20.6154	20.0571	19.7868	21.4733	19.1954	20.9547
dodecanedioate (C12-DC)	19.3133	20.4641	19.9361	20.9305	20.5908	19.6101	21.3839	20.178	19.5083	20.2824	21.0249	19.6361	21.4572	20.6187	19.4334	21.6861	18.0806	20.6602	18.2383	19.1043	18.7115	19.2825	18.9308	18.8311	17.3019	19.0762	18.6958	21	17.472	20.2824	19.335	19.3546	19.6023	19.9464	17.8418	18.9344	19.942	19.8225	20.336	21.6088	19.7323	19.6411	18.2622	20.7304	19.7631	20.2294	18.9747	20.5029	20.5326
dodecenedioate (C12:1-DC)*	17.9796	18.1188	18.7798	19.0913	19.5352	18.3978	19.7879	18.5073	17.0212	18.3311	19.906	18.2717	19.131	18.341	17.4069	19.6005	11.672	18.8519	17.6173	11.672	16.0061	11.672	17.0062	17.9162	11.672	17.7084	18.6466	19.1663	17.0565	11.672	17.4315	17.3629	17.2753	17.7061	11.672	16.999	17.853	17.7286	19.0011	17.5054	17.8714	17.3894	17.7404	17.5736	17.645	17.2594	17.6282	11.672	18.3792
dopamine 3-O-sulfate	16.7497	19.1733	18.0993	19.2787	18.229	18.5342	18.1052	18.3307	16.9341	18.082	19.7466	18.2435	18.3039	19.0394	18.0968	17.6554	17.6047	17.9116	16.4174	19.0441	17.8122	17.8441	18.2135	18.2507	18.3448	18.1253	17.0801	23.808	24.4879	18.1132	18.5311	19.3794	17.1959	17.6985	24.2539	17.3857	17.0465	18.6069	18.0297	19.1406	17.4691	17.9397	18.704	18.3591	17.688	20.8978	23.0043	18.6712	17.9184
dopamine 4-sulfate	11.672	16.3685	11.672	16.4094	11.672	15.8017	11.672	11.672	11.672	11.672	17.4402	11.672	11.672	16.751	15.798	11.672	11.672	11.672	11.672	16.8925	14.9546	11.672	11.672	15.505	15.528	11.672	11.672	22.4686	23.0356	11.672	16.0823	16.6284	15.5959	14.2638	22.5245	11.672	11.672	16.9468	11.672	17.3089	11.672	11.672	17.7256	16.0171	11.672	18.4912	20.8988	15.3291	11.672
EDTA	31.2427	30.7065	30.0656	30.6365	30.5602	30.6896	30.9668	30.8809	29.7752	31.1669	30.851	30.0361	30.8828	30.4815	31.0423	30.8607	30.9725	30.9607	30.8749	29.0412	30.4219	30.4498	30.5538	30.7913	30.2757	30.3381	30.8719	30.3519	30.5972	30.1586	30.5752	30.5686	30.7254	29.8072	30.5976	30.8903	30.0403	29.3616	30.3621	30.4984	30.3259	30.8803	30.2223	30.2359	30.7487	30.5818	30.277	30.8825	30.5566
eicosapentaenoate (EPA; 20:5n3)	24.5897	24.125	25.9448	23.6577	26.7068	24.7915	25.3934	23.6695	24.2454	24.4844	25.5126	25.365	24.4501	23.795	24.4312	26.7512	24.6949	25.207	23.383	23.5238	24.1021	23.2447	25.027	23.5124	22.2225	23.0214	23.7299	24.7073	22.6924	22.6355	23.0301	22.6382	24.041	24.8711	22.9107	23.4587	23.7619	22.1242	24.6639	21.4532	24.6998	23.4533	21.8009	22.875	22.7757	23.5742	22.0016	22.7621	22.4421
eicosenoate (20:1)	26.8185	26.933	27.134	26.0718	28.5885	26.4655	27.3933	26.3024	26.3132	25.9011	27.1119	26.7208	26.777	26.5042	26.1142	27.2973	26.042	27.1018	25.8994	26.3593	25.5567	26.3995	26.8191	25.7589	24.0903	26.6058	26.4259	26.7879	25.8549	24.2007	26.2841	25.7408	26.0082	26.2858	24.8508	26.0001	26.384	25.801	27.48	24.683	26.7538	26.0009	24.6637	26.3212	24.8022	25.1572	25.0982	23.1643	25.3116
eicosenoylcarnitine (C20:1)*	20.8921	21.0171	20.6437	21.285	21.188	20.6936	21.8806	21.1387	20.1042	19.8476	21.0758	20.9969	20.3659	20.8879	11.672	21.3515	20.619	20.9469	19.3777	20.1374	18.4944	19.7465	20.9878	20.0378	19.4083	19.3814	19.2507	19.9208	19.5037	19.0929	11.672	19.7637	11.672	19.4026	19.1193	19.6228	20.1186	19.9307	21.4291	19.9359	20.444	20.8221	20.1814	21.1068	20.1218	20.3129	21.0633	20.3927	20.7759
epiandrosterone sulfate	21.9961	18.3239	18.6214	22.7146	20.9208	21.9442	23.082	22.385	23.393	21.7186	20.3828	22.1862	21.755	19.1454	22.8255	21.5505	22.2484	20.7256	21.37	17.1593	18.6571	22.0722	20.7911	21.6493	21.9587	21.8982	22.9223	21.3781	19.8655	21.6402	21.2091	18.7617	22.3202	21.2091	21.3369	19.7145	21.4402	16.2444	18.8698	21.9932	20.431	20.8837	20.92	21.5598	22.6616	20.8539	19.7528	21.7506	21.3554
ergothioneine	18.5995	16.49	19.7811	16.6753	19.3008	17.7095	17.5317	17.4732	18.7914	19.9245	17.5578	17.4455	17.4986	17.9958	18.6137	18.7736	17.9251	15.2429	18.4875	16.4204	19.4819	11.672	18.6102	16.8742	17.7185	11.672	17.8621	19.856	16.7638	17.714	17.6849	18.1751	18.0768	18.7983	17.9794	15.8989	18.3991	15.4595	19.5223	17.1721	18.2194	17.3997	17.6515	15.0615	17.9369	19.8823	15.9678	17.866	17.6744
erucate (22:1n9)	23.0085	22.6166	23.5731	21.7701	24.6029	22.4555	23.499	22.5	22.6776	21.7507	22.4403	22.8577	22.5161	22.2937	22.3602	23.5164	21.5535	22.571	22.6816	22.4511	22.398	22.6462	23.0089	22.2391	20.6465	22.9817	22.9957	22.7018	21.8011	21.1052	22.3634	21.9704	22.2935	22.5417	20.9293	22.1558	22.8598	22.5	24.143	22.5159	23.2114	22.3846	21.4989	22.7214	22.3946	22.0766	21.9357	20.6035	22.0988
erythritol	17.9209	20.1888	18.9357	18.9421	18.214	19.1171	18.3853	18.7867	18.724	18.959	18.9337	18.4587	18.7133	19.192	18.77	18.3941	18.763	18.9264	18.0297	20.2953	18.5738	18.8213	19.3446	18.6367	20.0639	20.1798	18.8852	19.1011	19.3142	18.6876	19.0529	18.9244	19.0901	19.8592	18.9103	19.6495	17.8329	20.3916	18.1886	19.9091	19.8613	19.0142	20.6261	19.2515	18.2819	18.6234	19.2156	18.8055	18.7802
erythronate*	26.2813	28.0021	27.0749	27.4629	26.8596	27.3998	27.102	27.1341	27.3979	27.0851	27.3757	26.9852	27.1116	27.5145	27.2841	26.6581	27.1408	27.1926	26.5157	28.4482	27.1121	27.4875	28.0036	27.2711	28.4573	28.294	27.5451	27.4656	27.6641	26.835	27.5683	27.6277	27.3389	28.1088	27.4676	27.6148	26.5543	28.6116	26.8932	28.2452	28.5675	27.2267	29.2136	27.8626	27.188	27.5106	27.8436	27.0631	27.5948
estrone 3-sulfate	11.672	11.672	11.672	16.6286	14.7929	11.672	11.672	11.672	11.672	16.5187	11.672	15.8133	11.672	11.672	11.672	11.672	15.7362	11.672	17.0596	16.0489	13.8362	17.3215	16.6339	16.8134	16.114	17.5962	18.2356	18.4415	15.9611	17.0181	11.672	15.8495	17.2622	16.0958	15.7911	16.1825	16.9625	16.5232	11.672	16.9665	16.1642	16.7599	16.2629	17.4598	17.9139	18.5639	16.0807	17.2435	11.672
ethylmalonate	22.0242	22.9199	22.4005	23.6107	22.5582	23.252	22.3544	24.1691	22.2652	22.306	22.5444	22.9593	25.4314	23.4206	22.815	23.2246	22.3542	22.7668	22.4065	23.5168	22.827	23.8875	23.484	23.1479	23.5906	24.9836	22.2633	22.8408	22.651	22.9865	26.1226	23.4255	22.8396	24.1232	22.6698	23.2563	22.1501	23.2494	22.6789	23.7759	23.5288	22.8195	23.812	24.5346	22.1274	22.6516	22.5297	22.8708	25.7708
etiocholanolone glucuronide	17.9456	17.9829	16.7549	19.9697	17.5304	11.672	16.2062	17.2047	19.0957	18.1524	17.5559	17.5091	15.9422	17.1677	18.4927	18.2242	17.0447	17.921	16.5304	18.2437	17.1366	18.1803	16.9243	16.8549	15.9495	17.6529	11.672	16.9082	17.8406	16.641	15.4004	17.153	18.1282	19.3077	16.96	17.3514	17.3113	18.1398	17.7238	18.9999	17.7556	16.0382	17.5333	16.6725	19.581	16.7213	18.0212	18.1698	16.6733
formiminoglutamate	19.3995	21.5454	18.7374	19.5777	19.8263	20.3137	19.5112	19.2161	19.1068	18.6169	19.4506	19.3788	20.7952	20.4804	19.3843	19.4779	19.9399	19.8907	19.0378	21.8437	18.769	21.2194	21.1516	20.2463	22.8939	20.8025	18.8175	19.77	21.0321	19.7937	21.26	20.6052	19.6414	22.355	21.5289	20.5892	19.72	21.5636	19.3865	21.0839	21.3533	20.8269	21.3165	19.9984	19.7736	20.3393	20.7808	20.9892	21.4811
fructose	23.4462	24.9063	23.8607	23.3948	22.8274	23.393	23.315	23.4299	24.0436	22.6206	23.0617	23.1083	23.5808	24.2352	23.6317	23.2806	23.2004	24.7817	23.8831	23.9838	24.8704	23.3939	24.1397	24.8795	23.0158	23.8643	24.298	23.6364	23.207	23.4793	24.8123	24.9365	24.4484	22.1307	23.3783	24.4846	24.012	23.2934	24.7454	24.5953	24.3064	24.4885	23.6409	23.9173	24.3045	24.0069	24.9426	25.79	24.0397
fumarate	20.0153	19.8865	20.3537	20.9548	20.9709	20.2531	20.3413	20.2946	20.1421	20.412	20.5251	20.8804	20.365	20.9814	20.6057	20.446	20.6038	20.9304	20.3856	21.2122	21.0979	20.9996	21.156	20.5577	20.9124	21.5314	20.5942	21.039	20.6915	20.5845	21.3001	21.2037	20.7788	21.0109	20.7673	21.3175	20.1963	19.9743	20.3164	20.8622	20.5337	19.8006	20.2439	20.3889	20.71	20.7979	21.2168	20.9126	20.8953
galactonate	18.3931	20.3532	20.2253	20.4219	21.1674	21.2366	11.672	21.3664	20.1255	21.7886	18.7833	19.0951	19.5411	19.0673	19.1923	19.5865	20.7332	18.5888	20.0035	21.5938	22.0463	11.672	21.766	19.106	20.5165	11.672	19.4695	11.672	19.9473	21.5466	22.1855	21.7727	11.672	21.1762	19.92	19.0979	20.7527	20.1929	20.9358	23.8809	11.672	19.7852	19.4314	20.8334	20.5148	24.437	11.672	21.7534	22.9666
gamma-CEHC	19.0548	17.1303	18.4198	18.2774	16.7279	17.6333	17.3755	18.3915	18.435	18.4346	17.1806	18.1491	19.3937	17.7329	16.7233	17.9658	17.0387	19.1646	18.0958	18.183	17.1578	18.6774	17.0041	18.2332	17.7801	18.5616	17.7517	18.7254	17.3924	17.0115	18.0396	17.1438	17.4607	18.0024	17.4538	17.9528	17.3863	16.7836	16.9008	17.8191	17.0063	17.0485	19.0608	17.7632	18.4056	17.3844	17.067	17.4956	17.4922
gamma-glutamyl-alpha-lysine	20.7307	19.9392	20.6513	20.1108	20.5123	20.7936	20.0695	20.3074	20.8496	20.4691	20.6075	20.6729	20.4601	20.1186	20.5038	19.8958	20.7894	20.8324	19.8954	18.7234	19.5691	19.8245	20.5073	20.1064	19.5406	19.8433	19.5995	19.4625	20.1738	20.027	20.455	20.1507	19.6955	19.4261	20.088	20.4719	20.3262	18.3882	20.4353	19.7872	19.9237	20.7624	19.7637	19.8711	20.3014	19.8368	20.5988	20.4789	20.1194
gamma-glutamyl-epsilon-lysine	18.7917	18.6863	18.8355	18.5526	19.3686	18.7911	18.0557	18.792	18.9692	18.5925	11.672	19.1201	19.1476	18.792	18.8984	18.4203	18.7744	19.396	18.2734	17.2127	17.7112	18.4454	19.0623	18.9584	18.4805	19.0402	18.1496	17.9967	18.1328	18.5586	19.1377	18.5678	18.0332	18.9152	18.4296	19.4695	18.6812	17.8949	18.6709	18.4952	18.5857	18.7209	18.3067	18.1092	18.8145	18.5016	19.5643	19.2252	19.3387
gamma-glutamylcitrulline*	19.8123	19.8852	19.9806	19.5795	19.8978	19.9101	19.6674	19.8284	19.6924	19.595	20.3161	19.8465	19.9565	19.1097	20.1026	20.1691	19.1799	20.1877	19.1768	18.3572	11.672	17.7945	18.0036	18.5639	17.9954	18.5406	11.672	18.2766	19.3129	18.9731	19.6269	19.22	18.1151	19.1407	18.6294	19.3307	19.0751	11.672	18.63	11.672	11.672	11.672	18.7666	17.6516	18.0024	11.672	19.0541	19.0121	18.4756
gamma-glutamylglutamate	18.3521	18.8759	18.817	19.2784	20.3509	19.7223	18.5623	19.2363	19.2468	18.5031	18.8225	19.0813	19.2858	18.5458	19.1129	18.1495	18.5118	18.7858	18.3866	11.672	11.672	18.6538	17.9703	18.5266	11.672	18.1755	17.6984	18.0409	18.9718	18.5602	20.1205	19.5231	18.1346	17.2717	18.377	19.1057	18.7583	11.672	18.2537	16.0356	11.672	11.672	11.672	11.672	11.672	11.672	11.672	19.2099	17.995
gamma-glutamylglutamine	24.2581	23.6932	24.34	24.0993	24.3273	24.4718	24.0648	24.4481	24.1106	23.8126	23.9959	24.4413	24.3219	23.9235	23.8744	24.1783	24.218	24.6385	24.1586	23.283	23.3448	23.1873	23.6269	23.8968	23.0881	23.8092	23.3599	22.9598	23.7814	23.41	24.0893	23.6571	23.4977	23.3625	23.3397	24.5307	23.8896	21.9081	23.4339	23.1989	22.8122	23.66	22.2717	23.4916	23.8454	22.1041	23.7576	23.6381	23.2542
gamma-glutamylglycine	21.0802	20.1045	20.962	20.7938	20.3087	21.0398	20.6499	21.0651	21.0249	20.3852	20.5301	20.4521	20.5764	20.2928	20.8275	21.0122	20.1322	20.9704	20.7997	19.7004	20.0394	21.0076	21.0275	20.3343	21.041	20.9592	20.2853	20.7446	21.1491	20.5051	21.0663	20.8358	20.2884	21.2079	20.3934	21.4752	20.975	19.2091	20.3498	20.6728	19.6919	21.3216	21.0953	20.4357	20.3568	19.7099	21.1394	20.5096	20.3571
gamma-glutamylhistidine	18.3785	19.009	18.9912	18.9394	19.4219	18.9435	18.2429	18.5156	18.8886	19.0039	18.6614	19.0774	19.3173	19.3891	19.2901	18.9005	18.659	19.1773	18.7736	17.987	17.7519	18.4799	19.092	19.3882	19.2698	19.7534	18.5763	18.8204	19.209	18.4033	19.0589	18.621	17.8415	19.5612	18.8732	19.59	18.6889	17.6317	18.0144	18.592	18.1734	18.2602	18.9557	18.4897	18.3651	18.4678	19.4115	18.1428	18.9626
gamma-glutamylisoleucine*	19.1123	19.8958	18.9947	18.4453	18.988	19.2735	19.1556	19.1251	19.239	18.9878	19.3447	19.1225	19.2178	19.1081	19.151	18.7837	18.6009	19.0442	19.0632	18.8593	17.6076	17.3933	18.9363	18.2607	17.2106	18.1592	17.3829	17.9418	17.1112	18.9581	19.3344	18.839	17.8812	17.9157	17.7874	18.5716	19.4742	19.3982	19.7475	19.7169	19.3013	19.6498	20.0194	19.6561	19.7334	19.1627	19.8364	19.8971	19.8444
gamma-glutamylleucine	20.3619	20.0614	19.663	19.9523	19.798	20.0606	19.7505	19.9006	20.1871	19.6117	20.1718	19.9486	20.0703	20.3178	19.9996	19.5425	19.9452	20.174	19.8544	18.8134	19.2078	19.0824	19.3349	19.5764	19.2732	18.5769	18.9171	18.9897	19.3265	19.5379	20.2094	19.9219	19.1503	19.9356	18.9286	19.4709	20.3047	19.6345	20.2551	20.1101	19.4934	20.2972	20.3746	20.0563	20.362	20.0826	20.5204	20.4709	20.3884
gamma-glutamylmethionine	20.4564	19.2319	20.3805	19.3117	20.4357	20.1016	19.7312	19.8475	20.254	19.562	20.1852	19.8703	19.9312	19.5904	19.6321	19.629	19.8399	20.4052	20.1764	18.8976	19.2417	19.2135	20.1849	19.2674	18.4678	19.4674	19.3682	19.1851	19.2838	19.8087	20.5961	20.2842	18.9742	18.6787	18.6061	20.418	20.5967	18.6931	20.4335	19.851	19.1852	20.4505	19.122	20.066	20.179	19.6194	20.4199	20.059	20.6811
gamma-glutamylphenylalanine	18.9281	19.1588	18.6566	18.9399	18.9314	19.2213	18.8706	18.8363	18.9008	18.7827	19.2782	18.8162	19.0189	18.8828	18.9436	18.4307	18.8674	19.2505	18.9474	18.7199	18.9016	18.9703	19.4265	19.3427	19.372	19.1074	18.616	18.9284	18.9511	19.0542	19.544	19.2963	18.739	19.599	18.7021	19.5237	19.2223	18.8495	19.0596	19.3685	19.0916	19.1802	20.8711	19.4765	19.2822	19.6479	19.607	19.4133	19.5677
gamma-glutamylthreonine	20.7823	20.5247	21.2534	20.7889	20.4181	21.5563	20.7979	21.3655	21.26	21.0405	20.4006	20.6012	20.9538	20.9118	21.3475	21.238	20.168	21.1461	20.3776	19.6373	20.0905	20.466	20.5659	20.281	20.2122	20.1163	19.5586	20.6857	20.1567	19.9317	20.7486	20.3878	20.3605	20.4756	19.5596	20.4497	20.332	19.4171	20.7173	20.3823	20.41	21.9714	20.6039	20.1467	20.1996	20.202	21.1622	20.7155	20.4082
gamma-glutamyltryptophan	16.5763	17.1832	16.6317	16.6884	17.7029	17.2741	16.4303	16.8288	17.336	16.0478	17.4708	17.0427	17.6324	17.0087	16.8261	16.5781	17.0043	17.6533	17.3701	11.672	16.3424	17.103	17.4308	11.672	16.8715	16.9772	11.672	17.8108	11.672	17.068	17.8906	17.0821	15.7476	17.2402	17.1361	17.9226	16.9714	17.1053	16.8148	16.6237	17.1326	17.2616	11.672	17.5516	17.068	11.672	17.8434	17.0394	17.6617
gamma-glutamyltyrosine	18.2164	18.2582	17.2361	17.9918	18.0959	18.352	16.8584	17.7264	18.0012	17.6367	17.6125	17.1883	17.804	17.5287	18.0395	11.672	11.672	18.7102	17.7077	16.4088	17.4002	17.3649	18.3905	17.734	17.0151	17.328	17.1226	17.7983	17.1469	17.6719	18.2265	18.0985	17.2134	11.672	11.672	17.5558	17.7634	17.3007	17.4131	17.5478	18.0437	18.1096	19.1741	17.8011	17.2899	18.1765	18.3196	18.3573	17.9469
gamma-glutamylvaline	21.4629	21.9267	20.8942	20.9726	21.3462	21.4587	20.909	20.9477	21.3388	20.9219	19.792	21.2908	21.4017	21.4807	21.1492	21.1056	21.3356	21.0323	21.3168	21.1708	20.2285	21.3819	21.2598	20.7865	21.1478	20.8551	20.2944	21.1061	20.2789	21.2523	21.7813	21.0288	21.0238	21.8015	21.3183	21.2227	21.653	21.2651	21.2377	21.9206	21.3599	21.5348	22.4101	21.3808	21.5341	21.5014	21.4482	21.7611	21.6016
gamma-tocopherol/beta-tocopherol	24.4316	24.6656	25.1536	23.5697	24.025	24.4048	24.1784	24.0963	25.4068	24.4046	24.2049	24.4244	23.8336	24.7052	24.9572	24.86	23.6369	24.4187	24.822	25.1386	25.2569	24.4209	24.7716	24.5481	23.7311	24.1728	25.7926	25.1683	24.9333	23.3434	23.4775	24.401	25.4639	24.8373	24.2739	24.383	23.9314	24.2809	24.8746	23.2549	25.4366	24.1272	24.0843	23.2805	24.4738	24.0864	24.2528	23.7685	23.4197
gentisate	17.0992	19.103	19.5571	20.4943	18.5603	19.9071	18.975	18.4656	19.5138	19.2772	17.0284	18.3052	18.7889	18.3036	18.6636	18.902	15.9204	18.8722	15.3646	18.1107	17.1123	17.6218	16.407	17.8949	18.417	17.3271	16.7644	18.0587	11.672	11.672	17.6476	19.9193	17.1562	19.2711	19.2806	19.9052	17.7886	19.2245	17.5948	20.3701	11.672	19.8547	19.1053	17.6646	18.2373	18.0831	19.1556	18.7797	18.7705
gluconate	22.2337	24.8311	23.39	24.1305	23.2478	23.6587	23.9393	23.7731	23.434	22.9016	23.8172	23.2476	23.3978	24.2084	23.6248	23.1862	23.5706	23.5192	22.7041	25.3505	24.3284	24.0458	24.3575	23.8202	25.4676	24.8709	23.3217	23.7525	24.3651	23.5721	24.2611	24.3556	25.4991	25.1477	23.8119	24.024	23.0919	26.2436	23.4209	24.8323	25.5057	23.838	26.7354	24.3226	23.7315	23.4952	24.513	23.0578	24.0925
glucose	28.3328	28.8044	28.2587	28.1443	28.5372	28.5256	28.3712	28.4714	28.2571	28.1614	28.3714	28.1714	28.4229	28.6414	28.2411	28.13	28.756	28.1924	28.4483	28.7531	28.7909	28.4433	28.746	28.9504	28.9138	29.0312	28.7037	28.8127	28.7174	28.8064	29.1699	29.032	28.6222	28.6608	28.5815	28.735	28.506	28.8221	29.0733	28.8282	28.8004	28.4626	29.0216	28.8759	29.0117	28.5172	28.7678	28.5662	28.5739
glucuronate	22.9738	24.783	23.2181	23.189	23.7833	22.9989	22.8997	23.251	22.7829	22.6632	23.0304	23.0828	23.7416	23.6679	22.9343	23.6401	22.9885	23.4205	23.5909	25.9304	23.4783	24.5802	25.1434	24.092	24.954	24.8756	23.8913	25.2854	25.0893	23.5578	24.1971	24.0961	24.1135	25.6064	24.4785	24.9495	23.4522	26.0581	23.5169	24.5029	25.8143	24.2985	26.1069	24.2892	23.5741	24.0282	23.9476	23.36	24.2015
glucuronide of C10H18O2 (7)*	14.2764	15.6493	18.5895	16.4862	11.672	16.0413	14.9351	16.7534	15.2363	16.0876	17.6562	11.672	11.672	15.2143	11.672	11.672	11.672	11.672	13.6688	15.7783	16.9715	14.931	14.8353	18.6953	11.672	16.5267	17.6261	11.672	16.9941	11.672	16.883	16.6982	11.672	16.3089	11.672	11.672	18.2933	15.6512	18.1089	20.0785	16.0241	17.4745	11.672	18.7383	20.4136	11.672	17.15	11.672	16.9278
glucuronide of piperine metabolite C17H21NO3 (3)*	17.1075	18.3501	19.2179	11.672	18.678	16.268	14.3217	15.8451	17.445	18.5559	17.568	16.6666	17.3622	16.6109	17.7498	17.7089	18.4305	11.672	11.672	17.8474	18.235	11.672	17.3951	14.0616	11.672	11.672	16.6174	17.4671	15.3409	11.672	14.9193	15.0832	17.3736	16.7818	17.1956	11.672	11.672	16.9628	18.1432	11.672	18.6007	11.672	11.672	11.672	16.6374	16.6689	17.2048	15.5589	11.672
glucuronide of piperine metabolite C17H21NO3 (4)*	18.1904	19.2791	20.2895	11.672	19.7665	17.4638	15.9806	16.8625	18.5491	19.7161	18.5123	17.9782	18.1691	17.3845	18.7711	18.5208	19.3908	16.4184	11.672	18.7428	18.9689	11.672	18.2585	15.3953	11.672	11.672	17.1791	18.6095	16.2024	16.7057	16.3687	15.9617	18.4329	17.6558	18.1652	11.672	11.672	17.8545	19.4473	11.672	19.8888	11.672	11.672	11.672	17.9066	17.3608	18.3752	17.0602	11.672
glucuronide of piperine metabolite C17H21NO3 (5)*	16.9697	18.2695	19.2112	11.672	18.8898	16.7289	11.672	14.7061	17.227	18.6446	16.8568	16.6416	17.321	16.5379	17.54	17.48	18.0671	13.6636	11.672	17.6899	18.3135	11.672	18.2082	11.672	11.672	11.672	16.2188	17.3138	11.672	11.672	11.672	11.672	17.4478	16.6127	17.2077	11.672	11.672	17.1379	18.1907	11.672	19.34	11.672	11.672	11.672	16.5975	16.4451	16.6638	11.672	11.672
glutamate	27.861	27.5085	27.0606	27.229	28.2452	27.6161	27.2066	27.2688	27.4213	26.8195	26.8003	27.7092	27.7951	27.3262	27.2827	26.284	27.1304	27.6203	27.009	26.6749	26.6773	26.897	27.0941	26.5961	26.3236	27.0449	26.5218	27.2055	27.0857	27.8415	28.186	27.6572	26.8941	26.3119	26.7324	27.0505	27.9485	25.8853	27.8042	26.9218	27.2545	26.9697	25.8335	27.3029	27.3528	27.0102	27.0857	27.7632	27.1851
glutamate, gamma-methyl ester	20.3148	19.1301	19.6071	19.4953	19.5496	19.9633	19.3221	19.234	19.933	18.9647	19.3762	19.622	19.5821	20.1218	19.6908	19.3379	19.5785	20.287	20.0613	19.8405	19.6416	18.7581	19.6005	19.8907	18.2006	18.9582	19.7371	19.7369	19.758	19.4002	20.0264	19.7025	19.5462	20.0848	19.193	20.1207	20.1355	19.6741	19.2418	18.7633	19.6689	19.6902	19.0293	19.6929	19.5915	19.5839	19.9993	19.3466	19.1531
glutamine	30.659	30.1235	30.4477	30.5084	30.2456	30.579	30.1065	30.843	30.3828	30.4071	30.3987	30.4187	30.3824	30.7361	30.3594	30.3442	30.4311	30.5951	30.1123	29.8193	29.6207	29.77	30.1542	29.9871	29.8301	30.2252	29.8078	29.8396	30.0977	29.8267	29.9737	29.893	29.9125	29.6362	29.8378	30.6042	30.2319	29.3301	29.9948	29.8045	30.0614	29.9694	29.5232	29.9962	29.8001	29.6571	30.2111	29.9442	29.6227
glutarate (C5-DC)	17.9409	19.5471	18.8493	19.4015	19.2395	18.2411	18.5025	18.7982	18.0669	18.968	19.6614	17.7514	18.5131	18.1633	18.2723	18.0024	18.2565	18.395	18.4073	22.4957	19.4902	19.5495	19.4195	19.606	19.678	20.276	18.586	19.7069	20.5269	18.4336	19.8866	18.7138	19.2879	20.2784	19.0325	19.282	18.2856	19.9459	19.4503	19.8359	18.5661	18.0491	17.9053	18.0069	11.672	18.2295	19.3716	19.6631	18.3238
glutarylcarnitine (C5-DC)	19.3705	21.2583	20.7446	20.1205	20.6681	21.4297	20.7403	21.0143	20.092	20.5779	21.3665	19.9098	19.9683	21.026	21.0528	20.7413	20.296	20.5916	20.0523	22.242	20.522	20.3908	21.4595	21.3162	22.2415	22.1606	19.9952	20.7447	21.5614	19.8466	20.3637	20.8204	20.5914	21.9901	21.1391	20.9304	19.4857	21.986	20.3948	21.0323	22.6762	20.7236	22.917	21.1562	19.2081	20.4045	21.9082	19.3302	19.8604
glycerate	24.3923	23.7013	25.2873	25.7963	25.2218	25.6985	24.4746	24.609	25.2526	25.715	25.6447	24.7695	25.1554	25.052	24.9202	23.9515	24.9606	24.4147	23.7107	23.2374	24.3045	23.8413	23.8586	23.4935	25.0003	23.1352	24.3406	23.2037	23.4469	23.8555	23.8439	23.8564	23.4817	23.3063	23.8426	23.9218	23.9008	22.5759	23.2831	23.5359	24.1244	23.1846	24.5581	23.0009	23.1493	23.3651	23.334	24.0865	23.4993
glycerol	22.0323	23.3224	23.2645	23.7969	24.9601	23.2089	22.1578	25.2981	22.5797	24.6032	25.1614	22.3115	23.9945	22.6006	22.8418	24.0291	25.4115	22.4776	22.0551	22.8358	21.9892	22.65	23.2192	21.081	21.8726	22.8819	22.5825	22.5452	23.352	21.0845	23.3081	21.5831	22.189	22.9537	23.3494	22.7577	21.8794	21.8704	21.5848	20.4831	22.6818	21.5839	21.7588	21.5491	20.9807	21.424	22.4406	20.713	22.9675
glycerol 3-phosphate	17.9922	16.707	17.4457	17.015	17.4635	17.1972	16.9962	17.5924	11.672	17.1167	17.6914	17.0007	11.672	17.2086	17.9837	17.2188	18.158	11.672	17.2318	18.0719	16.6776	11.672	17.8749	17.7455	17.641	17.2903	17.1897	16.7886	17.8599	17.0712	17.7712	17.4048	17.4289	17.7083	18.1419	17.378	17.0653	17.4169	16.6405	17.5617	17.3807	11.672	11.672	11.672	11.672	11.672	11.672	17.0934	11.672
glycerophosphoethanolamine	18.1678	17.6077	18.4808	17.8652	18.4238	17.8504	18.1511	17.9851	18.2356	18.1145	18.0646	18.5594	17.9184	18.4826	17.6931	18.2419	17.974	18.2639	17.4144	17.7774	17.6907	17.6485	16.9848	18.0329	18.1432	17.6046	17.8845	17.9809	17.4769	17.611	18.0389	18.0559	17.6827	17.5855	16.8891	17.2035	18.4163	17.0634	18.6293	17.6941	17.3789	17.9874	17.6712	17.6337	18.2222	18.1369	18.0669	18.1499	17.629
glycerophosphorylcholine (GPC)	23.8993	23.8542	24.32	24.1188	23.9255	24.2787	24.1571	24.3619	24.7111	24.7252	24.4022	24.7539	23.6175	24.6124	24.1802	24.454	23.9685	24.9479	23.372	23.2451	23.4738	22.9606	22.4558	22.9031	22.3157	21.7338	23.2688	23.4431	22.4734	23.5782	22.5742	23.1276	23.3353	23.0361	23.2503	22.8388	24.6193	22.0877	23.7137	22.8722	23.2951	23.4637	22.1632	22.9484	24.1046	24.0127	23.4409	24.6042	23.034
glycine	26.6108	25.8178	26.4305	26.3137	25.7053	26.4077	26.2073	26.5261	26.4781	26.1105	26.1542	26.2013	25.9189	26.1896	26.3611	26.4977	25.9573	26.2237	26.3657	25.7791	26.0151	26.276	26.6137	26.0262	26.6059	26.5079	25.8391	26.0573	26.4837	25.8238	26.0506	26.3302	25.9703	26.2105	26.165	26.5953	26.1642	25.2465	26.0045	25.8744	25.9893	25.9078	25.9967	25.962	25.5236	25.6857	26.4424	25.918	25.573
glycine conjugate of C10H14O2 (1)*	19.4116	17.6409	18.954	17.6432	16.6871	17.1271	17.3735	17.6566	19.0676	18.1532	17.2358	18.6287	19.7386	18.5831	18.8281	18.2967	17.2842	19.1395	18.3774	18.9066	18.1505	18.5349	17.9672	17.825	19.0665	19.6472	18.5214	18.9856	18.5353	18.2068	19.7031	19.1539	19.264	20.3726	17.6449	17.9047	18.1092	18.4395	17.8616	19.0112	18.5063	17.4055	19.359	19.25	17.4092	17.5687	17.1748	16.9471	18.9002
glycochenodeoxycholate	21.3557	22.3869	19.0903	19.0106	21.6682	20.4262	19.5762	21.3635	20.1868	21.1375	23.2078	20.3861	26.7799	21.0175	23.2267	22.8593	22.7	20.3565	20.9563	21.432	19.4396	18.7608	19.8852	17.9432	17.6067	20.1638	20.5689	22.1268	22.3461	20.9581	23.5289	17.8565	22.0022	22.1598	20.4955	20.9347	23.2993	23.8571	23.3741	25.2557	21.8704	23.6172	23.6075	22.7275	26.2956	25.0836	24.5661	24.4744	22.629
glycochenodeoxycholate glucuronide (1)	20.6001	21.5049	19.7045	15.3043	20.7756	18.9475	17.3144	20.8609	18.4522	18.5013	17.7651	18.0014	21.9974	21.3419	18.4914	19.0021	19.8045	18.955	19.4064	20.8592	18.491	11.672	19.9477	18.7122	17.1843	20.114	19.4473	18.7779	19.0213	17.5709	21.6326	19.2223	19.3724	17.4388	18.8302	18.2344	21.1802	20.81	20.8333	18.6718	20.6958	21.4942	20.9217	20.5871	22.8397	21.5138	21.0748	19.6574	21.5223
glycochenodeoxycholate sulfate	20.1345	23.44	19.7173	18.7227	21.8802	17.6729	16.2189	19.7937	18.9416	20.6307	19.0904	20.1629	21.3875	20.0104	19.0059	21.2211	19.8967	19.8103	18.7674	21.0106	17.67	18.185	21.3243	17.9524	16.9177	18.7357	18.6234	19.9554	20.8797	19.3551	21.028	18.3534	19.4459	18.6395	18.771	18.9065	20.7368	22.5787	21.2507	21.9384	22.7677	22.7806	21.9792	21.2105	23.0831	23.7414	21.0182	21.1289	21.1418
glycocholate	19.7003	20.645	17.518	16.9152	19.6064	17.6737	14.1865	21.1065	18.2692	18.954	20.0545	19.2161	25.2907	19.1102	21.2537	20.4752	23.4149	18.3546	18.4321	17.8474	16.3148	15.5308	16.4689	16.8521	15.2759	18.5408	17.3467	18.4893	19.7669	19.0506	21.0254	16.3071	18.2382	19.834	17.7953	20.2552	21.0917	22.2789	22.1497	23.3129	18.9715	22.4793	21.5257	21.6385	25.2013	22.515	20.7276	23.1054	20.8274
glycocholenate sulfate*	20.9539	19.4981	20.0968	20.6358	20.7735	19.9042	19.5723	20.2176	19.1156	20.9109	20.2732	20.5492	20.3584	21.3955	20.1276	19.2325	19.8629	20.3986	20.2043	18.9001	18.4707	19.2041	20.2338	18.7267	19.2759	19.3381	18.7563	19.9664	19.3308	18.4438	18.6507	20.6658	19.4227	17.5643	18.9689	19.2836	19.8482	17.3122	18.3365	17.5544	20.4788	19.1353	18.4643	18.3516	19.0653	19.3399	18.8354	18.4433	18.1866
glycodeoxycholate sulfate	20.2009	22.5928	21.8843	16.9225	19.8623	19.4081	17.7302	21.251	19.968	11.672	16.6465	20.153	23.3142	21.5739	19.5587	19.2532	20.9709	19.0201	18.7721	20.3163	19.5647	11.672	19.2331	19.2	17.7991	20.0523	17.3941	17.8857	11.672	19.6213	22.2068	19.6557	19.5231	17.2483	19.866	18.5931	21.0544	21.0323	22.9061	20.4166	20.6671	23.5444	22.2648	22.1307	23.6734	22.2163	11.672	21.3351	21.4799
glycolithocholate sulfate*	22.9085	21.9969	22.5783	19.6707	22.6416	20.48	20.0804	22.2631	22.1073	22.1946	17.1804	23.1451	24.5959	24.1884	22.3826	21.7321	23.7757	21.1828	22.0242	19.6897	21.1555	18.5123	21.5372	19.7249	19.8532	20.5042	20.4129	21.7335	16.8829	22.5326	22.0099	22.136	21.678	20.7492	21.6991	19.6472	22.8171	20.055	22.0434	20.1613	21.9653	22.5199	20.8977	22.0101	23.7824	21.9998	16.7208	22.216	22.8808
glycosyl ceramide (d18:1/20:0, d16:1/22:0)*	23.3505	23.4353	23.2481	23.5616	23.3377	22.9457	23.1408	22.8107	23.3823	24.0495	22.8141	23.4605	22.7819	23.4014	23.0666	23.5299	23.3517	23.4328	22.1549	22.9803	22.5973	22.5196	22.7759	22.4241	21.328	22.7338	22.6297	23.4771	21.3632	22.598	22.1925	22.5212	22.7645	22.7878	21.9384	22.5637	22.2576	22.1938	22.7732	22.7058	22.6542	22.2246	21.0324	22.5517	22.6321	23.2726	21.8282	22.8333	22.1501
glycosyl ceramide (d18:1/23:1, d17:1/24:1)*	20.1127	20.9808	20.9806	20.7293	20.5061	20.7859	20.8199	20.6706	20.8272	11.672	11.672	21.4381	19.8709	20.6995	20.7604	21.3784	11.672	11.672	19.2404	20.735	20.4321	19.0601	20.0972	20.3683	11.672	11.672	19.9086	20.8852	18.7751	11.672	19.3922	11.672	11.672	20.5924	19.4316	19.4256	20.0084	19.8195	17.6889	11.672	11.672	19.7911	18.1535	20.0665	19.3692	11.672	19.3713	20.6933	19.7755
glycosyl ceramide (d18:2/24:1, d18:1/24:2)*	23.35	23.3981	23.2446	23.2887	22.9488	23.0699	23.0692	23.1087	23.5383	23.4453	23.0697	23.2511	21.8987	23.116	23.3552	23.8986	23.0415	23.4924	22.2274	23.0454	22.7695	22.4441	22.5032	22.5551	21.4861	22.8755	22.8242	23.3313	22.035	22.5848	21.4524	22.2414	23.0255	23.0992	21.466	21.6605	22.6392	22.3768	22.9411	22.6843	22.6643	22.5794	21.2555	22.8187	22.9685	23.0539	22.7772	23.0215	21.7212
glycosyl-N-(2-hydroxynervonoyl)-sphingosine (d18:1/24:1(2OH))*	23.1034	22.3898	23.0324	22.153	23.7354	22.8785	22.0206	21.5547	21.8176	22.9917	22.5086	22.5811	22.0457	22.5734	22.3115	21.21	22.5576	22.5229	22.1599	22.8176	22.1253	22.2717	23.1119	22.3215	20.9382	21.7417	21.9104	22.4819	21.4978	22.2687	21.3977	21.9113	22.3399	21.8564	21.0187	22.3116	22.0431	21.2045	22.0179	21.4986	23.1223	21.8121	19.8624	21.0173	21.3906	21.9848	20.8569	22.1461	21.3961
glycosyl-N-behenoyl-sphingadienine (d18:2/22:0)*	23.8074	23.4682	23.2116	23.4671	23.2538	23.1273	23.0178	22.9626	23.5861	23.7101	23.0997	22.899	22.3228	23.2034	22.8011	23.8102	23.438	24.0108	22.0149	22.951	22.2279	22.5012	22.51	22.4907	21.1023	22.8066	22.8748	23.4618	21.565	22.1994	20.8361	22.4288	22.9289	23.2799	21.6441	22.8738	22.9741	22.6498	23.024	22.8753	22.8556	22.7098	20.6632	21.909	23.0003	23.2993	22.2656	22.5905	22.0244
glycosyl-N-palmitoyl-sphingosine (d18:1/16:0)	24.7046	24.7801	23.8765	25.2098	24.2832	24.8006	24.6025	24.9359	25.1742	24.7207	24.2593	24.8149	23.8417	24.6574	24.681	24.4632	24.4448	24.7337	24.9138	24.8638	24.819	24.394	24.3813	24.7674	23.7853	24.7179	25.1185	25.4472	24.2251	24.8391	23.7494	24.3056	24.8787	24.4398	24.5456	24.6281	24.6761	24.7545	24.3505	24.5724	25.0142	25.007	24.0655	24.7247	24.7781	24.5591	25.0224	24.8454	23.9212
glycosyl-N-stearoyl-sphingosine (d18:1/18:0)	21.1716	21.3973	21.1909	21.9925	21.3864	21.6955	20.9736	21.7293	21.4705	21.4156	20.0512	21.6891	20.4262	21.7566	21.6342	21.6131	21.3978	21.3114	20.7325	21.2114	21.3373	20.8728	21.1462	21.1468	19.8763	21.3442	21.2532	21.9996	20.9569	20.7807	19.5944	21.1349	21.4137	21.0158	20.1889	20.5582	20.8644	20.8554	21.0705	21.2556	21.5734	21.5194	19.7377	21.4146	20.6191	21.3391	21.1675	21.2939	20.7287
glycosyl-N-tricosanoyl-sphingadienine (d18:2/23:0)*	22.2212	22.122	21.8261	21.998	21.9335	22.034	21.4619	21.5925	22.1796	22.9152	21.353	21.8507	21.0073	21.6458	21.7855	22.4685	11.672	22.2456	20.3851	21.8449	21.0739	21.3214	21.1675	21.0084	11.672	21.2919	21.2984	22.2471	19.7799	18.4217	19.7826	19.9861	21.1532	21.3172	20.0416	21.2782	20.8477	20.8774	11.672	19.5645	11.672	20.3144	17.7398	21.057	19.8863	21.6767	20.4855	21.3373	19.3599
glycoursodeoxycholate	20.0462	20.9099	16.5103	17.1758	18.4551	20.3939	18.3287	19.6262	17.4008	20.8282	21.1578	16.7986	20.9706	18.4469	20.6382	18.7568	19.0767	20.0513	18.8495	19.3044	15.988	15.5816	15.692	17.792	14.9268	17.914	17.1326	20.6558	20.7904	16.1801	18.1409	11.672	19.0862	17.9478	16.8902	19.9604	21.0102	21.5367	19.6721	21.4043	18.104	22.5922	21.7628	20.4743	22.3277	23.0324	22.3855	19.3955	18.834
guaiacol sulfate	19.4686	25.5911	19.0827	21.1611	20.043	20.4128	19.6859	19.4364	19.5464	20.7554	20.2738	20.9024	19.9862	19.1199	19.6528	19.1856	18.8763	20.4834	15.2262	25.161	16.022	18.2159	18.8076	19.2396	19.1857	18.9664	15.3188	18.7105	16.914	16.8294	17.5221	14.9808	17.4347	19.5903	15.6725	18.3542	17.9108	23.9654	17.6664	20.1758	17.1491	20.5115	19.4352	18.4951	20.1202	19.6518	19.5798	18.9116	19.0994
guanidinoacetate	18.0185	16.6266	18.4013	17.8334	18.0011	17.7425	17.1433	17.8531	18.1873	18.1942	17.6424	17.3108	16.3572	16.8365	17.4925	17.8338	17.5418	17.4761	16.4934	16.2805	16.0835	16.3388	17.4991	15.9015	16.3977	11.672	15.2148	17.0458	16.6969	15.848	11.672	16.509	16.5235	16.7587	16.5019	16.98	16.7199	11.672	11.672	11.672	15.6355	11.672	15.6514	11.672	14.9968	15.707	16.3009	15.2399	11.672
guanidinosuccinate	14.9713	18.6754	15.8491	11.672	11.672	11.672	15.6784	11.672	11.672	11.672	11.672	16.1953	11.672	11.672	16.0739	16.4209	14.3609	16.0589	15.6424	19.8943	15.9757	16.3666	11.672	11.672	18.598	17.1064	11.672	16.2023	15.439	17.028	15.3799	11.672	16.5419	18.8796	15.4005	16.3888	14.64	18.7366	11.672	16.1883	17.2693	11.672	19.4346	11.672	11.672	15.368	11.672	16.6805	11.672
gulonate*	21.7294	24.0654	22.615	23.0913	22.633	22.9287	11.672	22.6402	22.8655	22.7202	23.1067	22.2383	23.4802	22.9094	22.8938	22.5748	22.9075	22.9269	21.6073	24.7795	11.672	11.672	23.5895	22.5225	11.672	23.4014	18.3314	22.6841	22.3624	22.1614	11.672	11.672	11.672	24.321	22.1578	22.9504	11.672	25.0663	11.672	23.9937	11.672	22.81	24.8054	23.3241	11.672	11.672	23.2471	11.672	11.672
heme	19.9169	17.3215	19.8414	11.672	19.0436	18.3401	11.672	11.672	20.1891	11.672	19.5652	18.2221	11.672	11.672	11.672	17.7123	19.821	19.8358	18.8703	16.3383	18.0832	11.672	11.672	18.6321	19.0364	17.6541	18.8442	11.672	17.8332	18.5386	11.672	11.672	20.3864	11.672	18.765	18.6871	19.7643	16.7298	11.672	19.2629	11.672	21.817	19.8324	11.672	11.672	18.8013	11.672	19.2275	11.672
heptanoate (7:0)	18.8835	18.9078	19.4159	19.4119	20.0432	19.1684	18.6055	19.378	18.7769	19.532	19.0409	18.944	19.414	19.4264	18.4364	18.8673	19.6539	18.659	19.1848	19.4518	18.3414	19.326	19.3263	11.672	18.8847	18.8054	19.1879	19.1331	11.672	11.672	19.1925	18.5398	19.1728	19.4127	11.672	19.1914	18.8087	19.1317	18.8173	18.8139	19.8734	19.3601	19.2766	18.5654	19.2464	18.6559	18.8483	18.5466	19.3203
heptenedioate (C7:1-DC)*	19.4252	21.7139	20.1994	20.3212	20.0892	20.5432	19.6804	20.5092	19.2531	19.7237	20.1679	19.8332	20.3044	20.1007	19.6597	21.3524	20.5216	20.1372	19.3321	22.2475	19.5722	19.9278	20.1485	20.2311	20.8902	20.3906	18.7022	19.6466	20.0668	19.6218	21.116	19.3027	19.2372	22.8027	19.8314	20.0633	18.938	21.9285	19.853	20.3628	21.112	20.3058	20.7326	20.0954	18.6775	19.899	19.738	19.9117	20.2179
hexadecadienoate (16:2n6)	24.4264	22.8131	24.8266	22.5306	25.754	24.4765	24.528	22.7115	23.1802	22.6502	25.9682	23.2502	23.2228	22.5715	23.7127	25.0949	23.8818	24.4236	22.4731	22.5596	22.7053	22.4459	23.0322	22.3836	20.9962	22.946	22.9144	23.3108	23.8019	20.0144	21.8259	21.9845	23.0756	23.6656	21.8101	22.7278	22.6604	21.4732	22.8372	20.6921	23.151	22.3894	21.0296	22.2365	20.4123	22.565	23.0689	18.804	21.2742
hexadecanedioate (C16-DC)	20.9858	21.4253	20.2882	21.2475	22.027	19.9528	21.4431	20.7143	19.9167	20.7201	21.6685	20.627	21.0546	20.9541	20.2767	21.3149	20.1762	21.6981	20.2453	20.9569	20.1527	21.2873	21.5681	20.319	19.8251	20.6668	20.0946	22.2834	21.0731	19.8561	20.5519	20.1145	20.0901	20.4526	19.2515	20.1989	20.7064	21.2013	20.8582	20.7285	21.5604	19.9354	19.7376	20.6804	20.4994	21.1602	20.412	19.9435	20.292
hexadecenedioate (C16:1-DC)*	20.1021	19.8819	19.7914	20.4561	20.7384	18.4256	20.2647	19.4419	19.1189	19.7081	20.2706	19.3373	19.6342	20.4239	18.89	20.4119	18.4184	20.3445	19.2306	19.1206	19.4753	19.9013	20.3619	18.6054	18.0319	19.4303	18.722	21.0829	19.3626	18.6424	18.3783	19.2011	18.5108	19.794	17.3243	18.9632	19.6301	19.9918	19.7912	19.6662	20.6348	18.6974	18.7651	19.1808	19.3851	20.3912	18.5281	18.6033	18.908
hexanoylcarnitine (C6)	23.6595	23.9418	22.6375	23.6786	24.0262	22.6561	23.4721	23.4255	22.7421	23.0811	23.793	23.0471	23.3891	23.0059	22.9667	22.7578	23.6694	22.9385	23.7824	24.4678	22.7145	24.619	24.7004	24.7863	23.0676	24.2212	23.8998	24.0511	24.3689	22.9973	24.7657	23.7882	23.2152	23.7162	23.6779	24.0066	23.6309	24.2101	23.6947	24.2538	24.1911	24.4249	23.5779	24.119	23.0157	23.6838	24.8391	22.869	24.3091
hexanoylglutamine	17.7237	20.241	17.0999	20.7261	18.8623	18.026	19.7841	18.1477	18.0558	18.0106	20.3085	18.9596	19.2753	19.8358	18.8779	19.8336	19.3297	19.684	18.611	20.264	17.2401	19.9413	18.7931	19.1919	18.1504	19.1195	18.6775	19.3023	19.3865	18.1866	20.7979	19.3392	19.176	20.3502	18.5977	19.7833	18.6066	21.4168	19.6134	20.2949	19.8418	19.4142	18.831	18.8846	19.1656	18.4486	19.7606	18.3101	20.4968
hexanoylglycine	16.9217	16.7641	11.672	18.2645	16.2237	14.8154	15.659	16.729	14.9556	16.7179	17.9394	17.0358	16.9467	15.4114	16.5558	16.7784	16.126	16.6192	17.3005	17.1462	11.672	18.1149	16.0126	15.767	15.423	16.7838	16.4393	17.1661	17.2105	15.9308	17.4747	16.1507	16.6687	17.6046	15.6921	16.1417	17.3774	15.9148	17.4653	17.5048	15.5963	16.2524	11.672	16.5705	11.672	16.7251	16.8906	15.9695	17.2273
hippurate	23.8652	24.3218	24.2785	26.909	25.3495	26.3646	25.5646	25.5836	24.8138	26.3649	23.897	24.5912	25.4318	24.0009	26.3166	26.6708	23.1405	24.9529	22.2612	25.5281	23.522	24.5928	27.0522	24.0653	25.5296	24.6772	23.391	23.7096	23.3662	22.931	24.8017	22.7692	23.6226	26.3231	22.8113	27.6304	24.2255	25.3871	24.5942	26.6661	26.889	24.7686	27.2896	25.2146	26.987	24.6603	24.1458	24.2549	26.0085
histidine	26.0463	25.588	25.78	25.8754	25.5041	26.065	25.4783	25.9916	25.9871	25.824	25.4604	25.8062	25.6116	25.7339	25.8882	25.7756	25.9091	25.8432	25.7658	25.4765	25.3449	25.1129	25.6181	25.9575	25.5485	25.5929	25.527	25.4542	25.7659	25.0191	25.2314	25.6522	25.4837	25.6813	25.5653	25.7929	25.2993	25.2626	25.4164	25.248	25.7979	25.4899	25.3476	25.4044	25.1481	25.3423	25.738	25.0196	25.0501
homoarginine	24.2831	22.4935	24.3626	23.5832	24.0936	24.5562	23.2587	23.1827	23.7961	23.7395	24.204	23.8902	22.9811	23.4172	23.0418	23.7453	24.3675	24.4944	23.7939	22.2193	23.9118	23.4327	24.2859	24.4617	22.6972	22.994	23.1957	23.567	24.5557	23.106	22.5504	23.6075	22.9827	23.7639	24.0926	24.4898	22.7852	20.2556	23.3522	22.4515	24.4424	23.8466	21.0007	22.2131	22.2689	22.0485	24.3022	22.5546	20.9209
homocitrulline	15.7119	19.0443	17.9638	17.9727	17.9065	18.3978	17.6511	18.6546	18.1713	16.8373	18.3852	17.0765	18.1265	17.7197	17.8268	17.4581	16.8065	17.7114	17.007	19.5356	18.3368	19.3612	19.5876	18.7151	19.6156	20.0245	18.9357	18.1764	19.5069	18.0951	19.1352	18.9938	18.6359	18.9344	18.2817	18.7869	16.5913	19.8143	17.957	20.1687	20.1604	18.9822	20.7983	19.961	17.7765	18.0451	19.5551	18.6137	19.0997
homostachydrine*	20.4288	21.9754	19.0384	21.1576	21.896	20.6183	20.7478	20.4429	20.3272	21.2984	25.769	20.6914	21.7652	21.0436	19.7273	20.7668	20.0268	20.5004	19.4463	21.9398	18.4732	21.1291	21.9081	20.0309	20.7225	20.0275	19.6331	20.7141	25.7615	20.2317	21.9006	21.0168	19.2496	21.2688	20.0589	19.9575	20.0381	21.3885	18.3196	20.6961	21.9734	19.8405	20.8949	20.0408	18.9529	20.3575	25.4264	20.5303	21.3584
homovanillate (HVA)	11.672	16.92	15.707	15.8543	16.1153	17.06	16.9108	11.672	16.6731	16.2129	18.0939	11.672	17.306	16.8419	16.6817	16.3849	15.5875	16.1064	16.4237	18.6346	15.4416	16.4352	16.9549	16.7731	18.3346	18.4102	17.1983	22.0255	22.441	16.1659	17.7954	17.0545	16.7933	18.177	23.075	17.455	11.672	18.3286	16.5756	18.1816	17.6043	16.1163	19.1302	17.5235	16.3971	17.9603	17.8251	15.8881	16.9481
hydantoin-5-propionate	17.3015	20.0701	17.6146	18.5043	18.085	17.8975	18.908	18.4711	17.5479	16.9419	18.6917	17.7444	19.2903	18.4709	17.1957	17.0408	17.2004	19.0397	17.3416	20.5333	18.0205	20.0894	19.8542	18.9474	22.3263	20.4383	17.4552	18.4426	20.3495	18.6045	19.8199	18.8792	18.3227	21.3293	18.3999	20.393	18.933	21.6181	19.0745	20.9633	20.5473	20.1587	22.1286	20.2293	18.7596	19.8726	20.4079	20.1338	20.6378
hydroquinone sulfate	15.4458	18.1218	14.3922	16.4727	11.672	16.4326	16.6274	16.072	13.9485	16.3579	17.8335	11.672	15.4536	11.672	15.9621	16.3893	11.672	14.8889	14.7394	17.4674	14.9802	14.053	15.0486	14.6739	15.9896	16.0607	15.0234	15.3171	16.3314	14.8949	15.555	11.672	15.1734	16.6545	11.672	11.672	11.672	18.4341	15.0652	16.3416	17.5182	17.6262	18.3229	16.0571	15.9401	16.1859	18.4858	15.4429	11.672
hydroxy-CMPF*	23.2883	19.3731	23.0731	23.2439	23.3241	22.5404	24.9067	22.146	22.6798	23.6249	21.6762	24.337	22.8662	21.1354	22.2009	24.8302	22.2458	21.7237	22.5325	18.8322	22.8465	22.1054	23.0849	22.3962	23.6786	21.6922	22.2276	23.519	20.4949	23.9508	22.4258	21.0414	22.2758	23.6927	21.295	21.1859	22.7103	18.6591	22.7776	22.3252	23.036	22.1415	23.4541	21.707	22.085	23.6209	20.9682	24.1617	22.2012
hydroxyasparagine**	19.8895	21.4928	20.1327	20.8766	20.315	20.2758	20.3341	20.0313	19.6427	20.0032	20.4518	20.1957	20.2624	19.9168	20.7448	20.3115	20.0291	20.2777	19.7823	21.7655	19.0544	20.9444	20.8651	19.841	21.1399	20.6605	19.2861	20.3098	20.6255	19.9722	20.5094	20.5118	19.9682	21.0979	20.7134	20.5285	19.6563	21.7001	19.5671	21.3209	21.5869	19.9778	21.8619	20.8303	19.2461	20.3545	20.5762	20.1993	20.7068
hyocholate	11.672	15.3603	17.2446	19.4688	11.672	17.7055	16.5212	18.4629	16.5831	18.2428	18.4431	11.672	16.9663	18.3341	17.8203	17.7208	11.672	18.3192	16.792	11.672	15.5124	16.766	15.606	11.672	11.672	16.307	11.672	15.7028	17.1359	15.5565	11.672	17.4918	17.1574	11.672	11.672	11.672	11.672	17.279	17.113	17.5066	11.672	11.672	17.3127	16.5621	16.9232	11.672	17.8762	16.9009	16.5999
hypotaurine	16.6556	17.051	17.6566	17.3686	16.772	16.9996	17.8478	17.5555	16.78	16.4778	17.6947	17.9596	18.0776	17.8598	17.8761	17.7312	17.4818	17.7247	16.7625	17.2177	17.0871	17.124	17.0221	17.3934	18.0033	18.6575	16.7188	16.6445	17.474	17.539	18.0322	18.5926	17.9845	18.1473	17.6227	18.3088	16.5682	16.6535	17.1148	17.4346	15.5934	16.6104	17.4311	18.1743	17.3335	16.8235	17.2961	18.4903	17.4735
hypoxanthine	19.3944	19.3161	19.8403	20.0296	21.0911	19.7546	19.9194	19.9097	19.4583	19.9931	20.9871	20.609	20.7141	20.3679	19.9897	21.5513	20.5279	21.5035	19.2554	20.3445	20.516	19.3301	19.8915	20.7622	19.6814	20.3159	19.5478	20.3688	19.7326	20.4696	21.5879	21.16	21.1377	20.2773	20.5264	20.2892	20.4136	20.7589	20.6805	20.8319	20.3103	21.9672	21.0691	21.7509	21.0157	21.3945	21.5281	21.4284	21.1811
imidazole lactate	22.265	22.4877	22.708	22.0468	20.4626	22.1211	22.823	21.5612	21.9941	21.8984	22.002	20.9221	21.6948	21.9653	21.1567	22.3395	21.7129	21.3389	23.1077	22.8449	22.8223	23.2628	22.4214	22.9909	23.9015	22.7103	22.4745	22.7322	22.4051	21.6366	22.7436	22.9209	21.9343	23.3368	22.5699	22.3033	22.423	23.4332	22.8135	23.4296	23.6	22.9724	25.2346	23.9646	22.9504	22.907	24.0383	21.8896	22.0668
imidazole propionate	17.6736	21.5788	17.0358	17.6712	11.672	17.9081	19.7134	19.4905	17.0063	18.4007	19.8815	16.4729	11.672	19.0837	17.4433	17.901	11.672	18.8818	18.8512	21.4289	17.2008	18.6856	18.1704	19.0974	20.6113	20.0112	17.8071	18.3971	20.6288	17.9886	19.2072	20.2077	17.7728	19.7659	19.4958	19.8921	18.2655	21.1684	18.5826	19.0778	19.4878	19.641	22.2982	21.1606	18.3436	18.4756	21.1823	19.2496	19.351
iminodiacetate (IDA)	25.0077	24.0302	24.3238	24.8109	24.6566	25.542	23.9617	24.8457	24.2098	25.0918	23.6492	24.2174	23.8675	23.8496	24.1818	24.2965	24.4567	24.499	24.6165	23.6998	24.2279	24.7646	24.4677	25.0122	23.7187	23.9363	24.0548	23.468	23.7998	23.843	23.7704	23.7663	24.6479	23.8512	24.1872	24.0172	25.4675	23.6949	24.2981	24.5823	24.83	25.3333	23.3663	24.9709	24.7663	23.5413	23.8456	24.2689	23.9064
indole-3-carboxylate	15.3884	15.1972	15.7463	17.2884	15.6048	15.9226	16.534	15.8447	15.5371	16.1762	15.6675	15.5035	16.337	15.6249	16.7073	15.5153	15.7433	16.0651	11.672	16.1571	14.6934	15.5725	15.6413	14.9846	15.973	15.4251	11.672	15.252	14.9691	11.672	14.9633	14.5263	15.7137	15.615	15.1733	15.667	11.672	15.5093	15.4177	15.8392	15.3952	15.2786	15.5806	15.1736	15.1407	15.342	15.2556	15.4521	15.2974
indoleacetate	20.8162	21.9325	20.622	20.7392	20.8935	21.9293	21.7108	21.1271	21.2922	21.406	20.4602	22.0901	22.546	22.5044	21.38	20.2477	21.0005	20.9546	20.2088	22.1836	20.4736	20.0607	20.7374	21.0504	22.0032	21.8449	20.2692	21.7049	19.6983	21.0203	20.9303	20.2709	20.8154	20.9405	20.4108	21.0012	19.565	21.0693	20.5577	23.2729	20.5986	20.8566	23.0515	21.3732	21.0734	20.816	19.8655	22.5101	20.9593
indoleacetylglutamine	15.6512	19.0945	11.672	18.6454	17.5993	17.768	11.672	17.5558	17.279	16.9057	17.5477	17.024	17.8118	17.4367	17.322	15.0715	16.0048	16.3074	11.672	18.9333	14.473	17.5221	17.5235	15.9963	15.3163	18.0379	11.672	16.9283	16.8416	15.978	16.3166	11.672	15.6102	16.8259	15.4628	15.0058	11.672	18.0663	11.672	19.7496	17.928	16.2355	18.413	17.361	15.3094	15.1058	15.8083	17.8968	16.2448
indolelactate	23.2709	24.4684	23.5487	22.9297	22.8207	23.1463	23.2867	22.7656	23.2737	23.474	22.8629	23.1849	23.2053	23.4082	22.5888	22.8755	23.6971	23.0082	23.2355	24.3474	22.803	22.6408	23.2533	23.2446	23.7244	23.4271	22.1887	23.7266	21.7262	22.9281	23.3622	23.2103	23.0452	23.2304	23.5874	22.7492	22.8914	24.456	23.2315	23.4835	23.7569	23.1217	24.7253	23.3906	23.2725	23.4978	23.1913	22.7182	23.525
indolepropionate	19.0362	19.5736	22.0536	22.0809	19.8042	22.2437	21.7515	20.049	21.3614	22.719	19.7939	21.0316	20.1981	19.3775	21.1249	19.9182	19.5343	20.9132	16.9152	19.9171	19.3031	18.64	18.0438	19.4471	20.2752	19.3222	17.3571	20.7968	17.735	17.4965	17.8997	16.6744	19.2259	19.6784	16.7353	18.905	18.5494	17.7666	19.0222	18.088	17.3391	19.722	18.9846	17.8745	19.67	19.2816	18.7072	19.4954	18.2279
inosine	15.5766	17.5727	17.3133	16.7548	17.576	15.6413	16.3483	17.6866	18.2306	14.9887	16.7543	15.6097	17.4652	18.1587	16.2722	17.657	16.2832	16.6165	16.0003	17.3326	16.8412	16.2957	17.0407	16.2654	16.5617	17.2204	16.4646	16.3093	16.4521	15.5209	17.8366	17.1736	16.9869	15.7649	15.6087	15.7081	18.0277	17.948	16.763	17.4047	16.8019	17.3027	18.0652	18.6467	17.9967	17.9233	18.5632	16.991	17.2383
isobutyrylcarnitine (C4)	21.6425	22.3309	21.4032	22.1871	21.1691	22.3871	21.2792	21.3476	21.89	21.515	20.2951	21.2958	20.904	20.3908	21.587	21.0836	20.7043	22.1334	20.3896	22.4543	20.6585	21.4726	22.2097	22.2121	22.5195	21.6019	20.3987	20.9014	20.9848	21.3514	20.9851	20.794	20.8911	21.801	21.0636	22.0989	21.0966	22.7054	21.0139	22.9583	21.8876	21.8735	23.3336	21.7155	22.0014	21.9852	21.1973	21.4559	21.5578
isocitric lactone	17.5434	20.0995	18.74	19.384	19.3103	18.4437	19.3715	18.921	18.2259	18.5677	19.1515	18.5365	19.2142	19.6934	18.5672	19.3492	18.5472	19.2257	18.5324	20.6574	19.0738	19.8216	20.935	18.7689	21.2735	20.7559	19.5706	19.4272	20.0363	19.0568	21.0033	20.0738	18.8269	20.8453	18.9187	19.8199	18.7746	20.9011	19.1879	20.7795	20.8311	18.7595	22.4672	20.0294	19.0626	18.9739	20.1244	18.6624	20.1442
isoleucine	29.0132	29.1281	28.9742	28.8078	28.9235	28.8293	29.0045	28.8304	28.9699	28.8723	29.1517	28.8235	28.9325	29.0633	28.7285	28.7497	28.8944	28.7708	29.0799	28.8507	28.0893	27.9412	28.7453	28.6366	26.8526	28.1786	28.1537	28.3704	27.8757	28.3803	28.958	28.9123	27.8563	27.6635	28.5277	28.3813	29.2021	29.1008	29.8166	28.8954	28.8557	29.1763	29.0937	29.2232	29.403	28.9657	29.4987	28.7798	29.1034
isoleucylglycine	11.672	16.4082	15.1252	16.7364	16.9171	17.1171	17.3745	15.7667	17.2662	16.3841	16.8361	11.672	16.2533	11.672	15.6204	11.672	11.672	11.672	17.2601	18.8312	18.4545	19.5398	20.3319	19.3522	20.3639	18.6798	18.732	18.6213	20.4771	17.2117	19.0158	19.0218	18.0511	19.6266	19.6267	20.4402	16.0083	18.1031	17.7286	18.5979	18.9019	18.5707	19.9287	17.3555	16.4411	17.8542	18.2964	16.8065	18.6486
isoursodeoxycholate	20.5398	19.1789	18.5752	18.1844	18.6937	20.3106	16.5712	20.586	19.3172	19.2391	23.5944	17.049	17.9752	21.3469	19.1091	17.2041	19.02	18.7572	16.4716	17.7204	11.672	14.7341	15.8021	16.4694	13.9084	16.7162	15.1853	16.3378	21.2586	11.672	13.656	17.0584	16.3486	11.672	15.1325	14.3994	19.7007	14.9612	16.5685	15.3111	11.672	11.672	19.4634	18.685	19.5221	17.832	20.266	17.6413	19.9221
isovalerylcarnitine (C5)	21.1989	19.7916	20.6053	20.9383	20.7843	20.9939	20.2881	19.8397	21.1149	21.0565	21.0566	20.8902	20.4301	20.6823	20.6675	19.8771	21.1406	20.4123	21.1162	20.9645	20.382	20.4706	21.3361	21.7492	20.8726	20.868	20.4907	20.5441	20.5281	21.4035	21.375	20.5899	20.4497	21.1104	20.8112	21.1613	20.9406	20.6771	20.8908	22.2557	21.0588	20.8429	21.5028	21.0393	21.4722	21.655	21.1067	21.372	21.7128
isovalerylglycine	17.1646	17.3686	16.9537	16.3829	11.672	11.672	11.672	11.672	11.672	16.8233	11.672	11.672	11.672	11.672	17.0412	16.4743	16.516	16.8072	16.7935	16.9684	11.672	11.672	16.8539	11.672	17.0894	16.316	15.2042	11.672	11.672	16.909	11.672	11.672	11.672	18.4833	16.6299	11.672	17.0412	17.2753	11.672	17.6312	11.672	16.8726	19.3118	16.7314	16.9784	17.8598	11.672	17.1015	16.7432
kynurenate	19.4048	20.7275	19.2586	20.5829	19.8009	19.9026	19.7556	19.2402	19.5344	19.4367	20.0122	19.288	19.5054	20.4426	19.9633	19.9818	19.3113	20.4384	19.6195	21.2392	19.3613	20.469	21.3222	19.7152	21.031	20.7578	19.638	20.7148	20.4162	18.9419	19.6051	19.2211	19.1768	21.6684	18.6393	20.397	18.8708	21.3434	19.5379	20.3886	21.3853	19.6681	22.0196	19.8601	19.4793	19.7792	19.8886	18.9786	19.3148
kynurenine	23.7423	24.1571	23.6916	24.0231	23.8682	23.8333	23.7809	23.2086	23.6512	23.7479	23.79	23.9088	23.9495	23.7299	23.7787	23.548	23.4934	23.8208	24.2304	24.4643	23.8657	24.3077	24.6743	23.8109	24.3938	24.2835	23.6374	24.5958	24.5297	24.0027	24.3346	23.6152	23.9204	23.9583	23.9931	24.171	23.3474	24.5432	23.6997	24.5256	24.7974	24.1677	24.8039	24.3291	24.4072	24.2455	24.528	24.0046	23.9018
L-urobilin	11.672	21.2779	19.6056	20.0646	19.5461	18.7379	19.8717	11.672	16.9539	18.54	11.672	22.255	24.3111	20.5859	23.1397	21.8717	11.672	24.9048	11.672	20.8458	21.3642	22.3119	22.4206	21.0267	22.0461	11.672	22.4055	22.429	11.672	23.0443	24.4154	22.3818	23.969	23.5105	11.672	25.1446	11.672	19.403	22.2021	20.633	23.1186	22.2334	22.8512	11.672	19.8566	19.9676	11.672	21.2496	22.9616
lactate	27.9094	27.7175	28.6771	28.2278	28.6834	29.0059	27.932	28.5673	29.1193	28.6597	28.5995	28.8895	28.0781	28.696	28.6098	28.0516	29.1626	28.6564	28.5182	28.7566	29.4082	28.1473	29.3519	29.0332	29.5253	29.8549	29.5201	28.5612	28.6677	28.9318	29.1737	29.6122	28.7074	27.9439	28.8197	29.8119	28.3495	28.4629	28.2111	28.6133	28.1856	28.5242	28.4396	28.6316	28.9816	28.8917	29.8701	28.9128	28.8639
lactosyl-N-behenoyl-sphingosine (d18:1/22:0)*	19.7964	18.917	19.5164	20.0788	20.6787	19.3805	19.4117	19.7098	19.8673	19.9813	19.5804	20.1178	18.8367	20.0548	19.3005	19.8946	20.5438	19.5755	11.672	19.0086	18.6712	18.3757	20.0513	11.672	11.672	19.9445	19.3198	19.1992	11.672	18.6939	18.0452	19.4904	19.1288	18.2583	18.4563	17.968	11.672	19.6025	19.3573	19.7035	19.9893	18.9819	15.9052	19.856	19.7015	19.974	19.0302	19.284	18.5571
lactosyl-N-nervonoyl-sphingosine (d18:1/24:1)*	22.5331	22.4675	21.8118	22.531	22.9185	21.9957	22.5781	22.4677	22.9403	22.7223	22.665	22.8392	21.5999	22.2869	22.2333	22.7968	22.4072	22.3836	21.3759	21.9481	21.6081	21.7556	22.3447	21.6078	20.5405	22.372	22.1679	22.4894	20.9776	22.035	21.2857	21.4848	21.9921	21.9308	21.085	21.4767	21.5665	22.1367	21.8743	21.9335	22.4687	21.8793	20.8598	22.5586	22.4207	22.2626	21.9091	22.4821	21.48
lactosyl-N-palmitoyl-sphingosine (d18:1/16:0)	24.8699	24.984	24.7842	24.9487	25.0181	24.6634	25.1508	24.7206	24.8343	24.7414	25.1968	25.1543	24.587	24.655	24.6481	24.8813	24.5115	24.9935	24.0199	24.7567	24.2913	24.4622	24.5437	24.4467	23.7049	24.8105	24.5953	24.6305	24.1065	24.566	24.3111	24.1509	24.4477	24.2214	23.4014	24.1106	24.5508	24.9434	24.8756	24.8774	24.8663	24.8301	24.1669	25.1242	24.9276	24.7046	24.9857	25.115	24.6937
lanthionine	17.1716	20.2967	11.672	11.672	11.672	11.672	16.5909	11.672	11.672	17.4132	17.5374	18.052	11.672	16.8704	11.672	18.1061	17.5796	17.7765	17.0772	20.0374	18.2456	17.6114	17.5762	11.672	18.9485	19.3489	16.612	11.672	17.8678	18.0827	17.7961	18.3208	11.672	19.5249	17.7141	18.6112	18.63	20.3245	11.672	18.9228	19.6202	17.8304	21.383	18.8345	11.672	19.636	18.2702	18.318	18.0411
laurate (12:0)	26.6757	26.9959	27.0226	26.3021	27.3988	27.1277	26.3733	26.0903	26.4043	25.9313	27.213	26.281	27.4288	26.5761	26.2767	28.5379	26.0741	26.8386	26.0339	26.9419	25.9319	26.5042	25.9002	25.6787	24.8925	26.3629	26.2545	26.6659	25.7648	26.2232	25.916	25.8571	25.8431	26.9578	25.1839	25.9976	26.7726	25.6373	27.2381	26.8173	25.9475	25.8028	24.9841	27.1683	25.0606	25.9853	26.1925	25.9892	26.2258
laurylcarnitine (C12)	23.7507	25.3848	22.4803	23.929	24.25	23.229	24.1393	23.7765	22.7744	23.268	24.5091	23.8663	23.6538	24.0739	23.1131	24.1308	23.9597	24.852	23.7772	24.9815	23.2433	23.7554	24.7276	25.0942	22.6459	23.215	23.5536	24.2988	23.4236	23.6574	24.8712	24.3148	23.8899	23.9176	23.4788	23.8589	24.0415	25.1577	23.7705	24.3929	24.2946	24.969	23.0287	24.1106	23.3763	24.6208	24.853	24.2281	24.8438
leucine	29.6358	29.0969	29.2395	28.8253	29.1657	29.0674	29.3735	28.921	29.2748	29.2627	29.4059	29.0679	29.2937	29.3451	28.9699	29.0078	29.364	29.1922	29.0799	28.7034	27.9725	28.3793	28.926	28.8051	28.399	28.4599	28.3081	28.5494	28.5272	28.2806	28.9453	29.0501	28.4353	28.7755	28.5902	28.638	29.2046	29.1243	29.7767	29.2244	28.9405	29.0526	28.9203	29.1356	29.5505	29.2461	29.394	28.9849	29.23
lidocaine	24.2145	22.8816	25.0491	22.9231	22.9006	24.5973	26.2065	23.2853	24.9033	22.8525	25.4089	26.2768	25.8424	25.8205	26.6234	23.895	23.1906	24.3288	28.0436	28.2314	28.4451	28.5458	27.7275	29.4723	29.2956	29.6365	29.7226	30.0484	29.7831	29.6049	29.8485	28.9367	29.6539	28.859	27.9082	27.3323	18.2461	20.7327	21.1693	23.0636	23.9624	22.1539	19.8359	25.7171	20.1918	21.0055	22.8193	17.6126	21.147
lignoceroyl sphingomyelin (d18:1/24:0)	28.4257	28.1577	27.7903	27.6867	27.8085	28.2857	28.2429	27.1901	28.3063	28.6694	28.5465	28.1558	27.817	27.8173	27.9789	27.7482	28.5961	28.546	27.2428	27.5481	27.1944	26.97	27.2268	27.7208	26.1528	27.2927	27.521	28.1245	26.9061	27.3173	27.2551	26.8407	27.6515	27.4097	26.8765	27.5369	27.7808	27.3532	27.8362	27.1356	27.3404	27.6834	26.4093	27.2537	27.7304	28.225	27.8394	27.7409	27.385
lignoceroylcarnitine (C24)*	22.0391	22.3981	21.4474	21.2024	21.3612	21.5978	21.8431	21.4482	21.291	21.8826	21.6935	21.8764	21.4867	21.8504	21.3153	20.8926	21.8811	21.5785	21.1124	22.1541	21.0291	20.9012	21.401	21.2582	20.8596	20.823	21.0242	21.5723	20.7466	21.1502	20.7485	21.1782	21.1622	20.2726	20.8435	19.6638	21.5661	21.5204	21.6282	21.573	21.8504	21.5676	21.1185	21.4285	21.5458	21.7413	21.6773	21.6969	21.1997
linoleate (18:2n6)	31.7388	31.5235	31.9038	31.6446	32.7331	31.4419	32.0243	31.415	31.3747	31.2534	33.38	31.5958	31.7586	31.1091	31.5038	32.2989	31.2142	32.0707	30.5033	31.1521	30.4267	31.1406	31.2947	30.2468	28.2191	30.9797	31.16	31.2714	31.893	28.5967	30.4065	30.2079	31.0754	31.3493	29.6705	30.9648	30.9943	29.7684	31.1208	28.9736	31.4585	30.4353	28.9499	30.6161	28.7349	29.888	31.0784	27.6741	29.564
linolenate [alpha or gamma; (18:3n3 or 6)]	28.5952	28.0644	29.2318	28.6457	29.9103	28.408	29.0234	28.425	28.2853	28.3162	29.7002	27.8381	28.8798	27.9766	28.4179	29.7534	27.8973	28.7762	27.165	27.7927	27.3673	27.9618	28.3508	26.6362	25.29	27.8616	27.9373	28.2487	27.5047	24.5261	27.0806	26.8471	27.7468	28.3401	25.8813	27.619	27.7235	25.959	27.8387	25.7638	28.4357	26.7899	25.7116	27.1778	24.7629	26.3896	25.8775	23.2184	26.2716
linolenoylcarnitine (C18:3)*	21.5117	20.8114	21.4225	21.2894	21.0412	20.5192	21.3758	21.334	20.708	20.9107	21.5156	21.3848	20.9498	21.3308	21.0203	21.5963	20.4949	21.9085	20.2809	20.2779	19.3652	19.9592	20.8682	19.4569	18.7861	19.02	19.5539	20.2813	19.1954	18.9658	19.1538	19.8676	20.1581	20.2292	19.1213	20.5491	20.61	19.3069	20.9731	19.9659	20.3049	20.5781	20.114	20.5544	19.2182	20.0799	20.3766	20.071	19.9666
linoleoyl-arachidonoyl-glycerol (18:2/20:4) [1]*	22.3395	23.4938	21.4818	21.6288	22.3476	22.8401	11.672	23.2538	24.3448	11.672	22.5163	23.5007	21.0717	23.1877	22.6653	22.2616	22.1291	24.1148	21.8885	24.2054	24.0226	20.7916	11.672	23.5433	11.672	22.409	24.225	22.4412	24.7046	22.7708	21.5132	22.8295	23.6262	22.1665	22.7205	24.3764	21.886	23.6768	11.672	20.4032	24.0152	23.8665	21.96	21.6708	22.1593	11.672	23.4169	22.826	20.6193
linoleoyl-arachidonoyl-glycerol (18:2/20:4) [2]*	23.3028	24.1786	25.631	22.2453	26.1005	23.9918	25.1579	23.3966	24.6731	23.7158	25.1646	24.5329	23.3112	23.6985	23.4008	23.747	23.1219	24.6881	22.5159	24.7085	24.4047	23.2313	24.6083	23.5595	23.3953	24.768	23.7751	22.1498	23.9452	23.3508	23.7696	22.878	23.7497	23.3675	22.7058	24.6858	22.5856	24.2199	25.5866	22.6211	24.4106	24.2618	21.4009	23.5543	24.7032	23.2499	22.8562	23.648	23.7742
linoleoyl-docosahexaenoyl-glycerol (18:2/22:6) [1]*	21.3084	21.5622	23.9762	20.2878	23.7875	22.4024	23.6761	21.9329	22.3374	20.9722	23.4611	23.2944	21.8214	22.0202	21.5803	22.3858	22.6247	22.7565	21.0796	22.8091	22.8224	22.8206	23.8158	22.4597	21.2599	22.8201	23.1132	21.2583	23.4341	22.4021	22.2065	20.7523	22.096	22.2811	22.1278	22.3454	20.9936	22.2994	23.182	21.1232	24.1626	22.8021	21.269	21.376	23.5246	22.4931	22.3226	23.3898	22.0237
linoleoyl-docosahexaenoyl-glycerol (18:2/22:6) [2]*	20.7712	21.9704	24.538	20.7014	24.0066	22.8962	23.6901	21.9193	22.8592	21.6814	23.5139	23.3768	21.7913	22.468	21.6324	22.3576	11.672	22.3869	21.0462	23.0557	22.906	11.672	23.6675	22.8294	21.7259	22.7656	23.1998	21.4192	23.3603	22.1926	21.4868	21.4556	22.6618	22.6478	22.0617	22.8332	20.6219	22.4261	24.0363	20.8458	24.4382	23.0307	21.1668	21.8959	11.672	21.648	22.0117	11.672	22.3395
linoleoyl-linolenoyl-glycerol (18:2/18:3) [1]*	22.5721	22.9727	11.672	23.4576	23.0395	22.0482	22.5511	23.8438	23.1503	23.569	24.2176	22.522	22.295	22.8	21.7725	21.5683	23.9017	22.7262	22.4071	23.1323	22.4245	23.1107	23.8038	22.4528	21.3731	22.8923	24.1573	21.9436	23.6354	21.5434	22.1654	21.798	22.2932	22.059	21.2538	23.528	21.6678	21.571	11.672	21.5638	23.6912	19.9521	21.4455	20.8207	21.3259	21.1527	21.692	20.8017	11.672
linoleoyl-linolenoyl-glycerol (18:2/18:3) [2]*	23.2739	23.811	24.6421	24.0234	23.956	23.0269	24.1013	24.331	24.0527	24.4705	25.2628	23.7347	23.0874	23.3006	22.5045	22.1747	23.6731	23.9465	22.6292	24.0585	21.7943	23.1058	24.3559	21.8916	21.8983	23.8483	23.2943	21.7604	24.1611	21.2008	22.9043	21.1771	21.5814	22.6476	21.9453	23.8381	21.9939	22.8423	24.1683	11.672	22.7914	22.6832	20.415	22.2724	22.4234	22.1243	22.4613	22.3765	22.6528
linoleoyl-linoleoyl-glycerol (18:2/18:2) [1]*	26.9016	26.4855	26.5686	26.2963	26.3621	26.0828	26.3122	26.6944	26.9169	26.3881	28.2916	26.5752	25.4037	26.3887	25.6537	25.131	27.3237	27.2362	26.0132	26.7987	25.8572	26.0247	26.6065	26.4055	24.7456	26.6475	27.5608	25.6683	27.9496	25.8045	25.4297	25.3052	26.019	25.7137	25.4466	27.7634	25.9997	25.8142	26.4559	25.1757	26.9094	26.061	24.5348	25.1782	25.919	25.1687	27.2708	26.0361	25.1943
linoleoylcarnitine (C18:2)*	24.392	23.6227	24.3857	24.2089	23.8266	23.5368	24.3054	24.2637	23.745	23.6757	25.8955	24.7869	23.5293	24.2713	24.244	24.4443	23.6712	24.9558	23.0043	23.4573	22.618	22.9425	23.8771	22.703	22.237	22.5549	22.7922	22.7592	23.8834	22.9322	22.4956	22.7688	23.5352	23.1432	22.7453	23.765	23.4534	22.324	23.7776	23.2398	23.4778	23.5859	23.0336	23.6865	22.4464	23.1526	24.9716	23.8235	22.8138
linoleoylcholine*	20.544	20.7297	21.6966	19.9376	19.757	21.0248	20.9053	19.2853	21.8336	21.5822	21.0892	21.5955	20.0875	20.4882	21.7123	21.4847	19.4079	21.3879	21.1373	19.8923	21.6121	22.1956	18.6196	20.3542	16.2659	18.8789	21.9406	21.283	20.0233	20.8897	18.1066	18.6699	20.8966	19.2185	20.9128	19.1669	21.89	19.6777	19.9367	20.8232	19.2002	22.5467	18.5162	21.5613	22.583	23.1072	22.1829	22.4276	20.6884
lithocholate sulfate (1)	19.6019	18.4328	18.4232	18.6382	19.297	18.3256	18.318	20.3488	18.4328	20.038	11.672	21.0886	20.0352	22.6788	19.7069	17.6892	21.8714	19.1123	16.9851	17.5385	11.672	16.3268	17.9573	16.993	17.1946	18.8943	11.672	17.6942	11.672	17.9342	16.8264	20.7999	19.1052	15.4839	19.9891	16.2357	19.1594	17.2592	16.6695	11.672	17.097	16.1753	16.6695	19.1193	20.4735	17.2605	11.672	19.8098	20.971
lysine	28.7266	28.1562	28.5858	28.2062	28.3936	28.3302	28.0429	28.1995	28.5326	28.5328	28.262	28.5995	28.2531	28.1759	28.5199	27.9626	28.6653	28.4404	27.9769	27.9657	27.5565	27.698	28.5777	28.0694	27.6189	28.0643	27.6452	27.681	27.9514	27.9402	27.9533	27.9909	28.0009	27.3417	28.2684	28.2935	28.2394	27.7283	28.5096	27.8279	28.5022	28.3635	27.5871	27.9695	28.0269	27.9848	28.5686	28.1307	27.8928
malate	24.2451	24.3278	24.3419	24.6882	24.9259	24.0821	24.455	24.4873	23.934	24.5108	24.5457	24.8434	24.3585	24.8712	24.6993	24.3447	25.0907	24.5226	24.3333	25.3974	24.7003	24.7015	25.4729	24.5693	24.7408	25.4164	24.5263	24.8918	24.7002	24.5341	25.2184	25.281	24.8258	24.8652	24.8475	25.2121	24.286	24.3761	24.5434	24.9585	24.6635	23.934	24.2248	24.4299	24.7943	24.5561	25.0235	24.6479	24.6576
maleate	18.5858	22.2431	19.5834	20.445	19.3506	19.4953	19.4995	19.7512	18.9334	19.3484	20.354	19.6973	19.9565	20.2504	19.7277	20.4872	19.5913	19.5662	18.8984	21.1226	20.0466	20.5224	20.1313	20.1938	20.4354	20.2945	18.3699	19.2786	19.7209	19.5589	20.4538	20.1341	19.5171	20.3917	19.3032	20.365	19.6571	22.035	19.7528	19.7756	20.4018	20.9375	20.1781	20.4142	19.647	21.1935	19.7735	19.7766	20.0629
malonate	21.7479	23.1448	23.3132	23.8332	23.1545	23.1902	22.2836	22.8028	23.0691	22.6879	22.6575	23.3355	22.1345	22.6774	22.425	21.8871	22.8818	23.4885	22.2622	23.0148	23.2936	23.1619	23.1156	22.8317	22.8515	22.5781	21.9629	22.7265	22.2736	22.366	22.8107	22.9056	22.2402	22.6717	22.5938	22.8989	22.7635	22.4484	22.7732	22.528	22.3193	22.2377	22.6902	22.9486	22.2855	23.1969	23.3235	22.5282	21.7905
malonylcarnitine	17.4843	18.1189	17.7624	17.2813	17.5134	17.1994	18.446	17.559	17.314	11.672	11.672	17.2899	17.7105	11.672	17.934	16.6243	17.1051	17.5446	15.6097	17.9443	11.672	17.0072	17.9494	17.0212	17.6213	17.9444	11.672	17.4244	17.2087	11.672	11.672	17.4462	17.4436	17.4336	17.5143	16.6901	11.672	18.1555	17.7076	17.0702	18.0275	17.5371	18.3522	16.3991	16.7666	16.8945	17.2355	11.672	17.2166
maltose	11.672	17.5531	11.672	16.7821	15.6341	11.672	11.672	11.672	11.672	16.5052	17.2654	11.672	16.6912	18.6407	11.672	11.672	16.1528	11.672	11.672	18.1471	18.8247	16.2839	15.8019	16.8933	18.3609	18.207	11.672	18.6225	17.8181	17.7175	18.1044	19.3102	16.5729	18.4262	17.977	17.333	15.6257	18.1506	11.672	19.8706	17.395	18.5621	22.3587	19.0679	11.672	17.3846	17.0857	15.8976	20.0034
mannitol/sorbitol	19.326	23.1157	21.3468	23.2218	21.9351	21.9586	22.1931	22.3601	21.226	23.1704	21.7507	19.4308	21.3906	24.2966	21.8287	20.1492	18.6903	20.6309	26.1362	27.2132	30.3715	28.2172	29.3954	27.2556	28.6489	30.1876	27.4051	29.2556	29.0753	25.7211	28.9589	29.4626	28.9639	27.3101	25.8571	26.5341	21.2532	27.0575	23.2546	27.7659	29.7508	23.7048	26.2112	28.4093	23.2429	23.7499	26.569	20.5787	24.0765
mannose	22.6343	23.3523	22.5766	22.7315	23.2757	22.8358	23.2391	23.2783	21.8131	22.2663	22.6255	22.0148	23.1065	23.2789	22.6956	22.8681	23.4677	22.5675	23.0277	23.5506	23.1015	23.3309	23.1106	23.4043	23.6505	23.6983	23.0741	23.4163	23.2951	23.2238	23.6498	23.5593	23.6754	23.3987	23.4179	23.0642	23.4292	23.3204	23.7871	23.7302	23.6965	23.8583	23.1768	24.0498	23.8691	23.4546	23.2757	23.5971	23.6894
margarate (17:0)	26.9776	27.2113	27.2027	26.4724	28.6346	26.9091	27.5568	26.274	26.261	26.2978	27.8486	26.6754	26.9616	26.5091	26.3158	27.0646	26.5144	27.7182	25.596	26.949	25.9519	26.5953	26.5161	26.025	24.7653	26.5164	26.2259	26.6648	26.1547	24.8776	26.0971	25.8931	26.0256	26.146	25.4626	26.0462	26.3717	25.8948	27.0555	25.3556	26.4937	26.0969	24.8472	26.1504	25.3305	25.6917	25.6541	24.5921	25.462
margaroylcarnitine (C17)*	20.6463	21.7426	20.4644	20.9817	19.6978	21.0215	20.9135	20.9737	20.6015	20.4021	20.8824	20.3821	20.2559	21.0439	20.5703	20.8954	21.0348	20.8165	19.8843	20.8895	20.0225	19.0965	20.7148	20.3885	11.672	11.672	20.0649	20.5174	18.7513	18.672	19.2298	19.6986	20.2414	19.6736	19.6625	19.6676	20.0935	20.6315	20.6761	20.0146	20.5253	21.0954	19.2593	20.466	20.0373	20.1057	20.3885	20.1245	19.8066
mead acid (20:3n9)	11.672	24.4146	11.672	22.6827	11.672	23.7533	24.2603	22.8811	23.2293	11.672	11.672	23.5655	11.672	22.8584	23.1608	11.672	11.672	24.5836	22.6974	11.672	22.8029	11.672	24.1409	22.4785	11.672	23.2412	23.0237	23.386	21.7236	11.672	23.0315	21.9743	22.7223	11.672	11.672	23.1828	23.3046	11.672	11.672	22.0775	23.4042	22.5399	20.6817	11.672	22.34	11.672	21.3451	21.7496	11.672
methionine	23.9065	23.602	23.7294	23.4731	23.3281	24.0793	23.5492	23.8826	23.8028	24.0495	23.6827	23.7942	23.7073	23.8257	23.6727	23.3785	23.7355	23.8174	24.1444	23.5925	23.2105	23.4077	24.0648	23.7588	23.0863	24.0005	23.6637	23.6232	23.2025	23.3777	23.7612	24.0253	23.3249	22.9492	23.5709	24.3555	23.9108	23.7467	24.3731	23.702	23.7272	23.8491	23.6741	23.8103	23.8009	23.8949	24.7203	23.6153	24.0892
methionine sulfone	19.9934	20.8896	20.4838	21.0682	19.9738	20.2726	20.5295	21.2506	20.9447	19.06	21.74	20.5703	20.0737	20.6124	20.0548	20.4981	20.1559	20.6548	20.1081	21.1008	20.3445	21.1875	20.4903	20.441	20.7446	21.5986	20.9635	19.947	21.8738	20.5347	20.9021	21.0971	20.6279	20.881	20.6003	21.1351	19.8793	21.254	20.181	21.4165	20.355	20.2794	20.8287	22.1764	20.8715	19.5421	22.189	20.874	20.681
methionine sulfoxide	21.6241	21.7331	21.6215	22.2382	21.805	21.9623	21.2384	21.6065	21.5155	21.6856	21.4836	21.6126	21.6107	21.458	21.5789	20.8779	21.7551	21.4835	22.0909	22.5546	22.0703	22.9335	23.2314	22.3559	23.0259	22.6609	22.0846	22.3429	22.8806	22.5359	22.8571	22.8129	22.2092	22.6217	22.6984	22.8404	22.0952	22.7637	22.4565	23.4516	22.9486	22.6001	23.5451	23.1292	21.799	22.5589	23.3159	22.6325	22.5587
methyl glucopyranoside (alpha + beta)	18.5213	16.2641	17.962	19.5175	17.9228	19.6941	18.8621	20.4985	18.3474	18.6201	20.4368	17.9588	19.0752	18.0452	19.072	19.2359	20.6244	17.3279	17.9005	15.4867	17.0711	18.5255	17.6372	18.8351	18.5892	19.6958	20.1239	17.6836	19.6225	17.3155	19.7105	16.7267	18.7919	18.8804	20.0483	17.4826	19.225	11.672	16.3698	19.479	17.2498	19.2635	18.35	20.1866	18.9665	17.9399	21.0068	17.1428	19.8501
methyl-4-hydroxybenzoate sulfate	23.8273	22.94	24.8507	23.6609	24.1356	24.9384	25.0072	24.8502	25.1174	23.8576	24.7878	23.6504	24.6811	25.2409	25.0503	23.5857	23.895	23.6078	20.697	22.78	20.8554	20.3032	22.1977	21.6793	24.6251	24.2256	20.4225	23.28	21.4766	21.6596	21.4541	22.4729	23.3107	22.6249	23.6245	22.2834	17.6705	26.3857	17.7024	22.7885	22.7734	22.5898	25.641	22.9604	17.5515	19.482	19.5147	18.0651	18.4693
methylmalonate (MMA)	20.9716	22.4634	20.9288	22.306	21.0093	22.1436	21.0345	20.5829	21.2037	20.8755	21.3586	21.4489	21.1537	21.4951	22.9401	21.4495	21.6706	21.216	20.806	22.6347	20.7945	21.8448	21.8777	21.9021	22.6339	21.5529	20.7211	21.1749	21.2902	21.1832	21.875	21.6294	22.4528	22.5109	21.9323	21.3913	20.7963	21.7999	20.8587	22.7631	22.206	22.3672	23.2583	21.5646	20.8235	21.6971	23.5199	21.3969	21.792
methylsuccinate	19.0296	20.4949	19.3806	20.0535	19.8099	19.5862	19.4306	19.8261	19.1418	19.626	19.3198	20.0175	20.2235	19.8282	19.2462	19.8482	19.0847	19.8694	19.6338	21.1149	20.1313	20.7686	19.5529	19.5756	19.6398	20.8429	20.125	20.5031	19.6146	20.6872	21.236	19.5107	19.7034	21.0695	19.0055	20.5389	19.1167	19.6973	20.1136	20.3393	19.4245	19.6759	19.4602	20.0867	19.3456	19.8224	19.6069	19.5661	20.4442
myo-inositol	21.2299	23.3069	21.6765	22.077	21.6481	22.2413	22.057	21.8997	21.6834	21.9846	22.312	21.7663	21.6966	22.3065	21.8062	22.1101	22.4567	22.1866	21.6618	24.6963	22.927	22.1918	23.5586	24.729	24.0065	23.8688	23.955	23.0458	24.0562	23.2511	23.26	24.8356	22.9025	23.8218	23.6984	23.9159	21.7326	24.2034	21.8327	22.3961	23.2335	22.7403	23.5021	22.1719	22.026	21.887	23.4114	21.9018	22.592
myristate (14:0)	29.2821	29.7383	29.7853	28.7576	30.7208	29.9367	29.0483	28.6015	29.059	28.7914	30.1559	29.2126	29.6335	29.1009	29.1886	30.7093	29.4043	29.5154	28.2737	29.4343	28.5051	28.9593	28.8077	28.3172	27.1161	28.6809	28.8389	29.4509	28.4444	27.2539	28.3628	28.3187	28.5695	29.2678	28.1788	28.362	28.7589	28.2138	29.0293	27.7952	28.8386	28.5773	27.2046	28.636	27.4104	28.3848	28.0099	26.8052	28.0184
myristoleate (14:1n5)	26.1925	25.7294	26.718	24.5772	27.2399	26.7307	25.4694	25.2986	26.0119	25.8016	26.7038	25.4609	25.9207	25.1609	26.2019	27.5335	26.1724	26.0012	25.0422	25.4233	25.0677	24.8668	25.4592	25.0854	23.003	25.3501	25.4872	26.3393	24.714	22.4769	24.5006	24.1637	25.3593	25.983	24.4504	24.6369	25.3407	23.996	25.2612	22.7048	25.1648	25.107	22.8953	24.9899	22.9526	24.7912	24.3369	21.7391	24.2296
myristoleoylcarnitine (C14:1)*	24.4965	25.7842	23.2224	24.2052	25.34	23.3447	25.2462	24.5901	23.2921	23.3857	25.732	24.3933	24.5091	24.5362	23.8483	24.9722	24.316	25.3245	24.2526	24.8524	23.2915	23.4119	25.1174	24.5711	22.1142	23.073	23.9672	24.6498	23.2801	22.8977	24.7137	23.9931	24.2086	23.8644	22.9734	23.9451	24.5524	24.6619	24.7043	24.0712	24.333	24.6588	23.7878	24.5247	23.7115	24.784	25.0725	24.0525	24.792
myristoyl dihydrosphingomyelin (d18:0/14:0)*	22.0601	23.1553	22.6917	22.8392	22.2328	22.8454	22.2069	22.6652	22.5376	23.17	22.2839	23.1936	21.3544	22.1079	22.6122	23.4133	22.4297	22.1653	21.458	22.5373	22.5657	21.748	21.6715	22.298	20.617	22.2021	22.0492	22.9816	20.8747	22.0695	20.7265	20.9685	22.3507	22.5494	21.4336	21.3155	21.9473	21.8067	22.9348	22.1996	22.3446	22.5949	20.5497	22.2042	22.2218	22.4979	21.9394	22.5528	21.1993
myristoyl-linoleoyl-glycerol (14:0/18:2) [1]*	23.8942	24.2141	23.7639	22.1115	24.6592	25.0549	22.974	22.9803	24.3667	23.9531	23.3936	23.2181	22.449	23.4312	22.8503	22.2554	23.8946	23.5064	22.5662	22.8778	23.5882	22.2656	23.9832	23.6849	20.8393	23.0976	24.0318	22.9965	23.0187	22.2818	22.2026	22.1744	22.32	22.4086	22.9215	23.1518	22.7586	23.1054	23.9818	23.146	23.8696	23.8102	20.7094	22.758	22.9445	23.5869	22.7356	22.9413	22.261
myristoyl-linoleoyl-glycerol (14:0/18:2) [2]*	23.6291	23.8493	23.4732	21.959	24.5589	25.0578	22.7426	22.7585	24.1497	23.4622	22.619	22.9614	22.2569	23.2778	22.9179	22.045	23.3399	23.2657	22.1686	22.5919	23.4045	21.6543	23.66	23.6914	20.6752	22.9534	23.7578	23.181	22.6824	22.0832	22.0691	22.1007	22.3223	22.1773	22.5351	22.8836	22.5276	23.1136	23.8277	22.7198	23.6884	23.9081	21.3898	22.4588	22.704	23.4253	22.2675	22.6994	22.2707
myristoylcarnitine (C14)	23.4296	24.529	22.9112	23.674	23.8039	23.3078	23.643	22.9359	22.672	23.0916	23.8981	23.4358	23.4532	23.7921	22.9207	23.5677	23.6938	23.8117	22.9734	23.7241	21.8591	22.8819	23.8654	22.9035	21.9703	22.3773	22.6545	23.3392	22.2388	22.4858	23.1625	23.1125	22.7113	22.7408	22.3461	22.8386	23.4182	23.6292	23.5692	23.5077	23.5076	23.8426	22.297	23.4719	23.0671	23.9285	24.061	23.2999	23.3197
N,N,N-trimethyl-5-aminovalerate	25.2415	26.105	24.9324	25.231	25.5765	25.1533	25.8402	25.1007	24.5359	24.5535	25.9121	24.6733	24.2493	24.9247	24.366	23.9944	25.5892	24.7908	24.9304	26.7187	24.7185	25.2974	25.6031	24.8322	25.845	25.6007	23.6496	24.5701	25.7788	24.6525	24.9869	25.395	24.1464	24.8523	25.4953	25.2136	24.6859	26.7035	24.8129	25.4494	25.2289	24.5752	26.1937	25.2267	23.7586	24.6529	25.9254	24.6724	24.6145
N-(2-furoyl)glycine	11.672	19.5292	15.7794	17.3527	16.1986	17.4667	15.2509	17.4879	16.7887	17.4826	16.5879	16.7257	16.2689	16.2375	17.0164	16.2644	11.672	16.8108	11.672	18.8596	18.8578	16.5806	16.7816	21.5908	17.929	17.4367	17.9667	17.7226	16.8142	17.473	18.8603	17.5532	17.5331	18.0382	16.5301	17.4147	18.4162	20.8183	20.5038	19.1991	16.5541	20.2777	20.3694	20.8348	19.6738	20.274	19.9301	18.1594	19.521
N-acetyl-1-methylhistidine*	19.4852	20.4393	18.6822	20.3198	20.8853	19.4197	20.004	17.9945	19.4362	20.782	17.2183	18.9056	17.0092	17.849	21.0982	19.8429	19.7061	18.3893	19.0572	21.0249	18.0372	19.1148	20.9537	20.308	20.3766	19.9379	18.1078	19.919	16.614	18.8946	18.0413	18.5446	20.0807	21.2923	20.208	11.672	18.7308	21.7849	17.3038	21.5948	23.0014	19.6266	23.2529	20.461	17.7227	20.9534	18.5226	18.3932	19.1755
N-acetyl-2-aminooctanoate*	20.5756	18.0316	18.8593	19.3104	19.3318	20.1264	18.8612	19.0413	19.4893	18.748	18.3068	19.6874	18.8591	18.3373	19.0487	19.6158	18.7876	19.3993	19.8679	17.8227	17.8	18.7292	18.7972	19.466	18.3334	19.7081	18.317	19.6494	17.7517	18.3659	17.895	16.9052	18.7159	19.7685	19.0985	18.2628	18.275	17.1871	16.2365	18.8828	19.2271	17.597	18.2117	17.8608	17.0825	17.7818	18.1526	18.1655	16.8311
N-acetyl-beta-alanine	18.9635	19.5902	18.5348	18.8608	18.8703	19.1735	18.5608	19.1009	19.286	19.0006	18.4561	19.2263	19.4433	19.0098	18.8507	18.6271	18.6551	18.6216	18.6146	20.1869	18.8336	19.0723	19.9142	19.1462	19.6757	20.173	18.9244	18.9166	19.8114	18.6938	19.5989	18.8946	18.8888	19.4474	19.691	19.8578	18.3507	18.924	18.1958	19.1264	19.2405	18.7026	19.1946	19.2642	18.9225	18.7658	18.8022	18.953	20.123
N-acetyl-isoputreanine*	20.9993	22.4003	21.5907	20.8624	21.4729	21.0692	22.1121	20.4184	21.4814	21.7304	22.169	21.6692	20.6891	22.1865	21.5583	21.5913	20.4784	21.3574	21.4052	23.37	21.3584	20.7616	23.0167	21.0809	23.4489	22.4959	20.9093	22.0382	22.437	21.1918	21.6759	21.789	21.1055	23.0685	21.3715	22.3526	20.6944	23.1787	21.1174	21.5914	23.1456	20.3176	24.2239	21.566	20.7085	22.0513	22.2776	21.5925	21.4497
N-acetylalanine	22.8002	23.7999	23.2833	23.3748	23.1823	23.3153	23.1645	22.9948	23.223	23.1762	23.357	22.9666	23.1632	23.5511	23.2255	23.2448	23.0561	23.3659	22.7763	24.3488	22.9341	23.5496	24.0067	23.2945	23.8731	24.0312	22.9951	23.4409	23.6732	23.055	23.4802	23.4199	23.3123	24.1325	23.348	23.6743	22.6049	23.844	23.0447	23.7927	24.1613	23.2811	24.3151	23.5193	23.1412	23.262	23.5208	22.9357	23.48
N-acetylarginine	20.9988	20.6026	20.3145	21.4908	21.1404	21.6517	21.437	20.6263	20.9092	22.1936	20.4251	19.8668	19.6395	19.4411	21.4294	21.1247	20.6181	19.6777	20.1176	20.128	18.2181	19.92	21.1073	20.9932	20.7068	20.357	11.672	20.2902	19.1881	11.672	19.6409	19.3311	20.421	20.6392	19.7838	11.672	20.2796	11.672	19.6038	21.2988	21.6285	20.8906	21.8185	20.3107	19.1515	21.3163	20.1505	11.672	19.7271
N-acetylaspartate (NAA)	21.2485	20.8493	21.0314	21.2002	21.0601	20.5654	20.7987	21.013	20.6105	21.0096	21.0437	21.0708	20.6195	20.6471	21.1286	21.0352	20.7337	20.9539	21.2045	22.6467	21.2557	21.9829	21.863	20.8248	22.6766	21.7736	20.5928	21.3402	22.1985	20.9281	21.1873	21.3478	21.2184	22.9195	21.6127	22.4259	20.9704	21.6407	21.0624	21.5951	21.6621	21.1183	22.7368	21.2696	20.868	20.987	21.5527	21.0877	21.1475
N-acetylcarnosine	18.7409	17.5567	18.9963	18.0993	19.2623	18.9786	17.8971	17.6835	19.2985	18.3019	18.6336	18.4393	18.5248	19.618	17.9214	19.1853	18.9388	18.8836	18.703	18.3669	18.927	18.0169	20.4148	18.7039	19.1529	18.9098	19.0332	18.5641	19.2295	18.7186	19.0086	19.5878	17.7861	20.788	19.6458	19.5983	18.8949	18.0842	18.86	18.6922	20.7808	19.1659	20.0227	18.4536	18.867	18.5449	18.7468	18.4581	18.9484
N-acetylcitrulline	18.1177	17.3065	15.8031	18.595	18.4811	18.8385	17.8173	16.0828	16.4407	18.779	15.855	15.6154	17.0702	17.0303	18.4257	17.7089	17.8453	16.1529	16.7756	17.1011	15.5342	16.1408	18.3956	18.6945	18.696	16.9146	11.672	17.6776	11.672	11.672	16.8661	16.6265	17.3758	18.3756	17.8731	11.672	16.9418	17.8049	11.672	18.4117	19.7028	17.9514	19.9579	16.9659	11.672	18.8658	16.995	15.8839	17.7332
N-acetylglucosamine/N-acetylgalactosamine	15.9056	17.4116	16.7938	17.0939	16.827	17.3289	17.0876	16.3488	16.4622	16.1063	16.8864	11.672	17.5927	16.4581	16.2952	11.672	17.4437	16.9773	17.1128	18.4314	17.0929	18.0221	17.0624	17.7395	17.807	18.4198	17.6679	17.4075	17.3499	17.1603	18.2207	17.9594	17.3464	18.6239	18.0985	17.6513	17.2546	17.9667	17.7584	17.7316	17.9687	17.269	18.527	18.2819	17.8804	17.4349	17.5085	17.6347	18.5841
N-acetylglutamate	19.2928	20.6955	19.923	20.2701	20.1193	20.1232	20.2918	20.2193	19.9197	20.1493	20.1494	19.7419	19.9291	20.2297	20.226	20.1066	19.4169	20.2599	19.715	21.3699	20.0934	20.0958	20.5517	19.754	20.9966	20.9161	19.2517	20.3505	20.8322	20.1963	20.466	20.3062	19.732	21.2463	19.8068	21.1706	19.2356	21.144	19.8663	20.8259	20.131	19.5099	21.4169	20.1593	19.5096	20.2959	20.8521	20.138	20.5898
N-acetylglutamine	17.6729	18.1361	17.7746	18.515	17.6759	18.558	18.1474	17.1004	17.4682	18.3346	16.8393	17.6703	17.1324	17.7148	18.6619	18.3265	18.3047	17.5878	17.5506	18.2252	17.0965	17.8539	18.4515	18.5352	18.8438	18.4843	16.5287	18.5154	17.3998	17.5095	17.9701	17.7441	18.5722	18.9169	18.0426	17.5682	17.6396	17.9048	17.5157	19.0953	18.7293	18.3585	19.6033	17.9533	16.2289	18.6027	18.2365	17.2192	17.4046
N-acetylglycine	21.9754	21.746	21.4366	22.7772	21.3523	20.92	21.0218	21.2908	21.6079	21.3956	22.0975	22.2924	21.4602	21.2614	22.2181	22.0453	21.1172	21.3673	22.4862	21.3935	20.9055	22.4985	21.1489	21.0454	20.8534	21.2413	20.8301	22.0976	21.4076	21.3032	21.4559	21.4279	21.3977	22.5495	21.1083	23.238	21.6404	20.6655	22.3468	21.6177	21.7334	21.0815	20.7451	21.4664	21.168	21.3649	21.7035	20.9658	21.8045
N-acetylhistidine	17.076	18.2677	17.5832	17.5917	16.8511	18.4506	17.2264	17.1127	17.3749	17.2129	17.7654	17.406	17.5013	17.4917	17.8059	17.4655	17.3304	18.2869	16.5268	18.5399	16.9821	17.2843	17.4529	18.1414	17.8403	18.5168	16.9343	17.1779	18.0354	17.2537	17.6054	17.7918	17.7472	18.505	17.5954	18.3682	16.8493	18.3492	16.7329	18.4032	18.2302	17.8998	19.0892	17.8092	16.2475	17.2879	17.6721	16.6728	17.1863
N-acetylisoleucine	16.5666	17.7787	16.5544	16.9327	16.954	16.85	16.9515	16.3693	16.7756	16.9932	16.7236	17.0803	16.6193	17.2871	16.5447	17.0002	16.4229	16.6373	16.4454	17.7405	16.2935	16.2788	16.74	16.3697	16.8061	17.1374	15.9471	16.8586	16.2267	16.8834	16.5443	16.7535	15.9099	16.7669	16.57	16.1903	16.5108	17.7688	17.1294	17.4504	17.3161	17.0072	18.0025	17.2033	17.2381	17.0289	17.254	16.6551	17.4827
N-acetylleucine	17.4456	17.6481	16.7303	17.409	17.5111	17.274	17.5296	16.4908	16.9383	17.5357	16.8204	16.9461	16.6136	17.3506	17.5163	16.9967	16.9068	16.8672	16.6978	17.4364	16.0711	16.7077	17.0744	17.4423	17.3523	17.1945	16.1464	17.2927	16.765	16.3579	16.7096	16.9984	17.0349	17.3421	17.1187	16.5038	17.0944	17.92	17.1401	18.0243	17.6996	17.5164	18.4361	17.146	17.3053	18.0388	17.6853	16.8939	17.5052
N-acetylmethionine	19.542	20.5004	19.2499	20.6903	19.7225	19.9523	20.3475	19.6958	19.4433	19.7393	20.2726	19.8621	20.0165	20.1758	19.8358	19.5629	19.1576	20.2328	19.4609	20.773	19.6857	20.4871	19.673	20.1306	21.3177	20.9018	19.6442	19.7891	20.2974	19.5253	20.0506	20.2158	19.7456	20.5801	19.5077	20.3904	19.5038	20.932	19.8562	20.8059	19.0965	20.0289	21.6424	20.1589	20.1316	20.0136	20.4311	20.0902	20.5111
N-acetylneuraminate	17.8638	21.1476	18.8488	19.0704	18.9133	18.6846	19.3225	18.616	18.4041	18.503	19.0436	18.8525	19.1237	19.2739	18.7699	18.765	18.3162	18.7398	17.806	21.7109	18.8245	19.2881	19.7769	18.9273	20.5818	20.0708	18.3914	19.0257	19.6101	18.7429	19.7654	19.2222	19.0784	20.6411	18.7978	19.4888	18.3265	21.2487	18.7077	19.8693	20.9643	18.9925	21.7233	19.3593	18.4566	18.9361	19.1459	18.8581	19.6615
N-acetylphenylalanine	18.6139	18.7738	17.2472	18.5763	18.4811	18.6125	18.1387	17.7929	17.9941	18.2927	17.5875	17.9712	17.6043	17.8687	18.3582	18.1253	18.5231	17.6753	18.3845	19.0308	17.6026	18.1745	19.3756	19.1798	18.3734	19.2172	18.2377	19.3396	17.3294	17.6935	18.232	18.5365	18.6074	19.217	19.4995	17.7347	18.6363	19.4635	17.8726	20.2263	19.5483	19.2212	21.5961	19.0433	18.6251	20.1182	18.9441	18.153	18.8557
N-acetylputrescine	20.4657	21.2215	20.5973	20.73	20.3009	20.7452	20.0704	20.6493	19.9699	20.8591	20.771	20.6034	20.4866	20.0787	20.7774	20.7749	20.3616	19.8125	21.8093	23.3312	22.6111	22.5963	22.5606	22.3896	22.8593	23.4122	21.6892	22.8053	23.4201	22.0784	22.7442	22.3392	22.4259	23.531	22.8471	21.8066	20.2216	22.8299	20.9168	21.8538	22.2137	21.293	21.7013	21.4707	20.9633	20.7434	21.7181	21.3219	21.3961
N-acetylserine	23.3415	24.6437	23.7358	24.0097	23.5388	23.784	23.7953	23.38	23.5371	23.6025	23.8414	23.7564	23.6184	23.9181	23.8592	23.5245	23.5365	23.526	23.3492	25.1169	23.466	24.1022	24.4821	23.6617	24.624	24.631	23.3742	23.5234	23.8681	23.7657	24.1715	23.9686	23.8505	24.9349	23.8804	23.87	23.1781	24.9943	23.4667	24.7192	25.0699	23.8418	25.4929	24.3285	23.4549	24.0076	24.1731	23.7657	24.2212
N-acetyltaurine	19.4238	21.7674	19.6106	20.3187	19.4366	20.5615	19.6899	19.7617	20.0208	19.9908	20.6077	20.0205	21.6255	20.5372	20.2552	19.6856	19.6842	20.3721	19.5044	22.1727	19.438	21.1151	20.6665	19.8611	20.8823	21.8094	20.2587	20.6657	20.6507	19.7197	21.3512	20.207	20.1737	21.6642	20.3092	20.8042	18.9201	22.5596	19.4671	21.0657	21.5445	19.8862	22.3007	21.6265	19.8662	19.6647	20.249	19.8453	22.2087
N-acetylthreonine	20.8942	22.4338	21.1715	21.8502	21.452	22.1557	21.5169	21.8193	21.6363	21.7556	21.8497	21.399	21.8411	21.6822	21.8035	21.4508	21.2619	21.4047	20.8525	22.9215	21.2113	21.5907	22.3849	21.6006	22.499	22.847	21.5701	21.45	21.9486	20.7845	21.8391	21.7497	21.7623	22.7336	22.0166	21.8975	20.6657	23.1662	21.5676	22.5902	23.1721	21.6593	23.9837	22.0605	21.5359	21.8725	22.5053	21.3995	22.3925
N-acetyltryptophan	17.1362	17.3769	16.3304	16.1083	16.6277	16.8081	11.672	16.5981	17.5563	15.8582	15.6483	17.1693	16.293	16.9768	16.8326	15.6481	17.0909	15.8536	17.1843	17.9275	16.343	15.4014	17.5564	17.4587	16.2825	19.4202	15.8638	17.9691	11.672	17.058	17.03	17.3543	17.6249	17.4303	18.093	18.1665	17.0892	17.79	16.7191	17.6671	16.996	17.4819	18.3015	18.0753	17.1343	18.2383	17.4373	17.4442	17.3079
N-acetyltyrosine	17.5222	17.7809	16.4672	17.5629	17.5452	17.9132	16.4169	16.5741	17.205	18.0924	16.6792	17.0345	16.8887	16.6287	17.8032	17.0435	17.1989	16.9811	17.1699	17.855	16.3007	16.9373	18.472	17.1724	17.9224	17.5574	16.694	18.129	16.7995	16.0377	16.2816	16.3201	16.7495	17.6897	17.4117	16.859	17.6538	18.1656	16.8633	18.4749	18.0858	17.9639	19.7688	17.3458	16.5872	19.0402	17.2871	11.672	16.8527
N-acetylvaline	18.2244	19.2666	18.2587	18.5392	18.256	18.6188	18.4005	18.2114	18.1178	18.5734	18.4786	18.3271	18.4703	18.7277	18.5619	18.4038	18.2162	18.4365	17.8748	19.5881	17.909	18.6935	18.8586	18.281	19.2268	19.0149	17.9575	18.6968	18.4631	18.2859	18.4618	18.5962	18.1947	19.6716	18.5292	18.9034	17.8098	19.3993	18.1437	18.8699	19.2994	18.1499	19.7492	18.5702	18.2248	18.6421	18.7937	18.2831	18.8377
N-delta-acetylornithine	20.0493	21.8046	20.9212	21.5159	20.2387	20.0736	20.3404	21.298	20.8562	19.379	22.5771	21.5336	20.5883	20.3783	20.1343	20.6166	19.8349	20.4858	19.7797	21.4349	20.7771	20.662	20.0889	19.4026	20.1746	20.6178	20.5933	19.0199	22.0805	20.7621	20.4186	20.0631	19.2841	20.052	19.3988	19.9829	19.3291	20.7649	19.9471	20.5006	19.8708	18.8396	20.2642	20.7889	19.4444	18.046	22.2309	20.9906	20.193
N-formylanthranilic acid	17.7413	17.7565	16.9643	17.2028	16.1213	17.3714	17.5374	17.3332	16.9405	16.7807	17.3012	17.184	17.5873	17.2687	17.7404	17.6659	16.9581	17.8284	11.672	17.7889	18.819	17.3844	17.8738	17.1856	16.9432	18.1215	17.1502	17.8599	17.1963	11.672	17.3048	17.5206	17.9281	16.9067	17.5794	16.1669	16.1838	17.7813	17.5496	18.1829	18.0833	18.3949	19.0433	18.2406	18.1982	17.3033	17.5679	16.2493	17.8613
N-formylmethionine	20.7798	21.6215	20.7621	21.4201	20.7651	20.8514	21.2375	20.9616	20.5795	20.9627	21.4268	21.018	21.0724	21.1899	21.0764	21.2529	20.8623	21.4433	20.723	22.2081	20.807	21.147	21.4567	20.8371	21.901	21.8154	20.6384	20.9002	21.4009	20.6788	21.2757	21.1791	20.8184	22.0476	20.9801	21.7945	20.4438	22.0664	20.9387	21.4585	21.4633	20.7949	22.6432	21.3551	20.9738	21.1327	21.6326	21.0204	21.3668
N-formylphenylalanine	16.6462	16.709	16.2576	11.672	16.3443	15.4827	15.7029	11.672	11.672	16.6198	16.0853	11.672	11.672	16.3631	11.672	15.611	16.6703	11.672	16.0989	11.672	15.4106	11.672	16.3523	16.8002	11.672	16.3042	11.672	11.672	11.672	11.672	15.6207	15.9274	15.4622	15.9283	11.672	15.1411	11.672	11.672	15.5179	15.6286	17.219	16.0437	15.7307	11.672	11.672	16.1201	16.0431	11.672	17.2873
N-methylproline	24.5874	24.0819	21.7621	24.0912	20.9079	23.1908	24.3291	25.0732	21.3433	24.8892	23.934	22.6907	24.2483	21.1185	21.4671	23.143	24.8325	24.7068	23.8459	23.0598	21.7802	23.2854	22.5657	24.236	23.7268	24.4222	23.6639	23.6029	23.7344	22.0108	23.7951	23.1624	11.672	23.2738	23.7108	24.1188	27.3555	21.773	20.8794	25.1498	22.9084	23.8962	22.0713	25.2955	25.1678	21.8251	23.9813	21.4693	25.1292
N-oleoylserine	17.7931	17.914	11.672	11.672	17.4654	16.9452	17.3485	17.9694	16.9849	17.4686	17.4228	17.3761	11.672	17.8308	16.9965	17.8583	16.8329	17.7655	17.2653	17.4393	11.672	16.3658	17.7852	17.4644	11.672	11.672	16.8502	17.5727	15.7499	14.9673	16.8785	17.0542	17.3698	16.8385	15.5531	16.5216	17.4521	16.4661	17.2405	16.5916	17.3536	17.1691	16.2916	11.672	16.3348	17.099	17.5789	15.9687	16.137
N-oxalyl glycine (NOG)	18.8072	16.8217	18.1229	18.5818	18.0263	18.2464	17.2464	17.9509	18.0496	18.6237	18.2416	17.8092	18.5737	18.2602	18.0728	18.0434	18.3781	18.2496	17.7283	11.672	17.2814	17.9846	17.5952	17.2976	16.8207	17.0653	17.4967	17.4515	17.735	17.2065	18.0297	17.5372	17.7726	11.672	17.6147	11.672	18.1593	11.672	18.0435	18.0029	18.7136	19.1361	16.6309	18.0894	18.0506	17.4779	17.6869	17.9229	17.5398
N-palmitoyl-heptadecasphingosine (d17:1/16:0)*	20.5385	21.477	20.5034	20.2714	20.8765	20.6255	21.3935	18.4951	20.279	21.0961	21.2688	21.2468	21.115	19.9931	19.8683	20.7816	20.4257	21.1536	20.1779	20.9724	18.9958	20.8492	20.3458	20.2948	19.2462	20.9213	18.713	19.7358	19.5103	20.1717	20.9433	19.8812	19.7219	20.2914	19.3572	20.0566	20.3084	21.2385	21.7246	21.3691	20.2763	21.5401	19.4124	21.5859	21.638	21.4464	20.2285	21.1492	21.4799
N-palmitoyl-sphingadienine (d18:2/16:0)*	22.1227	22.1163	21.6786	21.648	21.5314	22.1049	22.3882	21.3244	22.131	22.0537	22.5555	22.1339	21.4714	22.0673	21.8211	22.6527	21.6714	22.6954	21.6319	21.9639	21.0716	21.7618	21.1935	21.6854	20.1274	21.6398	21.522	21.7242	21.5009	21.0089	21.2637	21.561	22.0272	21.9258	20.6201	21.4161	21.7771	22.2118	22.4146	21.9033	21.961	22.646	21.2517	22.2305	22.4732	22.0881	22.2977	21.7924	21.8233
N-palmitoyl-sphinganine (d18:0/16:0)	20.9807	22.012	21.6318	21.3724	22.2846	21.4526	22.4386	21.2062	21.1659	22.1735	22.3989	21.8672	21.2531	21.5324	21.1175	21.8986	21.9444	20.8911	20.51	20.6284	21.3531	21.3461	21.4788	20.8207	19.7931	21.3144	21.034	21.226	20.6228	21.6587	21.4896	20.981	21.1524	21.3628	20.4358	20.2373	21.4936	21.6417	23.4263	22.2894	22.3346	22.6334	20.7958	22.6605	23.0031	22.5139	22.1078	22.3964	22.1529
N-palmitoyl-sphingosine (d18:1/16:0)	24.1214	25.3973	23.657	24.3246	24.1158	24.6823	24.5504	23.7025	24.7628	24.0426	24.1615	24.9032	23.5756	24.6415	24.0712	24.4909	24.0095	24.2243	24.6828	25.1256	23.7289	23.6081	23.5904	24.489	22.09	23.6145	24.2143	24.5454	23.6089	24.0854	23.8153	24.0211	24.5339	24.3501	24.0349	24.1434	24.4315	25.5894	24.6415	24.1748	24.9877	25.6928	24.0395	24.5665	25.112	24.9629	24.7654	24.5132	24.8943
N-palmitoylglycine	19.0601	18.9691	18.8364	19.2858	11.672	18.6014	18.9439	18.4788	18.7756	18.9208	11.672	19.1395	18.5001	19.0476	18.9046	19.4027	18.8756	19.1862	18.5166	19.0832	17.9895	18.754	19.0341	18.8511	17.5707	18.7356	18.382	19.3025	18.4825	17.5837	18.3112	18.6787	18.9168	18.6692	18.0443	18.3929	18.4525	18.3055	18.6878	18.2454	18.8932	18.418	17.6891	18.2902	18.001	18.2563	18.6364	18.0474	17.7867
N-stearoyl-sphingadienine (d18:2/18:0)*	20.2536	22.035	19.7204	20.1304	20.3523	21.3903	21.3256	19.9881	21.4417	20.2177	20.9117	20.8882	18.8842	21.4917	20.541	21.5374	11.672	20.8172	21.234	21.7205	20.3388	19.8727	19.8436	21.091	11.672	20.445	21.1007	21.342	19.9999	11.672	19.7178	20.9148	21.2193	21.3269	20.1066	20.9067	20.8886	21.7431	21.2469	19.641	21.2304	22.175	19.2972	20.6644	21.7103	21.2525	20.7645	18.9558	20.3823
N-stearoyl-sphinganine (d18:0/18:0)*	19.6818	22.0284	20.2113	20.5239	22.0511	21.3752	22.3096	21.0628	20.8035	21.5656	22.3468	21.5113	20.5875	22.0132	21.0697	21.1349	22.2089	19.537	19.7522	20.6925	20.596	19.7295	21.1522	20.6642	18.6034	21.1374	20.2122	20.9732	19.9641	21.2049	21.1411	20.9007	20.8386	20.9173	20.2708	19.7242	20.8319	21.519	23.3667	20.9001	22.2442	22.7192	18.962	22.2734	22.5533	22.1735	22.058	22.0061	21.8004
N-stearoyl-sphingosine (d18:1/18:0)*	23.7465	24.957	23.3649	23.5461	24.1694	24.4464	24.7873	23.5777	24.1979	24.3605	24.2913	24.4967	23.8586	24.6831	23.7756	23.9728	23.9631	24.09	23.8915	24.5548	23.4718	23.7849	23.837	24.1579	22.2398	24.4827	24.0771	24.4035	23.3618	24.0991	24.0722	24.023	24.2242	23.795	23.4775	23.6566	24.4192	25.102	25.5647	24.4138	25.0542	25.6289	23.6181	25.3072	25.9458	25.3747	24.8348	25.1085	25.1847
N1-Methyl-2-pyridone-5-carboxamide	23.4776	24.8781	24.2198	24.1073	24.404	23.9092	24.0617	23.3905	23.6486	24.4911	23.6686	24.3055	24.2693	24.0111	23.4122	23.4894	23.4178	23.6151	21.8524	24.4054	22.2022	23.1719	24.1055	22.3245	24.7381	23.4052	21.785	23.1227	23.3013	23.0808	22.7877	23.0202	21.7998	23.5918	22.7832	23.7194	20.1313	23.5552	20.4002	21.7631	26.7528	19.6886	24.1612	21.6078	19.3572	20.5509	20.7674	19.8596	22.2449
N1-Methyl-4-pyridone-3-carboxamide	21.8377	22.9591	23.2505	22.1753	23.2109	21.9134	22.7958	23.0289	22.5654	22.8283	21.7191	22.8677	22.9981	22.0566	21.1015	21.6733	22.0683	21.9709	20.1376	23.2854	21.3983	22.408	23.449	20.4072	23.8998	22.4777	20.5043	21.5613	21.6976	21.7797	21.9849	21.2897	20.7753	22.2216	21.0633	22.0831	18.9331	22.5852	19.0842	21.6271	25.7815	19.2219	23.6233	20.72	11.672	19.7511	19.4132	19.2608	21.1248
N1-methyladenosine	20.3009	20.4749	20.4399	20.7285	20.1657	20.737	20.7179	20.6778	20.364	20.5467	21.0896	20.3165	20.7761	20.6348	20.8203	20.2107	20.1571	20.51	20.2465	21.2168	20.5846	20.792	20.939	20.6678	21.0758	21.3744	20.4164	20.5979	20.8357	20.6089	21.2364	20.7561	20.8964	21.0081	20.312	20.8352	20.2753	21.3403	20.3963	21.2195	21.4675	20.9764	21.7651	21.0538	20.7728	20.6458	20.6205	20.8035	20.964
N1-methylinosine	18.2608	20.0759	18.8103	19.8428	18.9796	18.92	19.0708	18.9761	18.9799	18.4937	19.2959	19.2775	18.8163	19.6862	19.2439	19.1623	18.0902	19.1598	18.6085	20.8529	18.9398	19.4071	19.9759	18.2978	20.1551	20.1216	18.7358	19.3148	19.7292	18.7499	19.4276	19.2472	19.4264	20.7542	18.7168	19.7001	18.3052	21.6684	18.8903	20.1798	20.9399	19.4734	22.2751	18.8896	18.3017	19.5483	19.4558	19.3855	19.2425
N2,N2-dimethylguanosine	19.0289	20.5218	19.0743	19.8295	19.3581	19.4797	19.6637	19.321	18.666	19.2844	19.991	19.567	19.2671	19.4942	19.4752	19.7027	19.1461	19.7323	19.2929	21.8087	19.006	19.8317	20.3842	19.184	20.2864	20.5452	18.9278	19.2281	20.2667	19.0275	19.755	19.7758	19.4336	21.5616	19.5347	20.3326	19.1203	22.2894	19.1079	20.4212	20.7085	19.6951	22.1707	20.1952	19.3585	19.554	20.1065	19.7684	20.0628
N2,N5-diacetylornithine	16.6301	18.0593	16.3863	18.4014	17.4618	17.1367	17.5925	16.3682	17.0131	17.4409	17.5042	16.9807	15.9791	16.2056	17.6699	17.2332	16.4657	15.921	16.3379	18.5063	16.2838	17.1956	17.0911	17.0108	18.6827	16.8806	16.4377	16.036	16.1096	17.155	15.3097	15.6894	16.9533	18.9087	17.231	15.6544	15.6211	17.5184	14.823	17.9369	18.2867	15.0882	19.1546	17.015	14.9162	16.4118	17.0214	16.2629	15.5388
N4-acetylcytidine	17.1472	18.5675	16.3828	17.6962	16.914	17.6955	17.0101	17.2543	16.7472	16.3744	18.0928	17.2609	17.0887	17.7033	17.6456	17.0743	16.6911	17.6627	17.1401	19.0318	16.5849	17.4069	17.9778	17.5646	17.8945	18.372	16.8695	17.1408	18.2634	16.959	17.637	17.5046	17.3546	18.1982	17.329	17.8192	16.7426	19.2354	16.7328	18.8053	19.2922	17.936	19.4333	18.4303	16.4979	17.0345	18.6076	17.196	18.2083
N6,N6,N6-trimethyllysine	23.025	24.7504	23.3783	23.6567	23.9027	23.6221	24.1901	23.1535	23.4135	23.9055	23.6956	23.6522	23.9893	23.4389	23.7842	23.9505	23.0621	23.6937	22.8129	24.5734	23.1382	23.7599	24.8061	23.517	25.2609	24.4581	23.2869	23.5747	23.8833	23.6649	24.6615	24.2215	23.4717	24.1382	23.7887	24.1426	23.077	25.7851	23.9268	24.8836	26.4364	24.5992	26.2365	25.2045	23.7653	24.4425	24.894	24.3353	25.3549
N6-acetyllysine	18.5507	19.5792	18.7871	19.4823	18.6923	18.9449	19.0125	19.2171	18.5759	18.9771	18.9736	19.7114	18.6081	19.0493	19.4118	19.2264	18.8545	18.6791	18.6842	19.7254	19.2114	19.5199	19.647	19.175	19.8991	19.6262	18.8672	19.4052	19.3374	19.6335	19.4269	19.4254	19.0908	19.6754	19.2622	19.0522	18.5923	19.4451	18.8365	19.6835	19.8217	19.1332	20.2622	19.5203	18.4916	19.4886	19.7577	20.0172	19.3056
N6-carbamoylthreonyladenosine	17.1457	18.6311	17.1725	18.0845	17.0595	17.9139	17.672	17.6988	17.3252	17.4198	17.6245	17.7346	17.8832	18.1042	17.4307	17.6165	17.1438	17.6827	17.3393	19.3524	17.1195	17.885	18.26	17.5415	18.5285	18.5794	17.5152	17.6657	17.9928	17.258	17.7107	18.0237	17.4691	19.1421	17.7237	18.1202	17.1466	19.5782	17.6076	18.4839	19.2031	17.915	20.4641	17.7994	17.6042	17.5881	18.3908	17.6113	18.3563
N6-carboxymethyllysine	17.0603	19.5175	11.672	17.9579	11.672	19.9354	11.672	18.5435	17.6334	11.672	17.5382	16.3934	11.672	18.2565	18.6473	17.9659	16.5684	11.672	11.672	19.7305	11.672	16.9613	16.5113	18.5133	11.672	19.1423	16.3165	11.672	18.0457	16.969	17.0305	18.0647	11.672	19.0273	17.0822	11.672	11.672	19.7261	11.672	18.4796	18.3574	16.991	20.6648	17.3099	11.672	17.4917	17.8534	18.4251	11.672
N6-succinyladenosine	15.4888	17.2772	11.672	16.4933	11.672	15.9383	15.0324	11.672	15.6385	15.5109	15.8921	15.7672	15.323	16.3509	16.3924	16.2875	15.2549	16.2627	15.3499	18.2243	15.2443	16.9322	18.0691	15.4159	17.3588	17.8503	11.672	16.5051	16.886	15.7525	16.4396	16.4299	16.058	17.8508	16.3741	17.0495	15.5433	18.118	11.672	17.0016	17.8668	15.7023	18.6109	16.3618	11.672	15.5148	16.5583	16.3678	16.4837
nervonate (24:1n9)*	23.2003	22.8189	22.5351	22.3598	24.5968	22.8099	23.6937	22.0935	23.1447	22.3846	22.0148	22.8101	22.4373	22.8464	22.2285	22.822	22.4159	23.4017	22.2635	23.5625	21.6281	23.1255	23.7325	22.6011	21.2586	23.3536	22.7845	23.1787	21.5981	22.3784	22.3516	22.1268	22.9193	22.1821	22.1566	22.8182	23.7668	21.588	23.6329	22.2352	23.4561	22.4916	21.6876	23.1104	22.8036	22.8325	21.9079	22.7416	22.5852
nervonoylcarnitine (C24:1)*	19.6724	19.7633	19.6783	18.8367	19.7818	19.0056	20.5458	19.5607	19.2955	19.5975	19.5512	19.7269	19.1627	19.8954	19.3574	19.1998	20.0084	19.3891	18.6151	19.48	18.6104	18.3007	18.8175	19.0673	18.3072	18.2094	18.6789	19.0616	18.4123	18.8204	18.748	19.016	18.8934	18.0121	18.1654	11.672	19.8131	19.7369	20.4646	19.1507	19.723	19.7745	19.5796	20	19.7307	19.798	20.1123	19.7482	19.3918
nonadecanoate (19:0)	23.0471	23.0987	23.0694	22.7854	23.59	22.8311	22.7792	22.7586	22.3562	22.5409	22.6725	22.8387	22.5693	22.7123	22.2222	22.8188	22.5044	22.8946	22.2243	22.7754	22.2192	22.7317	22.6065	22.1928	21.2753	22.7065	22.4221	22.7051	22.148	21.8655	22.3618	22.0891	22.0988	22.137	21.7336	22.2139	22.536	22.4738	23.4357	21.8535	22.8684	22.3516	21.744	22.5374	22.1504	22.1193	22.1051	21.5606	21.8731
nonenedioate (C9:1-DC)*	15.8084	17.658	16.9244	17.4986	11.672	16.5482	16.6801	11.672	11.672	11.672	17.0994	16.0012	17.0402	11.672	11.672	17.2648	15.6924	16.5578	16.0745	18.5439	16.0753	17.4781	16.9601	16.6938	17.7111	18.6195	11.672	11.672	17.0365	11.672	18.8397	11.672	11.672	19.1474	17.4808	17.1695	11.672	20.0258	17.3399	17.996	18.1745	17.5997	17.7902	18.1571	11.672	16.4855	16.9979	16.1036	18.4349
O-sulfo-L-tyrosine	20.1662	21.3673	20.1869	20.8975	20.4021	20.9415	20.4347	20.6301	20.7148	20.6005	21.0195	20.4656	20.4538	20.7455	21.121	20.8919	20.8467	20.8661	19.338	21.7766	19.7694	20.333	20.6865	20.2744	21.6339	21.2769	19.8018	20.2738	20.4939	19.7104	20.5086	20.1191	20.3727	21.6486	20.3606	19.9186	19.5683	21.6374	20.1757	20.8885	21.6019	20.2454	22.582	20.8874	20.0202	20.5588	20.7377	20.3161	20.6129
octadecadienedioate (C18:2-DC)*	19.5264	19.9467	20.3916	20.2392	20.412	18.2235	20.0447	20.6556	18.7158	20.3175	21.2416	19.7689	20.2747	20.0206	19.1091	20.6322	18.4064	21.0802	19.8687	20.035	19.5407	20.5247	20.5828	19.2645	19.193	20.8748	19.0945	20.586	21.2567	20.3329	19.2289	19.62	19.4239	20.6552	17.5251	20.1293	19.7422	20.4856	20.2516	21.1345	20.6191	18.678	19.3884	20.0055	20.05	20.0157	20.5775	20.2607	19.9097
octadecanedioylcarnitine (C18-DC)*	20.7687	23.2057	20.1054	21.6061	21.5218	20.7396	21.5341	21.8481	20.2519	21.6659	21.0859	21.3009	21.7651	22.6052	20.5214	21.2784	21.0246	21.775	21.3314	23.1113	20.9399	22.2233	22.1396	21.9926	21.2105	22.457	20.9738	22.702	22.1398	21.8465	22.8389	22.2695	21.1691	21.5653	20.6316	22.0859	21.1089	24.0582	21.9312	22.2558	23.0134	21.7589	21.877	22.2123	21.4828	22.3319	22.2565	21.6728	22.694
octadecenedioate (C18:1-DC)*	22.8563	23.3233	22.298	23.3216	23.676	21.5424	23.0011	23.1015	21.5964	22.8521	22.8971	22.4113	22.558	22.8516	21.6549	23.1842	21.6216	23.3959	23.2406	23.0626	23.4894	23.8195	23.8138	22.4058	21.8876	23.3558	22.4478	23.9421	23.7528	22.6762	22.8156	22.3226	21.9728	22.9367	20.85	23.1639	24.021	24.0249	23.1624	23.5424	24.012	22.0085	22.2551	23.2055	22.9562	23.9958	23.1737	22.8472	23.0828
octadecenedioylcarnitine (C18:1-DC)*	21.4976	23.6794	20.7718	22.0215	22.6539	20.9385	22.6021	22.4072	20.5227	21.7325	22.6307	22.0194	22.0587	23.1184	20.8135	22.382	21.1917	22.5556	22.5904	23.9609	21.6274	22.7743	23.211	22.4714	22.0461	23.3531	21.5172	23.729	23.2861	22.2699	23.2117	22.6831	21.3471	23.0654	20.617	23.5024	21.8594	26.0117	22.877	22.6647	24.0627	22.6064	23.2046	22.8864	22.1895	23.0028	23.114	22.1586	22.9635
octanoylcarnitine (C8)	24.5527	25.3121	23.3478	24.8708	24.9893	24.2794	24.6537	24.4435	23.5764	24.4081	24.9493	24.4401	24.4853	24.0277	24.1816	23.7665	24.9334	24.9732	24.9419	26.2756	24.383	25.0931	25.5859	26.4304	24.5579	25.2735	24.5449	25.1247	25.4389	24.12	26.3981	25.1095	24.714	25.1532	24.8422	25.5316	24.3675	26.2783	24.2472	24.9193	25.2897	25.8732	25.267	24.8885	23.6378	25.0452	26.0231	24.3871	25.876
oleate/vaccenate (18:1)	33.0921	32.8364	33.1582	32.413	33.8634	32.8659	33.2405	32.4217	32.6266	32.4096	33.4684	32.7731	33.0696	32.6669	32.7525	33.2011	32.6783	33.1427	32.1204	32.4801	31.9123	32.4849	32.6619	32.0514	30.381	32.5045	32.5313	32.8625	32.2953	30.5471	32.3612	32.1288	32.447	32.5457	31.513	32.2317	32.6968	31.8411	32.8966	31.0546	32.5992	32.2574	31.0175	32.2934	30.6139	31.9247	31.7528	29.3564	31.6749
oleoyl-arachidonoyl-glycerol (18:1/20:4) [1]*	23.6015	24.655	24.0237	23.45	25.475	25.3023	23.6276	24.7033	25.4304	18.7817	23.0799	24.1712	22.8477	25.1326	24.125	23.2816	23.9094	24.7505	23.1431	25.2264	25.2844	23.3543	24.882	25.1075	23.331	24.7607	25.597	24.0931	24.7033	23.6513	23.8428	24.4467	24.6557	23.0434	23.7161	24.915	22.9668	25.0523	24.4749	23.0054	25.4824	25.5775	23.9046	23.6025	23.1549	22.7946	23.7857	24.1237	23.9572
oleoyl-arachidonoyl-glycerol (18:1/20:4) [2]*	23.7008	25.0463	25.3792	22.565	26.0017	23.8996	25.287	23.8287	24.1415	23.3957	24.6706	24.3439	23.5438	24.1811	22.7301	23.5163	23.9892	24.8364	22.9488	25.4231	24.3203	23.2383	24.9763	24.0798	23.2043	25.0123	24.5888	22.9097	23.7631	23.6094	23.8955	23.4903	23.7502	23.3482	23.8372	24.8712	23.1591	25.2041	25.8168	23.1819	24.5884	24.7434	23.0577	24.0013	24.3267	23.9912	22.6893	24.0942	24.2369
oleoyl-linolenoyl-glycerol (18:1/18:3) [2]*	22.676	23.6309	24.5097	22.6401	24.0027	11.672	23.0871	22.5031	24.0957	23.4543	24.3153	22.9328	22.6248	23.1754	11.672	21.85	21.3488	22.2309	22.5766	24.0576	23.0176	21.9835	22.6944	23.3127	21.2143	22.6233	23.986	21.7674	21.2275	20.5864	22.2467	22.2268	22.2266	22.7428	21.8679	23.3293	21.661	22.9978	23.5948	22.1926	23.6157	11.672	11.672	22.7468	22.0303	22.5744	21.1933	19.4077	22.3706
oleoyl-linoleoyl-glycerol (18:1/18:2) [1]	28.0378	28.3281	28.0033	27.1597	27.7529	28.0886	28.0709	27.5608	28.5142	27.486	28.6773	28.1031	27.3138	28.19	27.3119	26.9777	27.4709	28.2339	27.8225	28.4672	27.3178	27.2469	27.9217	28.1054	26.1886	28.1281	28.6602	27.3143	28.2434	27.2088	27.4494	27.1141	27.4022	27.1306	27.051	28.4405	27.6081	28.2865	28.4303	27.4129	28.2676	28.3525	26.7137	27.3886	27.9094	27.4936	28.1815	27.7288	27.5714
oleoyl-linoleoyl-glycerol (18:1/18:2) [2]	28.0127	28.4002	27.9463	26.8922	27.3787	28.0711	28.0008	27.4553	28.3322	27.5736	28.609	28.1452	27.3294	28.0552	27.19	26.8823	27.3659	28.1239	27.5401	28.3589	27.1488	27.0113	27.9587	27.9259	26.1393	28.1663	28.5264	27.1173	28.1568	26.9428	27.3173	26.9018	27.3036	26.9464	26.6525	28.1492	27.3634	28.2954	28.5186	27.319	28.1489	28.2479	26.5713	27.3128	27.7164	27.4758	27.8864	27.5485	27.5909
oleoyl-oleoyl-glycerol (18:1/18:1) [1]*	28.3863	28.8575	27.9687	27.1294	28.3782	28.5104	28.1971	27.5738	28.5415	27.8753	27.8177	28.1143	27.7618	28.4226	27.445	27.1508	27.9968	27.9855	27.7564	28.3937	27.3945	26.9235	28.1167	28.207	26.1562	28.0649	28.3959	27.4152	27.1964	27.1911	27.7625	27.3932	27.2449	27.0347	27.1769	28.0736	27.9722	28.7367	28.8939	27.9276	28.3994	28.9322	27.4756	27.8812	28.2938	28.2308	27.5259	27.9595	28.3701
oleoyl-oleoyl-glycerol (18:1/18:1) [2]*	28.1937	28.7819	27.7845	26.996	28.3369	28.3687	28.1141	27.3777	28.361	27.7244	27.6514	27.9433	27.6839	28.2365	27.3565	26.988	27.8999	27.7905	27.5715	28.3287	27.1474	26.7608	27.9748	28.0897	26.0368	27.9866	28.1915	27.2543	27.0676	27.0231	27.7372	27.178	27.0616	26.8392	27.0216	27.8227	27.7375	28.7308	28.7417	27.7933	28.2432	28.7502	27.2386	27.6042	27.9878	28.0768	27.2283	27.8052	28.1272
oleoylcarnitine (C18:1)	25.5346	25.2595	25.416	25.291	25.7716	25.173	25.9371	25.3449	24.968	24.9445	25.7687	25.5268	25.1553	25.8609	25.4206	25.8364	25.1352	25.874	24.457	25.0055	23.9019	24.2157	25.2127	24.3642	23.5891	24.1411	24.176	24.7444	23.9069	23.8319	24.406	24.588	24.7536	24.3859	23.7738	24.5283	25.2098	24.3307	25.7986	24.7107	25.0479	25.6184	24.6529	25.4143	24.3635	24.9424	25.2012	24.7309	24.8062
oleoylcholine	19.5536	19.8329	20.9535	19.4504	19.3553	20.264	20.2614	18.2477	21.1073	20.4675	19.1089	21.0776	18.864	20.0142	21.201	20.7451	18.7399	20.2547	20.3848	18.4152	21.4821	21.8289	18.1118	20.1089	11.672	17.7375	21.4118	20.6502	18.4784	19.8825	17.4006	18.436	20.297	18.4638	20.3636	18.9482	20.9709	18.6351	19.2348	19.882	18.4597	22.2864	18.1423	20.858	21.8744	22.1966	20.5033	21.6945	19.9867
ornithine	27.4776	27.622	27.3868	27.4015	27.5511	27.5173	27.6308	27.4761	27.3468	27.3941	27.4516	27.3827	27.7609	27.5298	27.7573	27.3806	27.1186	27.4719	27.1101	27.3019	26.6451	26.772	27.3039	26.9792	26.4747	27.3053	26.198	27.1227	26.8761	26.9802	27.2885	27.3424	27.2632	26.2314	26.8416	27.2261	27.5122	27.4901	27.7317	27.6406	27.7247	27.3706	27.3289	27.8208	27.3196	27.5877	27.46	27.7285	27.6389
orotate	20.0084	20.7156	21.3098	21.185	23.8926	20.5296	20.9551	21.1178	20.9554	20.9878	20.889	21.3316	19.8935	20.7357	20.7825	23.8438	20.0262	20.7926	20.5755	21.0703	20.9161	21.0172	24.6949	20.6188	21.512	20.7204	20.5281	21.7336	20.8218	21.3051	20.6734	21.1736	20.4799	26.2146	20.2844	21.2045	20.8158	21.6053	21.3567	21.3314	22.7756	20.5538	23.2776	21.4561	21.228	22.2685	21.7571	21.601	20.8985
orotidine	18.5174	20.636	19.3243	20.0681	22.8595	19.3484	19.5261	18.9568	19.1077	19.0794	19.562	19.154	19.4575	19.8339	19.3143	23.7404	18.5558	19.0681	19.179	21.2456	19.7445	20.8919	24.2587	20.0123	21.0144	21.2461	19.759	20.0827	20.5996	19.9998	20.085	20.3776	19.9933	26.0645	19.8561	20.3838	18.938	21.909	19.215	21.0725	24.8587	19.9297	22.3432	20.3709	19.1089	19.8585	20.4775	19.6691	20.1924
oxalate (ethanedioate)	23.9035	23.0019	23.821	24.087	23.7019	23.9627	23.4537	23.0263	23.8696	24.4497	24.4292	24.3429	24.1115	23.6984	23.4723	23.829	24.3046	23.7291	23.2819	22.9668	22.9372	23.0457	23.2096	23.5155	22.6626	22.6535	22.855	23.3954	23.6275	23.2833	23.0882	23.2674	23.0176	23.2497	23.4326	22.8936	23.3176	22.7506	23.0826	23.4388	24.9034	23.2394	23.4963	22.6924	22.6645	23.1778	23.6072	22.9792	23.0833
p-cresol glucuronide*	20.3753	21.1821	21.0444	21.7825	19.9299	19.9608	21.6986	19.2278	19.4554	19.5271	15.7391	18.225	20.3398	18.7585	22.0635	19.4423	19.0704	20.4694	19.8445	22.6726	21.8367	21.1588	21.1155	20.6617	22.4011	19.9804	19.8955	21.0782	18.3355	18.5277	21.0158	17.8987	21.2811	20.9293	18.7336	20.5639	20.1382	23.5088	20.6433	21.5172	21.1035	22.0802	23.5541	20.1331	20.0694	20.645	17.9638	19.727	21.8164
p-cresol sulfate	27.5004	28.3358	28.3735	28.819	27.2175	28.5892	28.5004	27.2639	28.1361	28.5842	24.8606	27.7816	28.3901	27.1888	28.9717	27.4902	27.0883	28.3194	26.4661	28.8133	27.2828	27.5515	27.2149	27.7652	28.6139	27.8136	27.0082	27.9855	24.4513	26.5525	27.5828	25.6241	28.2526	28.1025	26.0382	27.2542	27.5131	29.5078	26.9077	28.5033	27.8327	28.3288	29.6007	27.3451	28.0349	27.716	25.4134	27.3101	28.5742
palmitate (16:0)	32.8572	32.8123	32.7647	32.4451	33.4854	32.6636	32.8667	32.2777	32.4024	32.3877	33.0891	32.6856	32.8503	32.5521	32.5678	33.0566	32.7945	32.9167	32.0812	32.629	32.145	32.5062	32.578	32.2163	31.6161	32.4129	32.3868	32.6293	32.3211	31.4109	32.3621	32.2847	32.334	32.4011	31.9721	32.2363	32.4817	32.0954	32.6347	31.8594	32.5255	32.2739	31.6274	32.2644	31.7095	32.1604	32.0258	31.0136	32.0002
palmitoleate (16:1n7)	30.4734	29.619	30.8962	28.3959	32.2315	30.5339	30.1308	29.4351	30.1244	29.875	31.055	29.8561	30.2444	29.6216	30.5813	31.5098	30.4456	30.0873	29.0369	28.9301	28.9116	28.1741	29.9334	28.5764	26.3795	29.3796	29.6533	30.435	28.6846	25.9794	28.481	28.4115	29.7186	30.1077	28.5901	28.3021	29.5663	27.5111	29.6291	26.1319	29.7935	28.9244	26.5686	29.0287	26.6721	28.7751	27.8468	24.9146	27.9215
palmitoleoyl-linoleoyl-glycerol (16:1/18:2) [1]*	24.6932	24.4103	24.2066	22.4602	24.5342	25.1436	23.9723	24.1212	25.3322	24.206	24.5459	24.5073	23.4003	24.5108	24.3335	23.6011	23.9436	24.3123	24.043	24.0861	23.9446	22.5121	24.4535	24.5254	21.7313	24.2009	25.3218	24.134	24.1777	22.7206	23.3198	23.0719	24.0638	23.7414	23.8269	24.3586	23.5889	23.8849	24.9697	22.466	24.7978	24.7909	21.9533	23.2526	23.5572	23.7244	23.7245	23.2876	23.0925
palmitoleoyl-oleoyl-glycerol (16:1/18:1) [1]*	26.9103	26.1543	25.256	24.213	26.4675	26.9115	25.394	22.6856	11.672	25.9738	25.6856	25.4121	11.672	25.6525	25.4232	24.7639	25.9518	25.0927	25.1639	25.0546	25.1543	24.7006	26.0544	25.5075	23.236	25.532	26.3146	23.4825	24.6213	24.0208	24.7629	24.6765	24.7219	24.3382	11.672	24.8003	11.672	25.8186	26.2687	24.704	26.383	26.9134	23.9132	25.1644	25.4231	25.7886	24.7212	11.672	25.2511
palmitoleoyl-oleoyl-glycerol (16:1/18:1) [2]*	25.3329	24.7851	24.4396	23.7378	25.1967	26.341	11.672	11.672	24.6535	24.9074	11.672	24.3978	11.672	23.7203	23.7161	23.4673	25.1207	23.0678	22.7175	11.672	24.3017	11.672	24.6788	23.0798	11.672	11.672	25.3965	11.672	11.672	22.5746	24.2266	24.0617	23.7722	23.4669	23.6207	11.672	23.5131	24.3926	25.8255	11.672	25.3878	25.291	22.3894	24.4319	11.672	24.9726	11.672	11.672	24.0037
palmitoleoylcarnitine (C16:1)*	23.6375	23.7205	23.4537	23.2376	24.2618	22.6762	23.9321	23.7447	22.7605	23.6339	24.5703	23.4146	23.263	23.6689	23.3752	23.9188	23.4969	23.7526	22.6924	23.0189	21.8391	21.6743	24.0448	22.4825	21.0005	22.0496	22.4831	23.3311	22.0632	21.5315	22.6576	22.5162	23.1081	22.709	22.0029	22.8553	23.2538	22.5533	23.7582	22.3519	23.4853	23.5924	22.0771	23.4893	22.2593	23.6661	23.5141	22.4762	22.8367
palmitoyl dihydrosphingomyelin (d18:0/16:0)*	26.2214	26.3199	26.6764	26.6968	26.4607	26.3581	26.6358	26.4179	26.2571	26.7679	26.4437	26.7935	25.4304	26.0254	26.5281	27.313	26.6831	26.2645	25.8445	26.0715	26.3542	25.924	26.0019	26.0369	25.2053	25.972	26.1299	26.5935	25.7593	26.2131	25.1968	25.231	26.4509	26.6063	25.7643	25.7644	26.2479	25.5857	26.9858	25.819	26.6107	26.6067	25.3031	26.4621	26.1522	26.3941	26.6211	26.6727	25.7448
palmitoyl sphingomyelin (d18:1/16:0)	29.2267	29.4968	29.1073	29.4082	29.1231	29.1926	29.3807	29.2423	29.1241	29.5082	29.3044	29.505	29.0618	29.0436	29.3479	29.4935	29.1388	29.377	28.809	29.306	28.9632	28.9956	28.9854	29.095	28.5521	29.0436	29.0295	29.4317	28.8208	29.1088	28.8256	28.7864	29.2604	29.0301	28.5714	28.8695	29.2288	29.2117	29.2753	29.2727	29.1958	29.2919	28.7092	29.3071	29.1145	29.3691	29.4019	29.4628	29.1093
palmitoyl-arachidonoyl-glycerol (16:0/20:4) [1]*	21.3088	22.655	11.672	21.5401	22.3787	11.672	20.6691	22.5344	11.672	11.672	11.672	22.1305	11.672	23.141	23.5748	21.1429	22.5666	22.1194	20.8869	22.9287	23.4782	20.4574	21.3192	23.1627	21.2122	21.9836	23.4921	21.031	22.2827	21.5569	19.3232	22.9438	22.947	20.7346	22.5212	22.169	21.1821	22.801	11.672	21.0573	23.7917	11.672	11.672	20.4167	21.0425	19.3091	22.3816	22.3881	20.8626
palmitoyl-arachidonoyl-glycerol (16:0/20:4) [2]*	20.7269	22.6126	22.8153	20.6814	24.3591	21.9544	23.2244	21.6025	21.8174	21.7747	23.0476	21.9871	20.2126	22.2027	21.9781	21.194	22.3339	22.0897	19.5113	22.8209	22.6369	21.0282	21.3521	22.0301	21.5394	22.9979	22.5728	21.203	21.7242	21.758	21.4084	22.0099	21.9588	20.7793	22.205	22.4448	21.4352	23.1471	22.9741	21.3743	23.0029	22.4863	20.8114	22.7564	23.4966	21.7017	21.0792	21.9856	22.0515
palmitoyl-docosahexaenoyl-glycerol (16:0/22:6) [1]*	21.8096	22.4191	23.8128	21.1202	24.8077	23.1129	23.2461	21.4927	22.627	21.499	22.3023	23.1186	21.9216	22.4836	22.5233	22.5149	23.1121	22.4664	21.2186	22.2368	23.0038	21.6918	23.6736	22.976	11.672	22.5035	22.8952	21.2638	21.4769	22.4974	21.8229	21.3454	22.2387	22.5175	22.634	22.3974	21.2623	22.6303	24.1055	21.6342	24.3318	23.3308	20.756	21.7761	22.8549	22.538	21.5118	23.0003	22.3352
palmitoyl-linoleoyl-glycerol (16:0/18:2) [1]*	11.672	26.4549	25.7718	25.7967	27.0024	25.7823	26.5065	24.9589	25.065	25.8528	26.8001	25.717	23.5199	25.8291	24.448	24.682	24.1719	25.8262	25.1057	26.8795	25.564	25.2303	26.6713	25.8477	24.062	26.3989	26.397	24.1528	26.4574	26.2026	25.3272	25.311	25.6489	25.1766	25.2865	27.5984	11.672	26.5824	26.772	25.4883	26.8747	24.8698	23.3871	25.2548	26.2912	25.8762	26.1416	24.622	25.4162
palmitoyl-linoleoyl-glycerol (16:0/18:2) [2]*	23.4248	27.108	25.7542	25.7238	27.2337	24.6928	26.784	25.7742	26.0752	26.4918	27.1647	26.3299	25.3008	26.0779	25.2113	25.2201	26.8752	26.3983	25.9217	26.7356	25.6309	25.5979	26.9164	26.0792	24.6392	26.9007	26.6682	25.3115	26.5727	25.8578	25.6181	25.3076	25.7366	25.2582	25.7309	26.884	25.8645	26.8489	26.9118	26.0213	27.1812	25.0648	24.063	25.4479	26.2214	25.9862	26.2128	25.9879	25.7139
palmitoyl-myristoyl-glycerol (16:0/14:0) [1]*	22.1485	23.5968	21.707	21.8697	24.2236	23.8177	22.1366	21.6238	22.3609	22.3299	21.5005	21.4859	21.3117	22.3008	21.4313	20.8289	23.1595	21.5989	21.8269	21.894	22.6834	21.836	23.1383	22.8544	20.2734	22.0806	22.2292	22.1435	21.3367	22.0911	21.2379	21.6701	21.2237	20.7546	22.5714	21.6143	22.5881	22.56	23.0615	23.0574	23.3956	22.675	20.7391	22.4579	22.6681	23.2793	22.3388	22.9757	21.6353
palmitoyl-myristoyl-glycerol (16:0/14:0) [2]	21.7135	23.0156	21.244	21.7725	24.047	23.6806	21.8707	21.437	22.3102	22.1461	20.9951	21.5895	20.6655	22.1537	21.3381	20.927	22.769	21.2659	21.3259	21.373	22.3599	21.5363	23.0128	22.6457	20.6666	21.9111	21.9921	21.9254	21.1678	21.9442	21.126	21.2585	21.005	20.9559	22.074	21.4575	22.0371	22.1154	23.0199	22.9573	23.0717	22.51	20.7635	22.3645	22.2751	23.112	21.9662	22.7092	21.4035
palmitoyl-oleoyl-glycerol (16:0/18:1) [1]*	27.0743	27.8016	26.3511	26.2823	28.2303	27.508	27.5215	26.4757	27.1744	26.8214	26.9897	26.8555	26.4407	27.4969	26.2704	25.9925	27.5311	26.5459	26.8258	27.2834	26.5849	26.1536	27.6764	27.3999	25.1539	27.326	27.3518	26.6681	26.471	26.3348	26.7632	26.6192	26.442	25.9173	26.9112	26.96	26.8647	27.7057	28.0052	27.0515	28.0309	27.7709	25.7158	26.6748	27.1857	27.389	26.5886	26.8444	27.0948
palmitoyl-oleoyl-glycerol (16:0/18:1) [2]*	27.019	27.7954	26.2114	26.205	28.1251	27.4602	27.4807	26.3073	27.0861	26.7903	26.8217	26.7999	26.4461	27.3789	26.2667	25.9385	27.5261	26.4803	26.7403	27.3196	26.4603	26.1005	27.5214	27.3036	25.0977	27.2842	27.2345	26.5533	26.3858	26.3288	26.8018	26.5261	26.3689	25.8176	26.7891	26.8072	26.7312	27.7874	27.8694	27.0218	27.9809	27.7105	25.6307	26.5178	26.9963	27.3114	26.4171	26.8571	26.9665
palmitoyl-palmitoyl-glycerol (16:0/16:0) [1]*	24.0727	25.1443	23.1697	23.8617	26.2225	24.7665	25.0158	23.4865	24.0077	23.8887	24.1761	23.7953	23.1781	24.5339	24.4177	23.298	25.2067	23.3968	24.1197	24.3595	24.1076	24.4346	25.2586	24.8272	22.7361	24.6127	24.2635	23.9061	24.0107	23.8971	23.78	23.8986	23.7095	23.3475	24.9318	24.0748	24.2735	25.0586	25.0194	24.3804	25.6814	24.5019	22.7322	23.7213	24.4806	24.7241	23.994	24.2132	23.8431
palmitoyl-palmitoyl-glycerol (16:0/16:0) [2]*	24.1831	25.3113	23.2725	23.9846	26.5302	25.0135	25.3581	23.6521	24.2587	24.1379	24.3216	23.912	23.3971	24.7698	24.7427	23.2918	25.3368	23.3966	24.1973	24.5222	24.2912	24.6309	25.4487	25.0622	22.8572	24.819	24.4361	24.2022	24.172	23.9334	24.0795	24.0123	23.7134	23.2116	24.9103	24.1075	24.2824	25.3559	25.3148	24.6522	25.9764	24.8944	22.714	23.9578	24.6223	24.967	24.1186	24.3302	24.1261
palmitoylcarnitine (C16)	25.0033	25.4909	24.6465	25.3671	25.3023	25.0726	25.1546	24.923	24.6972	25.1772	25.3259	25.0939	24.8124	25.6976	24.9607	25.1575	25.1624	25.1534	24.041	24.887	23.3935	23.7839	25.0647	24.0109	22.9775	23.5018	23.721	24.6241	23.436	23.4262	24.1399	24.3336	24.4265	23.8398	23.726	24.0247	24.7124	24.2523	25.1517	24.6887	24.7991	24.9153	23.2188	24.6496	24.1668	24.9457	24.8569	24.5745	24.5154
palmitoylcholine	20.4141	20.6751	21.4642	20.0901	19.9673	21.2431	21.0858	19.4766	21.9737	21.1501	20.528	21.8658	20.2289	21.0867	22.074	21.4791	19.9663	21.5758	21.1347	19.9836	22.1161	22.2536	18.6394	21.077	11.672	18.9752	21.9735	21.4684	19.7756	21.2043	11.672	19.5978	21.1418	19.7146	21.2184	19.654	22.0161	19.6482	20.0265	20.8166	19.1032	23.0427	18.9066	21.5928	22.3749	22.8912	21.818	22.6561	20.8819
pantothenate	22.1088	22.4694	21.9171	22.7137	23.0457	22.1538	21.7291	22.4042	21.9534	23.3499	23.3565	23.3954	22.5434	21.8695	21.9257	21.6491	22.2268	22.3785	21.7668	22.4926	22.1548	22.0858	23.5822	22.2188	21.3046	22.1499	21.9921	23.2196	22.5243	22.8278	22.7177	22.0287	21.8899	21.5476	21.5628	22.6972	21.7582	21.9974	21.3115	22.0705	23.4227	21.7159	22.4072	22.3406	21.3298	22.9867	23.027	22.7004	21.8549
paraxanthine	20.5346	22.7413	20.8543	21.6009	20.5865	21.0173	18.1115	20.3211	21.4455	22.1413	20.9034	21.7391	19.767	22.1563	21.5511	22.169	20.6249	21.3727	20.7263	19.152	20.0088	19.7538	19.8778	19.8557	17.4974	19.0948	19.1388	19.8084	18.3049	19.7677	19.7716	20.2722	20.7314	20.1761	18.9262	19.6337	21.7563	21.8172	19.5773	19.9377	19.355	21.0339	11.672	19.7757	20.2955	19.3151	19.0073	19.4073	20.9966
pentadecanoate (15:0)	26.8685	27.2673	26.9583	26.3597	27.5221	27.1591	26.5228	26.2689	26.6107	26.4435	27.2535	26.8462	26.8571	26.5171	26.4025	27.5054	26.7668	26.9468	25.9499	26.6829	26.1864	26.4982	26.4028	26.1112	25.401	26.234	26.2363	26.8502	26.141	25.2724	26.1228	26.2553	26.3013	26.5258	26.0217	26.0111	26.3538	25.6502	26.6021	25.6724	26.3712	26.2109	25.3611	26.1663	25.7733	26.17	25.9695	25.2167	25.9509
perfluorooctanesulfonate (PFOS)	21.9081	19.4357	20.8402	20.7719	21.6013	20.989	22.2272	20.3081	19.991	20.1352	19.2476	20.4673	20.4993	20.3883	20.7009	21.598	20.6175	21.1493	21.4112	19.4577	20.0421	20.2355	20.9029	20.4599	21.1107	20.1285	19.3336	19.819	18.4111	19.6177	19.9515	19.9482	20.7209	20.7221	19.9857	20.0404	21.2992	19.2656	20.6973	20.676	21.1795	20.3365	21.0914	20.0721	19.8998	19.6826	19.2064	19.95	19.7498
perfluorooctanoate (PFOA)*	19.7489	19.948	19.1726	19.5314	20.2529	20.302	20.244	19.0259	19.1407	18.6079	18.9371	20.0463	19.9858	20.0512	19.5255	19.9687	18.9538	19.1971	19.2108	19.6672	18.7664	18.9144	19.6988	19.9356	19.0848	18.9211	18.8057	18.5259	18.051	19.3612	19.1021	19.5995	19.4746	19.2528	18.637	18.1869	19.0866	19.3117	19.1516	19.1965	19.7401	19.8268	19.3063	18.5293	19.1101	18.4393	18.5139	19.3009	19.2611
phenol sulfate	27.4539	26.575	24.615	24.8425	24.0676	24.9724	26.5492	26.1192	23.6575	24.0473	27.0345	24.8464	24.9878	25.9375	24.7976	24.6306	24.3258	25.6734	25.4415	25.8802	24.0434	22.9895	25.8111	23.2619	25.4388	25.6056	21.7667	23.8516	26.1762	23.3312	23.5417	23.0166	23.3009	24.5728	23.4669	24.0161	23.9611	26.4997	23.4369	22.4124	26.7505	26.4955	26.4817	25.4459	23.6854	23.2368	27.2349	24.5201	23.0148
phenylacetate	16.8422	17.0327	17.0408	16.2483	11.672	17.2821	17.0587	16.3411	16.6417	16.9084	11.672	15.8511	17.2203	15.8699	17.034	15.5816	14.9989	16.2158	11.672	16.2946	14.7983	11.672	11.672	15.253	14.4362	14.2791	11.672	14.7448	11.672	11.672	15.222	11.672	14.3328	11.672	11.672	11.672	11.672	15.8295	11.672	16.101	11.672	15.7295	15.9398	15.4726	16.1594	15.4067	11.672	14.0248	16.5151
phenylacetylcarnitine	19.0669	17.6271	11.672	18.5529	17.7083	18.5859	17.9306	17.8924	11.672	18.5593	11.672	17.5617	18.4955	11.672	17.8313	16.9295	17.6377	11.672	18.227	19.1209	11.672	18.3765	11.672	19.9293	17.6572	17.5388	16.323	18.216	11.672	11.672	19.6999	11.672	11.672	11.672	16.2972	16.9784	18.5561	18.8139	16.7176	20.0292	16.5552	19.9746	18.6777	19.6872	19.7659	18.8913	17.9733	18.9358	20.0674
phenylacetylglutamate	16.7311	18.3577	17.4812	17.8602	15.3939	17.352	17.7826	17.1625	15.3694	16.7645	16.2756	15.7193	18.099	15.5877	18.0975	15.3828	14.9821	17.1062	15.3791	19.0101	16.5717	11.672	11.672	16.7398	18.0855	16.5738	11.672	16.6444	11.672	14.3267	16.7223	11.672	16.1709	18.6785	11.672	11.672	15.4753	18.0545	11.672	16.4935	16.673	17.1041	20.7552	17.1671	15.7485	16.4354	16.2131	16.1457	17.3462
phenylacetylglutamine	24.2466	25.2816	24.1699	25.3629	23.2858	24.2146	25.1151	24.4284	23.9624	24.195	23.2273	24.1038	25.1116	23.8143	25.3643	23.8472	23.6324	24.5833	23.4847	26.0731	24.3946	24.7705	24.1913	24.4865	25.4425	24.524	23.9596	24.3049	24.3783	23.4942	24.7941	22.5474	24.3977	25.3505	22.6501	24.3618	23.6536	25.8968	23.6609	25.3119	24.3672	25.0833	27.0737	25.1039	24.9445	24.1915	24.7695	24.4044	25.5081
phenylacetylglycine	11.672	16.2327	11.672	11.672	11.672	11.672	11.672	11.672	11.672	11.672	11.672	11.672	11.672	11.672	11.672	11.672	11.672	16.931	16.2639	11.672	17.3677	11.672	14.8639	16.0128	11.672	11.672	11.672	11.672	11.672	16.7272	17.4497	16.5288	11.672	11.672	11.672	16.8254	16.6087	11.672	17.7371	17.4454	14.4483	15.8766	17.8453	16.8598	17.2645	18.9239	17.3593	17.8447	17.6231
phenylalanine	28.7334	28.4927	28.4798	28.4377	28.6518	28.6299	28.5377	28.3624	28.4654	28.6718	28.6636	28.504	28.5911	28.3868	28.467	28.2402	28.7588	28.7232	28.8413	28.8061	28.5955	28.7058	29.2233	28.9619	28.8857	28.8185	28.6385	28.918	28.7478	28.7343	28.9101	28.952	28.6975	28.7458	28.7768	29.1206	28.8176	28.7326	28.8921	28.8454	28.9144	28.7534	29.8308	28.9385	28.7895	29.1352	29.0725	28.8113	28.954
phenyllactate (PLA)	20.6888	20.5021	20.5983	20.4398	20.0916	20.5237	20.5405	19.8958	20.4436	20.683	20.5519	19.8474	20.1426	20.2711	19.9547	20.444	20.9022	20.337	21.23	21.0762	21.1223	21.123	21.9953	21.3916	21.9061	21.3594	21.1616	21.5797	20.577	20.5944	21.0164	21.2222	20.8407	21.8597	21.326	21.2783	21.333	21.1151	21.1684	22.3559	21.7095	21.2855	23.06	21.234	21.3204	21.9524	21.4708	20.7629	21.1979
phenylpyruvate	18.3812	18.0539	17.8398	17.2183	17.6604	18.2397	18.2456	18.0903	17.4301	18.0144	17.0801	18.0908	17.8164	17.971	17.8732	16.9057	17.4899	17.4716	18.0503	18.248	18.4758	17.0201	17.8233	18.571	18.5194	18.6858	18.7808	18.1295	17.1489	18.6648	17.8028	19.0021	18.3057	18.0213	18.5031	17.3642	18.1184	18.3829	18.5804	18.7995	17.4809	18.2649	20.2012	18.5619	18.8639	18.973	18.2997	18.7213	18.701
phosphate	25.6619	25.0464	24.9577	25.213	25.45	25.3984	25.6031	25.2561	25.18	25.1629	25.6446	24.9734	25.3824	25.544	25.5759	24.9451	25.3681	24.8949	25.5562	26.1018	25.1781	25.2855	25.8511	25.5675	25.754	26.2537	26.0226	25.2375	26.0246	25.3545	25.4691	25.3613	25.9133	25.4933	25.8449	25.6148	25.2149	25.7844	24.6084	25.2614	26.0521	24.5483	25.8839	25.2873	24.4233	24.4726	24.1321	24.7872	25.204
phosphoethanolamine	11.672	11.672	18.2691	18.865	19.1504	11.672	11.672	18.1625	11.672	18.4916	19.7383	18.5897	19.0035	19.6936	18.9941	19.5858	19.8828	18.0778	11.672	11.672	11.672	11.672	18.8252	17.9987	17.4808	17.4571	17.1337	11.672	18.8654	11.672	18.2623	19.2532	18.557	11.672	17.8497	11.672	18.722	11.672	11.672	11.672	18.1673	11.672	17.3973	18.4576	11.672	11.672	11.672	18.1256	11.672
picolinate	18.9317	19.9123	19.2018	18.1523	19.2913	18.7765	19.394	19.1369	19.5802	19.4841	18.664	19.0568	19.4533	19.4951	19.9439	19.019	18.1054	18.5567	11.672	19.4191	11.672	11.672	11.672	17.8378	19.5279	18.0476	11.672	18.8377	11.672	11.672	16.2339	17.0762	16.9695	18.9614	17.9482	18.8776	17.5065	20.5382	18.9466	18.3872	18.9453	18.8432	19.7116	18.6855	18.2725	19.7154	18.4286	18.4322	17.8225
pimeloylcarnitine/3-methyladipoylcarnitine (C7-DC)	11.672	19.4071	11.672	18.7122	11.672	18.1003	19.27	19.1667	17.8606	11.672	19.5125	11.672	19.1089	18.9554	11.672	18.8466	11.672	11.672	11.672	20.3345	17.6643	18.7647	18.03	18.8211	20.9175	20.3456	18.8824	11.672	19.9408	11.672	18.9486	18.5624	11.672	19.7248	17.6398	11.672	11.672	20.4143	18.5677	20.2832	19.3559	19.9789	21.8	19.3774	18.2851	11.672	19.4831	18.8198	18.1211
pipecolate	24.1968	24.6188	24.9316	25.6884	25.4539	24.4213	23.8007	23.8661	24.5848	26.0433	24.6531	24.0966	23.3528	23.0334	25.1657	26.423	25.4087	24.0268	24.1071	24.1397	24.3284	24.5801	26.1106	24.1436	23.8925	24.6998	24.3244	25.2984	24.6022	23.9012	23.4538	23.7814	24.7128	25.1648	24.8402	24.3708	24.4135	24.4607	24.6442	25.211	25.6942	24.7055	24.3998	24.2522	24.6605	24.6437	25.5177	24.6291	23.8209
piperine	23.2063	24.2878	27.0212	20.3891	27.1639	22.7963	20.7454	22.8024	24.5322	25.0915	24.4351	23.7543	22.7184	23.0598	25.7062	24.9378	25.8792	21.1311	21.6001	23.0167	26.1066	17.5114	26.1945	21.6928	19.494	21.3864	23.1211	23.9711	23.2594	22.4721	21.4847	21.6353	25.6587	24.1806	24.7542	20.0242	22.0897	19.3334	24.7763	11.672	25.946	20.3626	11.672	19.3574	21.5455	22.0241	22.739	21.2165	19.2501
pregnanediol-3-glucuronide	18.0059	18.5705	16.6187	18.4316	16.77	16.7715	17.6293	17.4237	19.1224	18.6651	18.3259	17.6089	17.7464	18.9867	19.746	18.5122	16.3463	17.4571	18.5489	20.7658	19.0085	18.1968	18.3726	19.3786	17.5729	19.5284	19.6206	18.9678	19.9088	18.4609	19.4122	19.8707	20.1125	19.4538	17.6217	18.4452	18.2961	20.8202	18.3021	18.0507	18.2247	17.0457	18.5336	18.144	20.4369	18.3025	20.0238	18.0033	19.7799
pregnenediol disulfate (C21H34O8S2)*	22.708	24.7401	23.5077	24.7593	22.9653	22.4793	24.6394	23.3001	23.8207	24.5062	24.4298	24.6195	22.5445	25.7633	24.4393	23.7676	24.3579	23.7064	23.3149	25.7401	24.7231	24.0814	23.1975	24.8166	23.748	25.3337	25.7402	24.3615	24.7526	25.7102	24.3483	26.0428	25.2823	24.3864	25.1306	24.0391	22.8951	24.7079	25.1411	23.868	23.354	23.494	23.9997	24.4343	24.6267	24.621	25.4256	24.7235	24.3167
pregnenediol sulfate (C21H34O5S)*	21.698	20.7837	21.3746	22.5804	20.202	20.5261	21.6429	21.0096	22.2308	21.944	22.304	22.1182	20.8228	22.4412	22.8537	21.9804	22.1254	22.6197	22.1032	23.7034	23.6023	22.2396	20.8	23.509	20.837	23.2367	23.8799	23.4966	24.5909	23.9639	23.2553	24.0426	24.1952	23.351	22.94	22.6724	22.2662	22.1775	22.7115	22.1678	19.5404	20.9951	20.566	22.0218	22.3518	22.1517	23.6851	22.6363	22.0699
pregnenolone sulfate	19.1296	18.6469	18.6243	20.4007	11.672	17.7782	19.455	17.4976	18.6888	19.517	19.5361	19.3673	18.0939	19.9652	19.9515	19.3009	19.7034	20.1731	19.3213	21.6299	21.2643	19.4558	17.4562	20.4254	19.0303	20.2803	20.4466	21.069	21.9479	21.8365	20.5731	21.7186	21.0921	21.4683	20.7864	20.1371	19.3979	19.5577	19.3827	19.0159	11.672	17.1771	16.9143	18.5559	18.6521	19.4709	19.7622	19.9207	18.9909
pro-hydroxy-pro	21.5793	23.149	21.9342	21.9352	22.4436	22.1747	22.7743	21.8911	22.9927	22.5664	22.7854	20.7767	22.6591	21.9074	21.7047	21.5244	20.7468	21.1176	23.7218	26.1941	24.4949	26.2917	26.4873	24.6171	27.6699	25.7148	24.5474	25.3322	26.8768	24.3257	25.1724	25.7568	24.2079	27.0236	26.0137	25.9173	21.6602	24.1664	23.1474	25.0025	25.3449	23.0435	26.4551	23.1178	23.1149	22.6914	24.74	22.5094	24.3965
proline	29.8394	29.5346	30.15	29.9945	29.4553	30.1627	29.6597	29.7428	29.2977	29.3083	29.4253	29.2379	29.1243	29.9847	29.6933	29.2466	29.4481	29.5085	29.4355	28.8931	29.4131	29.5648	29.5175	29.3122	29.8925	29.6104	28.582	29.2074	29.6438	29.3869	29.5434	29.8501	28.8272	28.6832	28.8522	29.6601	29.7637	29.1228	30.056	29.7645	28.6568	29.4224	29.8013	29.1659	28.7063	29.2505	29.8569	29.5553	29.3809
propionylcarnitine (C3)	23.9561	23.5739	23.1409	23.7374	23.8053	24.6383	23.2576	23.9703	24.1971	23.5527	23.0816	23.6326	23.2239	23.4094	23.5421	22.5133	24.0724	23.351	23.7225	24.0583	22.226	23.512	24.3837	23.9545	23.837	23.9923	22.9991	23.0902	23.0478	23.9204	23.7848	23.5532	23.2453	23.3735	23.7368	23.7434	23.9823	24.3063	23.1455	24.5498	24.1801	24.2924	24.5195	24.8038	24.3941	23.8578	24.5421	24.6402	24.3492
propionylglycine	16.943	17.2404	16.1291	17.7535	15.9418	17.2441	11.672	17.7845	17.6847	17.4936	15.6161	17.8785	17.1907	17.0591	16.3142	16.7848	16.5066	17.4084	15.0061	16.5896	11.672	16.3808	14.9369	16.3675	15.9257	16.3813	16.4476	15.2964	16.0422	16.5788	16.0893	17.6148	16.053	17.548	11.672	16.3788	17.0545	16.703	16.4082	17.2473	11.672	17.4351	16.4691	17.6047	17.5299	17.5727	17.3074	17.6051	18.0443
propyl 4-hydroxybenzoate sulfate	21.0813	20.4156	22.0659	21.6784	20.81	22.4934	22.553	22.2855	22.6097	20.9834	22.6694	21.0153	22.6804	22.866	22.2676	20.3914	20.9233	20.6552	11.672	15.7592	11.672	17.2885	18.0874	11.672	20.3371	20.6195	11.672	16.9322	17.0078	17.5101	11.672	17.9939	15.6682	11.672	17.7149	16.9062	11.672	23.2895	11.672	17.7442	16.7996	15.8482	20.0094	20.5319	11.672	11.672	11.672	11.672	11.672
pseudouridine	23.0602	24.2709	22.853	23.8493	22.7994	23.5969	23.2873	23.375	23.1608	23.1897	23.7241	23.4468	23.2336	23.6388	23.7898	23.4322	23.1155	23.5087	23.2107	24.6569	23.2771	23.5815	23.7673	23.4349	24.2679	23.9672	23.3782	23.6158	23.7145	23.2779	23.6399	23.5871	23.4815	24.3139	23.5811	23.5818	22.801	25.083	22.7452	24.1979	24.5968	23.5312	25.2528	23.9424	22.8612	23.5467	23.8674	23.5496	23.7396
pyridoxate	20.7407	21.4835	20.9183	21.8065	21.7141	21.1644	21.5114	21.1934	21.5608	22.4451	20.9805	22.9824	21.4749	20.6096	21.677	21.5099	20.956	21.4401	20.4672	21.9581	20.2559	20.8884	21.517	20.4525	21.5946	21.5431	20.8646	22.0336	20.4978	21.7672	21.0012	19.8922	20.972	22.9943	21.0504	20.8795	20.8503	21.8433	20.7537	21.4968	28.2846	21.0334	24.4452	21.2326	21.1874	22.1936	20.7679	21.7969	21.1383
pyroglutamine*	26.2419	27.0163	24.6219	26.0795	26.3303	26.0167	26.209	26.2065	25.9901	26.149	26.9277	26.2954	25.8973	25.9743	25.9496	26.2251	24.4027	26.7583	26.5942	26.9713	24.9388	26.6112	26.6376	26.4645	26.5643	26.5713	26.4699	26.4831	27.2443	26.2503	25.9747	26.5413	26.3849	26.1641	24.7288	27.194	26.3798	26.3645	24.775	26.858	27.3524	26.2437	26.765	27.552	26.596	26.4652	27.8497	26.4538	25.5281
pyrraline	15.7966	18.0233	16.8116	16.5438	11.672	18.0924	11.672	17.5649	16.4018	16.8633	14.8917	16.0963	16.205	15.6209	16.2487	11.672	16.6398	16.2423	11.672	15.633	16.7243	13.8989	11.672	16.0016	11.672	11.672	11.672	11.672	11.672	17.4918	11.672	11.672	11.672	11.672	11.672	11.672	16.8306	11.672	17.22	16.5847	11.672	15.6962	15.9293	11.672	17.2089	16.8954	15.356	16.6884	16.7204
pyruvate	23.5259	23.2163	23.8294	23.3634	24.1335	24.5721	23.3252	24.0102	24.3694	24.0344	23.938	24.1575	23.6363	24.1349	23.9527	23.7572	24.5491	24.3411	24.5714	24.4635	24.9812	23.7431	24.9572	24.9898	25.4638	25.5054	25.1926	24.4307	24.3762	25.2665	25.0316	25.3629	24.2604	24.1955	23.6222	25.2109	23.8983	24.3772	23.9408	24.0819	23.7553	24.0845	24.2517	24.1102	24.8037	24.2171	25.4614	24.7501	24.6491
quinate	18.8096	26.5234	21.091	24.1788	23.1753	24.1612	23.8843	23.0997	24.4193	24.9642	19.4863	24.0071	23.146	23.887	21.9531	24.3391	21.7023	24.1544	20.6759	25.7037	21.8067	22.5157	21.9417	23.5044	22.9614	21.9072	22.2305	23.4782	17.7661	21.9147	23.8435	23.7534	20.4926	24.0155	20.854	22.306	20.0169	26.6801	22.5297	23.577	20.9565	24.6268	22.1205	24.7126	22.2827	24.0481	20.8604	20.5766	23.4742
quinolinate	20.9112	22.7414	21.4865	22.6872	21.3438	21.7781	22.0912	20.9697	21.0167	21.3256	21.4458	21.8075	22.3231	21.6093	21.2836	21.525	21.1742	22.1612	21.0712	23.2188	21.4772	22.8806	22.5391	21.44	23.1615	22.5001	21.4159	21.491	21.6999	21.6352	22.426	20.912	21.4358	23.122	21.0817	21.8013	20.684	23.7101	21.1101	23.4508	23.5604	22.0128	24.4197	22.3191	21.427	21.4049	21.6208	21.146	21.9079
retinol (Vitamin A)	25.9117	25.8186	26.0006	25.4494	25.2758	25.798	25.6086	25.7831	25.8454	25.5149	25.7654	26.1102	25.3832	25.6476	25.5726	25.2949	25.921	25.4337	25.0337	25.6551	25.1322	24.9775	25.1062	25.2762	24.7078	25.3658	24.7223	25.1391	24.5067	25.286	24.9008	25.0599	25.4131	25.1412	25.0606	24.5003	24.6331	24.1744	25.2655	24.8948	25.1768	24.5847	24.0674	24.6307	23.9681	24.4669	24.2044	25.2133	24.4841
ribitol	18.3175	18.1592	18.5018	18.4154	18.9221	18.2763	18.2942	18.2112	18.2288	18.4017	18.2874	18.3046	18.2774	18.4415	18.4597	18.0482	18.8319	18.6889	18.3727	18.3707	18.1966	18.2171	19.6281	18.281	18.6163	18.6104	18.4226	18.3079	18.4696	18.0365	18.697	18.7417	18.4757	18.1515	18.9146	19.0681	18.3582	18.5417	17.9553	18.8242	19.6559	18.343	18.2717	18.9765	18.0216	18.5569	18.6819	18.1657	18.3786
riboflavin (Vitamin B2)	16.0702	17.4125	15.1491	16.5851	17.235	16.1006	17.4386	15.3845	15.6777	16.4209	20.7186	17.6574	16.6446	15.6453	15.2372	16.0023	15.8993	17.6783	16.2533	18.7032	15.6453	15.1793	16.5298	15.0156	15.9082	15.5805	15.905	15.9359	18.6354	16.2989	15.8813	11.672	14.6481	16.1081	14.5308	16.077	16.3418	16.6978	16.2411	16.0806	19.0699	14.919	19.2283	15.5757	11.672	16.4393	19.9985	15.3766	15.0814
ribonate	23.0646	25.1749	23.7162	24.1189	23.5976	23.9362	23.4805	23.3865	23.6451	23.6517	23.7586	23.8396	23.8216	23.9551	23.7842	23.4342	23.5458	23.9419	23.3665	25.7601	23.8916	24.1192	24.3304	23.8376	24.7063	24.5562	23.7376	23.7462	24.0283	23.5414	24.2793	23.9435	23.7858	25.0855	23.7828	24.2742	23.1254	25.5117	23.8913	24.3285	24.7991	23.5355	25.3975	24.1372	23.6338	23.8188	24.0495	23.2432	24.0674
ribulonate/xylulonate*	22.084	23.5313	22.8611	23.5705	22.5544	23.5448	21.9358	22.996	22.8692	23.5576	23.2869	22.7299	22.7954	22.2559	23.2911	22.8868	23.009	22.7342	21.2717	23.7825	22.594	22.7786	22.8061	22.9015	22.8646	23.1474	23.4236	23.1075	22.9086	22.5774	23.9277	23.225	22.9287	23.3952	22.9554	22.5478	21.8707	23.3272	22.2332	24.0295	24.1444	22.9032	24.5371	24.1621	22.9282	22.5826	23.5725	21.2887	22.7656
S-1-pyrroline-5-carboxylate	19.8671	18.7542	19.1131	18.5605	18.3663	19.312	19.1628	18.8424	19.9542	19.5733	18.7969	11.672	19.3543	19.231	11.672	18.894	11.672	19.2065	18.7642	19.2222	18.6839	19.34	18.9625	19.5956	19.8937	19.1282	18.7906	11.672	18.9156	11.672	19.552	18.813	17.0185	11.672	11.672	11.672	19.6306	18.8692	19.1073	19.1757	18.199	11.672	21.2061	18.8477	20.0281	19.6293	18.9208	18.6721	19.1556
S-adenosylhomocysteine (SAH)	15.0411	16.7332	15.4764	16.2264	15.3631	16.0693	15.4049	15.7554	15.48	16.0067	16.0161	15.4016	16.1311	16.1613	16.0046	15.4685	15.1625	16.0437	15.3445	18.1046	15.665	16.8286	16.7602	16.0451	17.7244	17.5208	16.2509	16.3395	16.6364	15.6306	16.5282	16.7847	16.2343	17.7882	16.4014	17.0984	15.0137	17.6631	15.5291	16.7694	17.464	16.1069	19.2704	16.1075	15.4958	16.4189	16.78	15.9449	16.8377
S-methylcysteine	19.1442	18.5655	18.4711	19.4709	18.4109	19.6065	18.3915	19.4277	19.2335	19.9381	19.4648	19.3971	18.4821	20.0703	19.2761	19.8372	18.4672	19.1686	19.0268	18.1719	18.0078	18.3503	18.6136	18.3872	17.8001	19.1274	18.9539	18.8134	18.7901	18.15	17.9751	19.7242	18.6649	18.6129	18.0437	18.8039	18.3073	17.6606	19.0059	17.884	17.8114	17.8551	17.2655	18.1154	18.687	18.1195	19.2435	18.5213	18.0898
S-methylcysteine sulfoxide	21.8766	22.2059	21.6401	23.0658	22.6781	23.5687	21.5906	22.6897	22.0831	22.3693	23.0395	22.5904	21.2664	23.9519	22.3726	23.5704	21.0715	23.1086	21.4308	21.3316	20.5656	22.5042	22.1705	22.0985	20.8719	21.7243	20.8803	21.4514	22.3384	21.4717	20.7722	23.1791	21.4339	22.231	20.7157	22.5619	20.8558	20.3206	21.2147	21.047	21.2699	20.645	18.7978	20.9189	19.0655	19.6611	22.153	21.4089	19.3298
salicylate	16.7137	18.1166	20.4145	18.8542	23.9182	19.4038	18.0855	19.1667	17.9819	19.1778	18.8259	18.7151	19.6171	11.672	18.5617	19.3664	11.672	18.3226	19.6096	17.4044	18.1245	11.672	18.6393	16.8125	20.3187	11.672	17.1781	26.0348	11.672	19.2085	18.573	26.076	17.4876	11.672	27.5294	28.4618	19.5479	26.7186	18.8347	26.3458	17.5656	11.672	25.0537	19.609	18.5048	19.3311	22.5716	26.0608	25.5611
sarcosine	22.8003	22.0529	21.2907	22.1343	22.1688	22.6487	21.3488	22.6078	21.8159	22.6083	21.196	21.3623	21.7984	21.1316	21.6951	22.2715	22.4873	22.1608	21.6868	21.401	21.1025	21.8774	21.8948	22.1982	21.2533	22.0536	21.5956	21.1448	21.1689	21.7607	21.2632	20.8245	21.963	21.7532	21.826	22.0491	22.4236	21.2092	21.5974	22.2396	22.1555	22.7767	21.5427	22.3207	22.3045	21.2198	21.3269	21.4719	21.4283
sebacate (C10-DC)	16.9684	19.721	17.4162	22.6115	20.6423	11.672	18.9078	20.9749	11.672	21.0713	21.5684	18.1033	19.7711	19.2341	17.5057	19.4128	18.9402	19.8346	17.1394	18.1201	16.5556	20.7418	20.1765	18.0872	17.8771	17.2964	17.5232	19.5482	20.1309	17.3706	18.0426	11.672	17.0358	19.5894	17.4192	20.2085	17.4471	18.2772	18.9914	18.7949	20.4362	17.1427	18.6996	17.7497	17.9237	18.1215	17.8594	17.4665	18.1192
serine	26.776	26.1119	26.4356	26.3293	26.2027	26.3814	26.4946	26.6195	26.5698	26.2153	26.0894	26.256	26.0665	26.6462	26.538	26.5603	26.353	26.3345	26.5464	25.5035	25.5755	25.9585	26.1011	25.7701	25.6586	25.8609	25.4734	25.8685	25.8716	25.7288	26.0821	26.0961	25.738	25.5663	26.064	26.1547	26.5244	25.5946	26.5031	25.948	25.9084	26.1416	25.7181	26.1311	25.8289	25.8271	26.5059	25.8974	25.8161
sphinganine	18.5609	18.59	18.1688	18.1977	17.5329	18.0624	18.0995	17.6147	17.9964	18.6653	18.015	18.0956	18.653	18.2211	11.672	18.6774	18.8526	18.3073	18.1241	19.1184	18.4822	18.474	18.5484	18.9793	18.3678	18.6444	18.8837	19.2493	18.3472	18.1547	18.7834	19.0569	18.7614	18.2232	18.722	18.446	18.6666	18.3645	18.424	18.6809	19.2393	18.4312	18.234	18.602	18.6372	18.9667	18.6987	18.5643	18.4191
sphingomyelin (d17:1/14:0, d16:1/15:0)*	20.7658	21.9565	21.9749	21.1955	11.672	22.4427	20.9394	21.1051	21.5782	22.5532	21.3231	21.5293	20.2417	19.7597	21.0712	21.8333	21.3079	21.1513	11.672	21.0806	21.1517	19.9925	19.5094	21.4821	11.672	11.672	20.0043	21.6073	11.672	20.0252	11.672	11.672	20.3588	20.9048	18.519	19.6307	18.87	20.3056	21.6322	20.397	20.1145	21.7142	18.3697	20.2602	20.4954	21.2371	20.2185	21.0454	19.0221
sphingomyelin (d17:1/16:0, d18:1/15:0, d16:1/17:0)*	26.0479	27.0277	26.1334	26.7812	26.0243	26.8917	26.2966	26.4517	26.4823	26.7722	26.3923	26.842	26.1476	26.2068	26.5163	26.9451	25.9387	26.4686	25.8637	26.797	26.0406	25.9736	25.6085	26.6199	25.1179	26.3173	26.1849	26.806	25.3532	26.0979	25.8261	25.5867	26.4782	26.3005	25.5099	25.7279	26.0444	26.6291	26.3767	26.3588	26.1759	26.9368	25.3234	26.4565	26.329	26.5389	26.4685	26.4545	26.2434
sphingomyelin (d17:2/16:0, d18:2/15:0)*	20.459	21.6793	21.8515	20.6889	20.8241	21.8002	20.8391	21.02	20.9689	21.5475	21.5794	20.8836	19.826	20.0514	20.8851	21.8277	20.9874	20.9383	19.1426	21.1233	20.9357	20.3311	20.2862	21.1497	18.5572	21.1783	20.4818	21.1928	20.3401	19.7876	11.672	19.5407	20.9122	20.8849	19.5749	19.8279	19.8723	20.9082	21.9013	20.7498	20.6265	21.6429	19.5308	21.0992	20.8835	21.2779	20.9497	20.6675	20.0226
sphingomyelin (d18:0/18:0, d19:0/17:0)*	24.197	25.3959	25.3661	24.5181	25.5826	25.0852	25.8264	25.038	24.8171	26.0249	25.5245	25.3056	24.088	25.2827	25.2564	25.3793	26.3703	24.1917	23.0074	24.3059	24.9182	23.717	24.5146	24.7674	23.3549	24.874	24.652	25.2708	23.8517	24.6744	24.3457	23.9631	24.7716	24.5042	24.0443	20.9862	24.8249	23.9636	26.9735	24.4704	25.3678	26.0439	23.4149	25.7806	25.7645	25.8312	25.7241	25.6837	24.7678
sphingomyelin (d18:0/20:0, d16:0/22:0)*	22.9283	22.3064	23.5891	22.3081	23.0061	23.1729	22.8112	22.6192	22.6399	23.4683	22.4233	23.3936	21.6661	22.9936	22.6135	22.8374	24.2272	22.7362	20.9442	22.0397	22.6755	20.5606	21.822	22.5905	19.9327	22.0969	21.6233	22.8455	20.5687	22.2604	20.7895	21.156	21.8374	22.0498	21.6239	21.3498	21.6218	20.9314	23.3841	19.4487	22.0468	22.7082	19.8189	21.8008	11.672	22.3527	21.8353	21.5613	20.3811
sphingomyelin (d18:1/14:0, d16:1/16:0)*	27.128	27.6486	27.2373	27.0235	27.2137	27.5659	27.2952	26.7166	27.2	27.6125	27.193	27.4307	27.1865	26.9592	27.2675	27.5218	27.3351	27.5343	26.5591	27.5222	26.9171	26.6707	26.9104	27.4119	25.9542	27.284	27.0673	27.5354	26.6047	27.1531	26.9316	26.6405	27.3549	27.0778	26.4673	27.0001	26.9527	27.2426	27.5005	27.254	27.0857	27.5063	26.2828	27.3263	27.2555	27.6024	27.2083	27.5577	27.294
sphingomyelin (d18:1/17:0, d17:1/18:0, d19:1/16:0)	25.0399	26.0573	25.5106	25.5956	25.2001	25.692	25.8065	25.6675	25.2575	25.6736	25.3819	25.8638	24.9537	25.2223	25.6041	25.8832	25.3572	25.5954	24.7255	25.6872	25.49	25.0305	24.7762	25.5773	24.4183	25.5499	25.2268	25.6842	24.6668	25.5038	24.9426	24.9589	25.5863	25.3208	24.6605	24.7976	25.4421	25.559	26.0872	25.2272	25.3664	26.2439	24.442	25.77	25.4709	25.7262	25.5801	25.861	25.3753
sphingomyelin (d18:1/18:1, d18:2/18:0)	25.4571	26.1679	25.8034	25.5007	25.4651	25.8102	26.0191	25.9333	25.7104	25.8576	26.0361	25.7846	25.1661	25.9389	26.0717	26.5906	25.8337	25.978	25.3436	25.9809	25.974	25.2154	25.2967	25.9476	25.3114	26.0327	25.8449	25.8563	25.6845	25.6333	25.2658	25.9304	26.127	26.177	25.2811	25.5192	26.0961	25.9156	26.4167	25.5219	25.6581	26.1514	25.0656	26.1578	25.9983	25.9541	26.1122	25.9031	25.4009
sphingomyelin (d18:1/19:0, d19:1/18:0)*	24.6915	25.456	25.4685	24.9717	24.9682	25.6666	25.5427	25.0835	24.9347	25.5707	25.0276	25.5819	24.9211	25.3927	24.9972	25.4938	25.077	25.3462	23.7338	25.275	25.1401	24.0542	24.2246	25.276	23.4644	25.0493	24.4723	25.1922	23.579	24.8351	24.5553	24.4582	24.7706	24.651	23.3767	23.9123	24.8046	24.5571	26.4235	24.5683	24.7547	25.4983	23.8044	25.2105	24.9545	25.3776	24.7386	25.6522	24.7935
sphingomyelin (d18:1/20:0, d16:1/22:0)*	28.0125	28.0421	28.1059	27.7277	27.7581	28.1202	28.2973	27.6849	27.9615	28.3083	27.9762	28.3228	28.1081	28.1672	27.7665	28.121	28.0346	28.4861	27.3033	27.6064	27.6741	27.1513	27.1797	27.7194	26.7374	27.7112	27.3411	27.9098	26.8452	27.9116	27.6203	27.4392	27.5321	27.5293	27.0527	27.4381	27.738	27.3937	28.2828	27.2913	27.3262	27.9031	26.8479	27.741	27.636	28.0933	27.5214	28.0564	27.7374
sphingomyelin (d18:1/20:1, d18:2/20:0)*	24.8291	24.9615	25.3155	24.6762	24.6246	24.9175	25.3948	25.0688	24.82	25.1769	24.9446	24.9041	24.6311	25.1318	24.9459	25.504	24.7377	25.4561	24.1816	24.3892	24.6976	24.1394	24.0152	24.5231	24.2375	24.8001	24.3044	24.7492	24.0928	24.5404	24.3909	24.5902	24.8072	24.7924	23.8375	24.534	25.0406	24.443	25.3511	24.384	24.1453	24.91	24.139	24.8219	24.539	24.9987	24.6262	24.8785	24.4902
sphingomyelin (d18:1/20:2, d18:2/20:1, d16:1/22:2)*	19.7679	19.9054	20.4292	20.2485	19.5507	20.4172	20.7414	20.6811	20.5321	19.9212	21.0961	20.6758	19.7911	20.5477	20.3533	21.1396	19.6522	20.5276	19.4669	19.6093	20.8563	19.6617	19.3349	20.9612	18.7655	19.7061	20.8312	20.1169	20.9961	19.3472	19.6794	19.9203	20.8196	20.6144	19.7714	19.3183	21.0661	20.6181	21.9343	20.0146	20.6989	21.7732	20.3064	21.0643	21.5049	20.2788	21.8236	20.9012	20.4013
sphingomyelin (d18:1/21:0, d17:1/22:0, d16:1/23:0)*	26.7784	27.0571	27.0755	26.0554	26.599	26.9677	26.7195	25.898	26.19	27.2066	26.8804	26.9175	26.6429	26.2822	26.018	26.902	26.8923	27.1309	25.1231	26.504	25.9598	25.4386	25.8372	26.3565	24.4687	26.0819	25.4527	26.2312	24.9068	25.6097	25.8974	25.3309	25.7321	25.8272	24.4514	25.2752	25.6348	25.9576	26.9026	25.5248	25.7999	26.1816	24.4413	25.8536	25.7403	26.5766	25.5453	26.1033	25.8461
sphingomyelin (d18:1/22:1, d18:2/22:0, d16:1/24:1)*	29.6603	28.3735	28.6421	28.2746	28.349	28.6846	28.6851	28.2125	28.5779	28.686	28.6659	29.3445	28.4032	28.4145	28.473	29.3127	27.8511	29.7113	27.2932	27.4309	28.1404	27.7215	27.8239	28.3214	27.225	28.1716	27.9759	28.3764	27.5165	27.7291	27.9364	27.8633	28.2975	28.0574	11.672	11.672	28.0003	11.672	28.6809	27.996	28.0059	28.4788	27.4841	28.2207	28.2245	28.5715	28.1168	28.6036	28.0782
sphingomyelin (d18:1/22:2, d18:2/22:1, d16:1/24:2)*	23.2212	23.9282	23.4022	23.7541	23.1782	23.9217	23.7575	23.6648	23.548	23.7648	23.9834	23.9135	23.4068	23.065	23.8433	24.1587	23.6161	23.8109	22.7597	23.5533	23.2264	22.8618	22.7265	23.5877	22.6099	23.2522	23.2147	23.7777	23.502	23.2327	23.1606	22.8325	23.8318	23.4395	22.9127	22.8499	23.7199	23.7152	24.0817	23.5671	23.5672	24.2168	22.9117	23.7889	23.7867	23.9468	24.3618	23.8957	23.5576
sphingomyelin (d18:1/24:1, d18:2/24:0)*	30.1419	30.0854	30.1666	29.9013	30.0614	30.1257	30.5057	29.8543	30.2752	30.5318	30.2282	30.1604	29.871	29.9972	30.0592	30.1237	30.0833	30.1443	29.4355	29.7426	29.6679	29.2256	29.5513	29.7795	28.9214	29.889	29.8049	30.0836	29.0062	29.7394	29.5513	29.321	29.9047	29.6541	28.9323	29.4401	30.0003	29.7182	30.3566	29.6563	29.818	30.1298	29.4318	30.0602	30.1859	30.3015	29.8777	30.0839	29.8157
sphingomyelin (d18:1/25:0, d19:0/24:1, d20:1/23:0, d19:1/24:0)*	23.1637	23.9855	23.6715	23.5876	22.8367	24.1553	23.5425	22.8943	23.0544	23.8846	22.9001	23.1737	22.9602	11.672	22.6221	22.3547	23.713	23.7576	22.1513	23.335	22.9541	21.9035	21.8184	23.5862	21.5906	22.9971	22.9011	23.095	21.262	22.4539	22.3022	21.3645	22.6535	22.0021	22.0899	22.0645	22.6888	22.756	23.5348	22.4591	23.1728	23.4723	21.2983	22.6476	22.5221	23.1763	21.9337	22.9213	22.0589
sphingomyelin (d18:2/14:0, d18:1/14:1)*	22.7692	23.5265	23.7049	22.78	22.5381	23.8721	22.8914	22.859	23.1657	24.1596	23.8465	22.7854	21.7683	22.4474	22.6664	23.4536	23.0997	23.0097	21.7726	23.1328	23.0348	22.04	21.9987	23.0863	21.0784	22.571	22.5884	23.6646	22.5044	21.901	21.4795	21.7983	22.7271	22.7307	21.6399	22.1183	22.1118	22.5786	23.5743	22.4355	22.3977	23.3267	21.247	22.4188	22.7783	23.3957	23.0133	22.5094	21.2449
sphingomyelin (d18:2/16:0, d18:1/16:1)*	27.7761	27.8145	27.6151	27.4039	27.3705	27.5726	27.8027	27.442	27.607	27.7092	27.9578	27.3258	27.1163	27.478	27.7496	27.9531	27.5169	27.9609	27.356	27.7776	27.355	27.0008	27.1916	27.5184	26.6188	27.8636	27.6265	27.8288	27.5478	27.2471	26.9451	27.2987	27.925	27.6082	26.8948	27.6286	27.8292	27.8966	27.9578	27.7327	27.493	27.8108	26.9945	28.0868	27.8888	27.9855	28.2372	27.6445	27.4121
sphingomyelin (d18:2/18:1)*	22.9246	23.1765	23.0872	22.6475	22.182	23.0363	23.2323	23.2718	22.8869	22.9504	23.312	22.8381	22.3869	22.8104	23.0179	23.5485	22.5524	23.0994	23.0371	23.3348	23.1697	22.4841	22.4581	23.304	22.0244	23.5027	23.3313	23.5691	23.3372	22.7873	22.4073	22.5565	23.6311	23.4174	22.4131	23.239	23.655	23.5006	23.9061	22.9202	23.0227	23.7006	22.4293	23.6195	23.8231	23.4142	23.6994	23.1499	22.7758
sphingomyelin (d18:2/21:0, d16:2/23:0)*	23.5923	24.4913	24.6214	23.7895	24.1578	24.6309	24.3945	23.9611	23.8899	24.5103	24.492	24.0703	23.6664	24.3972	24.0938	24.4539	23.7065	24.4208	22.5984	24.1414	23.9238	22.8928	23.3542	24.1662	22.296	23.8169	23.3872	24.0209	22.8093	23.315	23.2007	23.5369	23.9101	23.513	22.2908	22.8037	23.5555	24.0631	24.9384	23.3135	24.0171	24.4238	22.8082	23.8717	23.7329	24.2391	23.7459	24.1093	23.5306
sphingomyelin (d18:2/23:0, d18:1/23:1, d17:1/24:1)*	27.8822	28.096	28.237	27.1296	27.6791	28.0506	28.0564	27.23	27.6027	28.4036	28.0856	27.7806	27.3059	27.3347	27.4179	28.1071	27.8041	28.0588	26.1601	27.5428	27.0566	26.5135	26.9542	27.4642	25.7431	27.416	26.8521	28.4292	26.1358	26.659	26.7028	26.5144	27.1428	26.9815	25.5378	26.2934	26.9672	27.2532	28.1791	26.8113	26.9989	28.3539	26.9687	27.3153	27.3098	27.8632	26.8925	27.39	26.9072
sphingomyelin (d18:2/23:1)*	24.129	24.7865	24.806	24.3535	24.3029	25.2556	24.6123	24.4332	24.5501	24.9166	24.842	24.5903	24.0046	24.249	24.6738	24.8816	24.1386	24.6794	22.9694	24.4981	24.1016	23.3781	23.6753	24.6902	22.6716	24.2592	23.8483	24.5041	23.3598	23.756	23.4236	23.4588	24.4313	23.9396	23.0841	23.3345	23.9036	24.4338	25.0752	24.0357	24.2813	24.961	23.2411	24.3354	24.3008	24.7279	24.4534	24.4377	23.8591
sphingomyelin (d18:2/24:1, d18:1/24:2)*	28.7855	28.7388	28.8905	28.5086	28.5207	28.7797	29.1457	28.7099	28.9258	28.9791	28.9977	28.6597	28.3045	28.5942	28.9089	29.0568	28.585	29.0374	28.0884	28.4057	28.3458	27.9384	28.0528	28.4184	27.7006	28.5159	28.3362	28.6338	27.9727	28.4116	27.896	28.0868	28.6788	28.5104	27.5996	28.1178	28.6391	28.5742	28.9002	28.3703	28.2814	28.7445	28.1286	28.7625	28.6552	28.9052	28.7724	28.7571	28.1374
sphingomyelin (d18:2/24:2)*	23.7913	24.3294	23.8849	24.1408	23.0849	24.2597	24.017	24.1996	24.2052	24.1077	24.7177	24.1113	23.242	23.5193	24.4867	24.5892	23.7544	24.3329	23.1569	24.0179	23.2992	23.2545	22.9816	23.2357	22.436	23.6726	23.251	24.1349	24.1161	23.2676	22.5364	22.8324	23.9789	23.8654	22.6037	23.3435	23.7926	23.7401	23.8132	23.4298	23.5888	23.5317	22.981	23.925	23.6283	24.0156	24.6578	23.7442	23.1447
sphingosine	20.5907	21.509	20.2406	20.273	21.3939	21.4516	20.9535	20.3779	20.763	21.401	21.0543	20.2429	20.2327	21.5088	20.5235	20.6291	20.4715	20.9947	11.672	21.1113	19.0713	20.0514	20.5635	20.2172	19.7215	19.442	20.9036	20.881	20.7709	20.4822	20.9947	20.3448	21.0487	19.566	21.1701	20.3984	20.8503	21.1976	21.1758	21.5508	20.0916	21.3966	20.082	20.2409	20.6413	20.5526	21.2905	21.2201	20.1417
sphingosine 1-phosphate	16.8552	17.0723	17.4265	17.2431	17.4365	17.2885	17.3493	17.3422	17.1475	17.209	17.3909	17.2417	17.7969	17.7122	17.8146	17.091	17.4563	17.6805	16.6878	17.921	17.1772	16.143	17.1733	17.3092	16.5364	17.1333	16.4834	17.645	17.0684	17.337	17.412	17.4631	17.9187	16.9054	17.1756	17.5175	16.5343	16.2766	16.7892	17.2727	16.8523	17.866	16.0398	16.9387	16.6819	17.2068	16.9686	17.6683	17.1377
stachydrine	27.6825	28.1838	26.2086	26.2606	25.5185	27.7393	27.8206	28.2816	25.4753	27.3914	28.5468	25.4015	27.1572	23.0944	25.4249	25.5479	28.5596	24.4487	27.2897	28.2741	25.1497	26.3065	25.6571	27.8371	27.9464	28.0776	26.3814	26.9551	28.4549	25.1748	27.3634	25.6962	24.5375	26.2116	28.465	25.1628	28.9976	27.7354	25.3991	28.2167	25.3199	27.3448	27.8922	28.3566	27.7144	25.8514	28.1373	24.298	28.1639
stearate (18:0)	31.9371	32.0628	31.9139	31.7808	32.3921	31.6559	31.77	31.6364	31.5252	31.6189	31.8309	31.8383	31.88	31.6672	31.5328	31.9658	31.7965	32.0035	31.4329	31.8082	31.4086	31.8167	31.8011	31.5205	30.9365	31.5766	31.5472	31.7837	31.5279	31.1326	31.6178	31.4618	31.487	31.5341	31.2498	31.5069	31.6244	31.3839	31.8748	31.2958	31.8297	31.5174	31.0199	31.4633	31.2134	31.3058	31.3846	30.8099	31.3303
stearidonate (18:4n3)	22.9717	21.5479	23.6068	22.0283	24.2522	22.6602	23.3564	22.2754	22.301	22.2366	22.7429	22.1716	22.4145	21.7758	22.4035	23.6567	21.9966	23	21.4123	21.3474	21.4166	21.1785	22.327	20.9933	20.1936	21.6546	21.4255	22.4356	20.7411	19.0733	20.822	20.7049	21.7478	22.2803	20.2519	21.4453	21.7378	20.0853	22.4604	19.2926	21.7116	21.2782	20.443	21.3305	18.7212	20.8682	11.672	18.2416	19.9473
stearoyl sphingomyelin (d18:1/18:0)	26.4508	27.1144	26.8828	26.9094	26.9328	27.0157	27.4305	26.9383	26.7154	27.4259	26.9922	27.1786	26.968	27.1395	27.0851	27.1371	27.0577	27.1921	26.0718	26.4824	26.5638	26.3976	26.3485	26.7916	26.275	27.0633	26.6597	27.2018	26.2592	26.9943	26.9651	26.7278	27.0342	26.532	26.1342	26.3483	27.0915	26.4	27.7495	26.8013	26.7793	27.4417	26.1955	27.4189	27.3194	27.615	27.1598	27.3864	27.2458
stearoyl-arachidonoyl-glycerol (18:0/20:4) [1]*	21.7155	23.2146	22.7688	20.9632	23.8421	22.73	22.2642	22.0587	22.5165	21.9526	21.2938	22.7627	21.4827	22.1875	23.4322	21.5402	21.9675	22.6968	20.8732	23.1046	22.284	20.9321	22.5678	22.3045	20.7352	22.0609	22.2809	21.7233	21.0347	21.1964	21.1527	21.4059	21.513	21.2641	21.5322	22.0587	21.468	23.5071	23.2335	21.0041	22.8266	23.1431	21.7015	21.9696	22.4042	21.8586	21.1393	22.0252	21.8703
stearoyl-arachidonoyl-glycerol (18:0/20:4) [2]*	20.6758	21.709	21.6929	19.762	11.672	20.6371	20.2612	19.8413	20.4908	19.685	20.9575	20.4528	19.67	20.7776	22.4778	20.7827	20.671	20.4231	20.0309	22.0394	21.0675	20.0692	21.0901	21.5022	19.6179	20.9896	20.7569	20.7241	20.4117	20.2379	19.864	20.504	20.5152	20.5156	20.8067	21.1577	20.6248	21.6183	19.9135	19.9371	21.0675	20.5139	19.6142	11.672	20.8823	20.971	20.7986	20.6817	20.1669
stearoylcarnitine (C18)	23.3866	24.0059	22.5531	23.3135	23.368	23.163	23.5338	22.8344	22.7275	23.2835	23.2163	23.2257	23.113	23.5884	22.9807	23.8087	23.2798	23.1419	21.9323	22.8395	21.5641	22.1347	23.1536	22.1992	20.8395	21.231	21.6515	22.4352	21.3117	21.5185	22.5795	22.2529	22.3169	21.8163	21.5381	21.9126	22.7502	22.683	23.4879	22.901	22.9138	22.8751	21.5265	22.8665	22.6974	22.9532	23.0414	22.9741	22.8525
stearoylcholine*	18.3716	19.0928	20.167	11.672	11.672	19.4325	11.672	11.672	19.913	18.919	18.2713	20.3387	18.2226	18.7839	20.7301	19.9118	11.672	20.2147	19.4223	11.672	20.27	20.3563	11.672	18.8505	11.672	11.672	20.2675	19.6071	11.672	19.3005	11.672	11.672	18.8278	11.672	11.672	11.672	20.4513	11.672	11.672	18.398	11.672	21.1204	11.672	19.7976	20.8539	21.2136	20.331	20.9673	18.9063
suberate (C8-DC)	11.672	18.8845	11.672	19.0983	18.7384	18.4442	18.1838	17.828	17.9312	18.2421	18.3615	18.0275	18.7152	18.6085	17.9099	18.6679	17.7454	18.426	16.8883	19.1514	17.4243	19.373	11.672	18.3165	19.1068	19.0498	17.7835	18.9043	19.1428	17.1387	19.3189	11.672	17.7444	19.7032	18.4787	19.7489	11.672	20.1412	18.6234	19.1886	19.562	17.3641	19.9146	18.6572	18.524	16.2419	18.1717	17.2468	18.8688
suberoylcarnitine (C8-DC)	17.1285	21.719	11.672	19.3214	18.8249	18.7218	20.6207	19.2705	11.672	17.6669	19.7036	19.0513	19.6293	20.3304	18.3976	20.3111	18.4652	19.3023	19.6489	22.6927	18.0199	20.9272	20.2967	20.4853	22.1941	21.7169	18.9258	20.9964	21.7185	19.6349	21.5909	19.8214	18.9172	22.5584	19.767	21.6006	18.719	24.5006	19.1899	21.3795	21.4459	20.8771	22.0757	20.7052	20.2243	19.859	21.2962	20.0917	21.3908
succinate	23.4413	23.6193	23.8044	23.8352	24.103	23.7936	23.7983	23.5476	23.3497	23.4386	23.5544	23.9092	23.3143	23.776	23.7028	23.7558	24.1378	24.2199	23.9577	24.8789	24.2813	24.0578	24.8213	24.0823	23.8525	24.4405	23.9504	24.219	24.1234	23.4594	24.1939	23.928	24.077	24.161	24.757	27.7478	23.6811	23.7168	23.6689	24.035	24.3003	23.5616	23.5401	23.9536	23.5839	24.0853	24.2734	23.7467	23.9739
succinimide	18.5338	18.2404	18.8354	18.6707	19.1598	18.3108	17.7202	18.4699	19.3189	18.7328	18.4782	18.5182	18.8463	18.4624	18.3914	17.8531	18.3134	18.874	18.6487	19.2075	18.4348	19.2041	19.0924	18.7297	19.2533	18.6771	18.8163	19.5281	19.3615	18.481	19.0096	18.1902	19.2615	19.935	19.6486	24.6971	18.2727	18.5602	18.2712	18.3292	18.521	19.1275	17.4136	17.8182	18.3455	18.8502	17.9941	18.0715	18.5518
succinylcarnitine (C4-DC)	18.2214	20.3492	19.1442	19.5986	19.2978	20.6984	19.845	19.1452	19.3909	18.8707	19.319	19.2989	20.0578	20.0993	19.6611	18.8397	19.291	19.7408	18.5251	21.0743	19.2904	19.3274	19.7698	20.6299	21.05	20.0966	19.1912	19.2993	19.9934	18.7011	20.5084	20.1209	19.7207	20.1505	19.8094	20.0207	18.716	20.9901	18.5305	20.3868	20.7048	20.5539	22.1465	19.6455	19.6164	19.6758	20.2218	19.2834	20.1439
sucrose	18.8324	18.9757	11.672	19.6461	14.5228	17.4183	15.9023	18.4982	17.7855	11.672	15.9002	20.0342	16.9509	17.6944	16.5541	18.1328	21.9924	16.9272	19.779	19.2216	19.6334	19.5433	16.1009	20.7635	11.672	17.1425	18.2101	19.6187	11.672	18.9832	21.1632	19.7558	16.8484	18.1105	19.9924	17.1106	19.4888	18.7926	18.9599	23.7974	19.2059	21.8273	11.672	22.4044	19.5822	20.0121	19.5975	20.1368	23.6181
sulfate of piperine metabolite C16H19NO3 (2)*	17.957	19.251	18.9114	15.2954	18.2838	15.9374	11.672	16.7419	18.1138	19.4394	18.3977	18.1616	17.3826	16.3278	19.0039	20.5193	19.2422	15.801	11.672	19.2936	19.5397	11.672	18.0163	16.0141	11.672	11.672	17.4064	18.4661	17.2491	18.0729	15.379	15.6858	19.488	19.6443	17.9623	11.672	17.3044	18.0177	18.1764	11.672	19.3305	16.0836	11.672	11.672	16.9308	17.474	17.5947	17.0671	11.672
sulfate of piperine metabolite C16H19NO3 (3)*	15.4767	16.9612	17.7557	11.672	17.1173	15.3612	11.672	15.107	16.995	18.2803	17.187	16.0933	16.0666	11.672	17.8081	18.1827	17.2029	11.672	11.672	17.2935	18.2903	11.672	16.9266	11.672	11.672	11.672	16.2617	17.3858	16.19	15.2247	14.7602	11.672	18.2824	18.0225	16.2768	11.672	11.672	16.1768	16.7876	11.672	18.3162	14.3949	11.672	11.672	15.6274	16.0983	16.2395	11.672	11.672
sulfate*	25.4755	26.5554	27.5734	25.8354	25.8789	27.4277	26.0477	26.017	28.156	25.3067	26.9723	25.9054	26.8095	25.9473	25.9455	25.9695	25.628	26.3365	25.1217	26.3324	25.5657	26.4071	26.3672	25.9746	27.0017	25.5472	25.34	24.6709	25.828	27.1902	25.7505	26.2403	25.2478	26.9471	25.8196	26.2824	26.9339	25.012	25.5108	26.7289	26.932	24.7483	27.4775	26.9977	25.6458	25.4233	25.1425	25.4351	26.2328
tartarate	20.5523	23.0074	22.5519	18.3524	19.682	20.1817	20.55	20.8084	19.5516	21.0113	21.3031	20.5389	22.4804	20.4475	20.7398	18.7221	20.2272	21.2548	16.1338	23.1029	18.935	19.1574	20.7698	11.672	22.6128	21.4306	22.8238	21.3604	20.4296	11.672	24.1207	20.0794	21.9523	21.0038	18.7241	21.0431	11.672	21.8484	11.672	17.8527	20.4489	11.672	22.6527	11.672	11.672	11.672	20.7956	23.251	17.0417
tartronate (hydroxymalonate)	21.2336	18.8585	19.686	20.7702	20.1668	20.8201	19.4819	19.2367	20.7336	21.3983	21.0416	21.1003	20.4544	20.7402	19.4014	20.3905	20.7804	20.1107	18.8245	18.5112	18.4098	18.9206	18.8421	18.919	18.953	16.6911	17.5675	19.7334	19.7399	18.8874	18.1623	18.2876	18.3768	19.012	19.7197	18.7808	19.4774	17.6483	18.6441	18.7432	21.1251	19.4076	19.1053	17.3957	17.633	19.3397	20.1399	18.604	17.5285
taurine	24.5203	24.5183	24.774	24.8131	23.9372	24.9352	24.8195	24.3532	24.7629	24.7348	24.6957	24.7374	24.7358	24.7109	24.7417	24.8073	24.3084	24.576	24.1907	24.0415	23.8509	23.8968	23.3888	24.5392	25.0092	23.4977	24.0315	24.3897	24.2072	24.0319	24.7739	24.5903	24.3862	23.9867	24.1313	24.0226	24.4706	25.6872	24.0086	24.5708	22.4214	23.9456	24.0935	24.0209	23.6506	24.2457	24.2133	24.4689	24.7276
taurochenodeoxycholate	17.3794	20.8342	17.1145	17.9587	20.0629	11.672	15.1194	20.0942	17.3374	19.5333	19.7516	15.9209	25.1979	17.7838	19.6148	18.2318	20.8463	15.5778	17.3911	19.5911	16.7081	16.1708	19.2083	16.8453	16.9452	16.7602	18.2823	18.9222	19.4244	17.0098	21.3232	15.7821	18.6417	16.7613	17.7735	17.6979	19.8029	22.9544	22.0126	21.7705	20.9451	21.7861	21.6822	19.8272	24.5094	22.5036	21.9189	21.5164	21.2522
taurocholate	13.2246	17.2643	11.672	11.672	17.8476	11.672	11.672	18.7978	11.672	11.672	16.1098	11.672	24.2794	11.672	17.8277	11.672	19.4104	11.672	11.672	11.672	11.672	11.672	15.9807	16.0756	15.0131	16.0644	16.5329	16.9004	18.6069	11.672	19.388	11.672	15.526	11.672	14.2369	11.672	16.1757	19.8884	20.6268	20.5827	18.4904	21.3924	20.3178	19.3303	23.9486	20.828	19.304	18.7902	20.1419
taurocholenate sulfate*	21.4743	23.2836	20.5753	20.4568	21.8163	20.6134	21.6021	19.7118	19.9244	21.6569	20.4286	20.8693	22.356	20.9355	21.0293	19.87	20.5988	21.9588	22.2649	22.0148	20.8476	21.3039	23.0376	22.1121	22.7826	21.3394	21.8337	22.8389	21.7314	21.2373	22.254	22.2836	21.7437	19.4689	21.27	22.3134	21.9671	22.3526	21.0831	20.5726	23.9623	21.7923	21.3702	20.9288	20.7692	23.5129	19.9398	20.6395	21.8318
taurodeoxycholate	16.4236	18.6412	15.8602	16.4861	18.3221	11.672	11.672	18.6442	16.2184	17.5755	17.1754	11.672	25.1619	17.4329	18.3388	11.672	21.2769	12.6693	15.3285	17.2864	15.6341	14.5435	17.4379	11.672	14.3989	11.672	16.204	16.8815	16.8481	16.1514	20.7381	12.9111	16.6878	13.939	17.365	16.2627	18.4406	20.3243	21.4149	19.8669	19.2404	20.1384	20.9123	20.1612	24.0267	20.1453	18.5239	20.762	21.3971
taurolithocholate 3-sulfate	20.4688	23.1135	20.0159	16.2982	20.8202	17.8607	18.757	19.5562	19.6466	20.3441	11.672	20.7212	23.2711	20.968	20.9397	19.8806	21.0927	19.6267	19.3951	19.8089	18.4123	16.2127	19.9998	19.3969	18.7889	18.1807	18.9209	19.7739	15.6647	20.1414	21.4565	18.8082	20.8338	17.0969	19.7675	18.4368	21.6218	21.427	21.4851	18.8945	21.1415	20.9323	19.9402	20.1596	22.5674	22.2705	11.672	21.1188	23.0932
tetradecanedioate (C14-DC)	20.3829	21.2791	20.739	20.7229	21.4517	20.0304	21.208	20.42	19.7272	20.6725	21.4211	20.3092	21.1841	20.851	19.7905	21.5454	19.4446	21.154	19.3004	20.046	19.8078	20.2908	20.6198	19.6802	19.1126	19.8875	19.5373	21.9031	19.5076	19.2472	19.5516	19.5195	19.5213	20.225	18.6068	19.3819	19.9261	20.7638	20.7071	19.8704	21.0523	19.6416	19.1126	19.8583	19.9101	20.6113	19.3336	19.3547	19.4649
tetrahydrocortisol sulfate (1)	11.672	15.2255	11.672	11.672	11.672	14.8821	15.3731	15.984	11.672	14.7442	11.672	16.1655	17.5041	18.6808	15.2038	11.672	11.672	11.672	11.672	19.5724	16.034	11.672	18.6352	18.0147	19.3433	20.5456	16.9127	18.3101	19.3905	17.5041	19.9834	20.6958	17.5684	19.1744	18.5261	17.7882	15.5366	19.3094	15.8602	11.672	19.9919	16.3308	19.5959	18.6483	17.573	11.672	17.5963	16.484	19.6974
theobromine	24.0069	25.1993	24.3043	25.7559	22.9293	24.4966	23.2312	24.9323	23.6933	24.9233	22.6939	24.3379	22.4734	25.287	24.0309	24.606	23.7	24.1304	22.8916	22.2265	22.4052	23.7101	21.6943	23.5367	21.246	23.8103	22.1326	22.7449	20.948	22.245	21.5842	22.7908	21.8768	23.2927	22.9079	23.1143	24.212	23.7768	21.0544	23.4847	21.2549	21.228	11.672	22.4707	21.8043	21.4461	25.7249	20.957	23.3957
theophylline	22.7385	24.4552	22.1158	23.0892	22.8071	22.3977	19.2156	21.9513	22.9091	23.4306	22.1941	23.7715	20.7632	23.9481	23.4678	23.7013	22.633	23.1402	21.6598	21.49	21.4124	21.6439	22.3494	21.3995	18.1294	20.8002	21.3217	21.7771	20.2663	22.0723	19.9371	22.4875	22.8229	21.8856	21.1978	21.3169	23.4974	23.6064	20.7645	21.5823	22.0853	22.7031	11.672	20.9842	21.9474	21.3206	19.981	21.5312	21.8572
thioproline	22.9256	22.5952	22.9163	22.693	22.5163	22.8802	23.0071	23.2979	22.4789	22.7571	22.9615	22.6956	22.4707	22.8978	22.5189	22.6813	23.5055	22.5964	22.6393	22.1692	22.0661	23.0896	22.3861	22.6996	21.8408	22.6293	22.4085	22.6393	22.1482	22.4299	22.4249	22.8321	22.632	21.7715	22.7592	22.1435	23.6254	22.0558	22.9791	22.8657	22.8593	22.745	21.1053	22.5018	22.459	22.3878	22.1436	22.8529	21.7823
threonate	26.6228	26.1673	26.8584	26.7384	26.4143	26.5061	26.5334	25.131	26.5666	26.6615	27.0686	27.4114	26.9799	27.0737	26.2566	26.8392	27.5564	27.3039	26.6265	26.287	26.829	27.0002	27.017	26.626	26.3128	26.2017	26.3191	27.0084	26.9136	26.4523	26.8425	26.6772	26.4171	26.7672	26.4001	26.2385	26.5607	26.1386	26.2189	27.1623	28.8678	26.0823	27.1327	25.9828	25.8465	26.7161	27.1944	26.3115	26.1797
threonine	27.95	27.0851	28.2483	27.3627	27.2575	28.0682	27.5988	27.8366	27.8166	28.0432	27.2516	27.3828	27.5006	27.4745	27.7477	27.881	27.6109	28.0418	27.4415	26.963	26.7658	26.9416	27.5369	27.2215	26.9557	27.0945	26.5326	27.1623	26.8283	26.9093	27.3955	27.1116	27.01	27.1021	26.9151	27.8037	27.3288	26.8873	27.7721	26.8907	27.351	27.5457	26.8126	26.9862	26.6895	26.9525	27.7264	27.1481	26.7477
thymol sulfate	20.0338	11.672	20.064	11.672	23.9168	18.094	19.0293	11.672	18.213	21.6521	21.6209	19.6913	21.2235	14.9971	21.0431	19.9216	17.3431	11.672	16.8191	11.672	17.1646	14.5744	21.9744	16.2083	17.6452	11.672	11.672	20.5403	19.1483	11.672	18.2641	11.672	19.709	19.1212	11.672	11.672	18.213	11.672	17.706	17.5017	19.5105	18.5506	17.1572	11.672	17.7967	18.202	17.1768	14.3445	17.2443
thyroxine	18.9772	19.1205	18.7939	18.591	18.3935	19.2322	19.3841	19.2231	18.6514	18.7007	18.8351	19.2158	19.5526	19.3899	17.7678	18.9382	18.4025	18.7928	18.116	18.8164	17.7996	17.9048	17.7379	18.0993	17.396	18.4402	17.8904	17.969	17.9424	18.248	18.9841	18.6726	17.7791	17.9387	17.9291	17.7047	18.4866	18.5501	18.7921	18.3825	17.6338	18.7799	18.025	18.299	18.9549	18.2291	18.3209	18.6128	19.1233
tiglylcarnitine (C5:1-DC)	18.6518	19.6728	18.114	18.0962	19.1639	19.681	11.672	18.2692	19.144	18.8769	18.2965	18.6235	19.1911	19.5608	11.672	18.669	18.9407	19.5796	18.9044	19.87	18.3919	18.0878	19.8041	19.4793	19.3962	19.322	18.6586	18.838	18.7116	18.9798	19.1562	18.9398	18.0402	19.2795	18.7726	19.7587	18.5011	20.3261	18.5721	18.9009	20.1164	19.9713	20.0248	19.4185	19.0142	19.339	19.1126	18.4328	19.787
trans-4-hydroxyproline	25.5431	25.6369	25.3291	24.9144	25.3044	24.9036	24.9513	24.8623	25.3821	25.7255	24.6419	24.7409	25.2561	24.8818	25.562	26.0785	25.2276	25.269	26.3819	26.4254	26.0707	26.7147	27.2199	26.2926	27.7867	26.9133	25.9846	26.6158	27.1563	25.9166	26.6922	26.2336	25.9893	26.8112	26.7215	26.976	25.8487	26.0557	25.707	26.6113	26.6413	26.1154	27.2729	25.7138	25.4145	25.7067	27.2718	25.879	26.3436
trans-urocanate	18.7878	17.9917	19.584	18.6549	18.6234	18.7226	18.1102	19.0218	18.9579	18.1474	18.8261	18.9603	17.5315	18.462	18.6695	19.486	19.0429	18.1548	19.5768	17.9252	18.5488	18.5086	17.3636	17.9136	17.4953	17.6893	18.4401	17.8317	18.1206	18.7199	17.7317	17.8366	18.2228	17.9812	18.4853	18.2911	18.9638	17.0531	17.7691	19.6719	17.5866	18.0461	18.0688	18.005	17.7353	19.0608	18.383	19.087	17.87
tricosanoyl sphingomyelin (d18:1/23:0)*	27.8851	27.8216	27.5829	27.1738	27.4543	27.9859	27.5633	26.8766	27.5741	28.3301	28.0218	27.6144	27.45	27.3981	27.4081	27.3404	28.1058	27.8184	26.5922	27.198	26.8271	26.4075	26.7302	27.3576	25.4311	26.8967	26.7957	27.6136	26.3359	26.8795	26.8066	26.3586	27.0338	26.7813	26.2693	26.5982	27.1679	27.1133	27.5427	26.5044	26.9309	27.3526	25.6977	26.9198	27.0623	27.6776	27.2567	27.264	26.9015
trigonelline (N'-methylnicotinate)	20.2309	26.7917	21.509	24.7358	24.3122	24.1542	23.5163	24.2286	23.4913	24.9655	24.1268	25.1752	24.3662	24.9672	23.4407	25.4625	22.0456	24.0081	18.8883	25.9251	20.7772	22.8368	23.4001	24.7568	23.0668	23.4815	22.112	23.1406	23.2379	23.6956	22.94	23.9232	21.4037	24.9585	20.8432	22.9077	21.111	26.9941	20.0713	23.8905	22.66	23.7708	21.6926	25.6176	22.2519	23.7359	23.2601	23.0693	23.7184
trimethylamine N-oxide	22.7316	23.3714	23.8747	24.7045	23.5356	23.2266	23.7006	24.1894	22.9285	24.3407	23.0673	23.255	24.4939	23.6361	23.972	23.9578	23.428	23.0646	22.0218	23.6331	22.2323	23.8467	24.0984	22.6709	23.5544	23.7098	21.73	23.1482	22.1018	22.1472	22.9721	22.041	22.5694	24.0569	22.6296	22.3827	22.9062	23.7168	22.1475	23.6895	23.2914	23.249	24.9623	23.6117	23.2551	22.908	22.7426	23.9831	23.7936
tryptophan	27.902	27.5358	27.8257	27.1397	27.8003	27.7894	27.5143	27.6734	27.94	27.7144	27.211	27.8777	27.5405	27.6289	27.5021	26.9916	27.911	27.5836	27.9575	27.3997	27.2774	27.0128	27.7538	27.7316	27.1656	26.8807	26.6043	27.9623	26.2556	27.7967	27.6964	27.7062	27.3072	27.3071	27.6965	27.3304	27.6656	27.2602	27.8028	27.279	27.6392	27.603	26.9523	27.6149	27.3336	28.0683	27.72	27.7638	27.3922
tryptophan betaine	23.3612	19.4417	23.1136	20.1914	24.4353	23.5858	22.3433	23.962	23.5431	22.2335	26.2782	22.0841	22.7109	18.3636	22.0481	21.6189	22.8376	25.3708	23.1934	19.0204	22.4057	20.4809	23.9451	23.0863	22.0393	23.2462	22.8129	22.1628	25.7746	22.0313	22.5171	18.1137	21.9883	22.0538	22.5747	24.9427	23.3979	18.6532	22.1101	20.6537	23.6854	22.9013	21.8673	23.2179	22.555	22.1658	25.1857	21.8043	22.2215
tyramine O-sulfate	17.3469	16.98	14.5375	17.6265	16.7135	16.7803	14.8453	16.7113	16.4232	17.84	19.5842	16.0122	16.4343	11.672	16.8415	16.4151	18.3411	14.7817	17.1367	18.0867	14.8485	19.2507	16.2486	11.672	15.6207	17.983	17.6731	14.6428	19.2611	15.5461	18.3786	14.2793	16.0953	15.1371	21.2361	11.672	17.9503	19.0998	15.5129	18.534	16.1691	14.3688	17.3661	18.0564	17.98	16.9867	19.063	18.6232	18.7256
tyrosine	26.8546	26.3231	26.3436	26.1719	26.9814	26.2191	26.0568	26.2192	26.5549	26.8575	26.5187	26.1956	26.5361	26.1039	26.415	25.6795	26.5836	26.5702	26.4524	26.2452	26.0377	26.2844	27.2448	26.4842	25.8109	26.2066	26.0238	26.5478	25.896	26.3334	26.6058	26.5955	26.0834	25.8126	26.2628	26.648	26.3815	26.4233	26.8194	26.2612	26.9845	26.5617	26.9484	26.577	26.0664	26.8777	26.7783	26.4335	26.424
uracil	17.5811	17.4125	17.9905	17.5836	17.1621	17.7823	17.6668	17.5438	17.113	17.1723	17.7772	11.672	17.3483	17.8159	17.8654	11.672	11.672	17.3386	11.672	17.3199	16.5225	17.5479	11.672	16.5295	17.1673	11.672	11.672	11.672	17.5312	11.672	16.6728	17.0922	17.4729	11.672	11.672	11.672	16.784	11.672	11.672	17.138	17.0686	11.672	19.6272	17.342	11.672	11.672	16.9218	11.672	16.4245
urate	28.2603	28.4591	28.0851	28.0901	28.3574	28.5349	28.0345	27.286	28.462	28.0293	28.3358	28.344	28.1961	28.3806	28.0324	27.5052	27.9788	28.1741	27.8244	28.3325	27.3573	27.4123	28.1307	27.6934	27.9018	27.3278	27.351	27.4223	27.9345	27.6029	27.9022	27.6221	27.2083	27.4708	27.8627	27.8366	27.5357	27.7351	27.1527	27.6363	28.077	27.5454	28.0296	27.4585	27.4142	27.2482	27.7519	27.5074	27.8996
urea	28.5728	29.9224	28.355	28.3816	28.3014	28.5185	28.4412	28.3698	28.1257	28.3228	28.4401	28.3462	28.9768	28.712	28.6349	28.7438	28.3662	28.6837	28.6481	30.0565	28.8353	28.8875	29.0604	28.7615	29.4751	29.2532	28.2341	28.7942	28.6124	28.5206	29.3792	28.5312	28.8382	29.4324	28.7397	28.9025	27.8439	30.0897	28.0799	29.4132	30.1376	28.7218	30.6131	29.7861	27.781	28.6435	28.5958	28.3833	29.5592
uridine	24.0625	23.7637	23.3224	23.3859	23.163	23.8863	23.3293	23.7189	23.4043	23.8923	23.4331	23.5427	23.1785	23.7127	23.3968	23.9455	23.6527	23.6267	22.8752	22.0431	22.0401	21.2027	21.5861	21.6001	21.0026	21.2152	21.5057	21.4447	21.19	21.4115	21.5284	21.8321	22.0397	21.3823	21.993	22.0014	22.6874	21.2185	22.8205	21.7515	21.1826	22.2976	20.6794	22.6315	21.9599	22.8794	22.6433	22.6049	22.1227
ursodeoxycholate	18.1254	17.6186	16.7083	18.0265	15.8521	18.4064	15.2544	19.6276	16.9783	19.596	21.0723	11.672	16.7563	19.1105	18.7079	18.6665	17.5176	17.2415	11.672	17.4812	11.672	11.672	11.672	11.672	11.672	11.672	11.672	11.672	19.2591	11.672	11.672	11.672	11.672	11.672	11.672	11.672	18.5785	17.3721	17.0216	11.672	11.672	17.9294	17.5078	18.3605	20.1077	18.2425	21.5987	17.4945	17.6008
valine	25.2205	25.135	24.8457	25.019	24.9987	25.2301	24.6984	25.109	25.1573	25.3667	25.2421	25.1898	25.4584	25.5751	24.9743	25.0675	25.3769	25.0234	25.3163	24.6863	24.0844	24.7001	24.691	24.6878	24.6705	24.392	24.4404	24.7636	24.4912	24.4778	25.0008	25.2508	24.3984	24.8179	25.0515	24.7444	24.7859	24.7677	25.7074	24.8958	24.7237	24.5466	25.4132	24.9853	25.4594	25.1578	25.5707	24.8819	25.1791
vanillactate	16.6072	18.0644	16.4321	17.6849	16.9582	16.5417	17.2908	16.484	15.8461	16.6959	17.9398	16.6667	16.7457	17.0495	16.8479	16.6458	15.9506	17.7405	16.6429	19.2432	16.0643	17.1864	17.3891	16.6647	18.7068	18.2167	16.7423	16.5953	18.1233	16.3274	17.1408	17.0035	16.9255	18.4332	16.8817	17.9014	16.0927	19.4753	16.0559	17.8344	17.7928	16.347	19.7309	17.5265	16.7979	16.858	17.3969	16.8148	17.3315
vanillylmandelate (VMA)	18.9077	19.1972	19.62	18.9491	19.093	18.8375	19.9634	19.4213	18.4766	19.1084	19.6894	18.9485	19.0144	18.4313	18.92	18.5918	18.29	19.785	19.144	22.2646	19.8661	19.177	19.9652	19.5678	22.0754	21.4121	19.7546	20.7343	21.4021	18.771	19.7061	20.3752	19.447	21.3498	20.0993	20.7103	18.8424	22.0486	19.7254	19.4314	20.4097	19.3194	23.3635	20.632	19.1917	20.2142	20.1546	19.4368	19.0595
xanthine	21.4607	20.8526	22.182	21.7416	24.0171	21.9259	21.6137	21.3953	21.7977	21.8782	21.9145	21.0972	21.7062	21.5461	21.3891	24.9608	21.8346	21.6832	20.7669	18.7151	20.5019	20.5607	20.7844	20.8412	20.4606	19.7762	20.479	20.5274	19.4736	19.4702	19.9696	20.2623	20.6695	19.0793	20.2799	20.6627	20.669	18.8262	20.1216	20.0266	20.135	19.9135	19.9382	20.8939	21.0651	20.8704	20.1145	19.7015	19.3059
xanthosine	11.672	15.6564	14.9543	16.4878	16.2069	15.558	15.3737	15.909	15.3381	11.672	15.962	14.5401	11.672	15.505	15.6375	17.1782	13.6683	15.0711	11.672	15.9221	15.842	16.0774	16.2719	15.7241	16.4214	16.9917	16.7319	15.42	16.1507	11.672	15.7336	16.1963	15.5397	15.8979	11.672	16.038	11.672	16.894	15.4791	16.4714	16.5813	15.9479	17.4988	17.01	15.6044	15.7286	16.9206	15.1389	15.854
xanthurenate	16.1008	17.4989	15.9053	16.535	15.7932	16.2838	15.3524	17.2373	16.7821	15.8055	14.9254	15.4631	16.385	17.1181	16.648	15.3592	15.5294	16.1154	11.672	16.2266	11.672	11.672	11.672	14.2172	14.6495	15.8757	11.672	14.8849	11.672	11.672	11.672	11.672	11.672	15.6954	11.672	11.672	11.672	16.7904	16.0784	16.3333	15.2765	14.2103	16.1239	16.7441	15.6658	15.9209	14.9042	15.1548	15.9322
ximenoylcarnitine (C26:1)*	21.5145	22.014	21.8149	21.4201	21.6557	21.434	22.1114	21.3207	21.2636	21.6903	21.5852	22.3765	20.9682	21.7429	21.408	21.3454	21.9707	20.811	20.8534	21.695	21.394	20.75	21.4116	21.1017	20.5192	20.611	20.9357	21.3149	20.0961	21.6557	20.1546	21.2042	21.0377	20.703	20.8307	18.8945	22.1425	21.1914	22.3289	21.5629	22.2913	21.8061	21.249	21.7694	21.54	22.0617	21.8746	22.3465	21.0786
[truncated: 24 more columns]
